# Supplementary material for: Multimodal classification of molecular subtypes in pediatric acute lymphoblastic leukemia
Source: NPJ Precis Oncol. 2023 Dec 8;7:131. doi: 10.1038/s41698-023-00479-5 (PMC10709574; doi:10.1038/s41698-023-00479-5)
Supplement: Supplementary file 2 — Supplementary Data [file 41698_2023_479_MOESM2_ESM.xlsx]

## Sheet: Supplementary Data 1
Supplementary Data 1: Overview of subtypes at ALL diagnosis (n = 1131 patients)
	# patients DNAm	# patients GEX	# Total Patients	Age	# Male/Female
Total patients	1125	315	1131	6.35 (±4.39)	615/516
Unclassified BCP-ALL	281	172	281	8.19 (±4.97)	162/119
Defined patients	844	143	850	5.74 (±4.0)	453/397
HeH	301	46	302	5.14 (±3.51)	159/143
t(12;21)ETV6-RUNX1	265	23	266	4.89 (±2.53)	138/128
11q23/KMT2A	57	10	58	2.87 (±4.34)	22/36
t(1;19)TCF3-PBX1	34	7	34	8.22 (±4.54)	15/19
PAX5alt	29	14	30	3.21 (±2.58)	8/22
t(9;22)BCR-ABL1	24	9	24	9.09 (±3.8)	15/9
iAMP21	19	15	20	10.52 (±3.81)	12/8
Hypodiploid	10	0	10	9.52 (±4.58)	6/4
T-ALL	105	19	106	9.08 (±4.61)	78/28

## Sheet: Supplementary Data 2
Supplementary Data 2: Clinical information (n = 1131 patients)
public_id	Subtype at ALL diagnosis	Subtype prior to ML classification	Subtype at the end of the study	Tier groups for B-others (n = 154) (ref. to column C B-others)	Fusions	Mutations	Oncotarget_2016 Lindqvist et al 2016, PMID: 27590521	Karyotype	GEX dataset	library	DNAm dataset	Survival analysis	IKZF1:p.N159Y	PAX5:p.Pro80Arg	ZEB2:p.His1038Arg	Publishing status	Unclassified status
ALL_427	HeH	HeH	HeH				No	55,XX,+X,+6,+10,+10,+14,+17,+18,+21,+21[7]/46,XX[9]			design	keep				GSE49031
ALL_446	ETV6::RUNX1	ETV6::RUNX1	ETV6::RUNX1				No	46,XX[18].ish.+10,t(12;21)(p13;q22),+16,+21			design	keep				GSE49031
ALL_380	HeH	HeH	HeH			ABCB5-p.T168T; ASXL2; CD96-p.V345V; CDKN2A-p.A6V; COL1A1-p.A775A; CSMD2-p.G194G; FUS-p.Q23L; GLB1; GLB1-p.R47C; HOXC11; HOXC11; MTA1; NBN-p.M424T; NUP214-p.T161M; RYR1-p.R817Q; TET3-p.T1063M; TNFRSF1A-p.I281I	Yes	56-59,XY,+X,+Y,+2,+3,+6,+10,+14,+20,+21,+1-3 mar[cp5]/46,XY[15]	design	ScriptSeq	design	keep	N	N	N	GSE49031
ALL_419	HeH	HeH	HeH				No	50-53,X?,+6,+6,+17,+21,+21,inc[7]ish.idem,+4			design	keep				GSE49031
ALL_451	HeH	HeH	HeH				No	55,XY,+X,+?X,+4,+6,+14,+17,+18,+21,+21[27]/46,XY[3]			held-out	keep				GSE49031
ALL_464	HeH	HeH	HeH			IKZF1; LRP2-p.A2628E; NRAS-p.G13D; PTPN11-p.E69K; TET2; TOP2A; TTN-p.T6044T	Yes	56-57,XY,+X,+6,+?13,+14,+15,+?17,+21,+21,+2-5mar[cp23]/46,XY[2]	held-out	ScriptSeq	held-out	keep	N	N	N	GSE49031
ALL_315	HeH	HeH	HeH			ETV6-p.74_74del; ETV6-p.H400R	Yes	56-57,XX,+4,+6,+10,+?14,+17,+21,+21,+mar,inc[17]/46,XX[8]			held-out	keep				GSE49031
ALL_363	BCR::ABL1	BCR::ABL1	BCR::ABL1		BCR-ABL1	ACSL3-p.R78L; BRCA1-p.P337S; CHD1; MSH6-p.L849L; NUMA1-p.R750H; SH3GL1-p.D301D; SYNE1-p.Q1512L; SYNE1-p.A1511A; TEF-p.N182N; TPM4-p.E69K	Yes	46,XY,t(9;22)(q34;q11)[12]/46,XY[11]BCR/ABL:p190	design	ScriptSeq	design	keep	N	N	N	GSE49031
ALL_316	T-ALL	T-ALL	T-ALL			BCL11B-p.T256M; BCOR-p.4_4del; FBXW7-p.R289C; NOTCH1-p.L1678P; PHF6-p.H43fs	Yes	46,XY[6]			design	keep				GSE49031
ALL_365	iAMP21	iAMP21	iAMP21			AFF1-p.L7F; CBLB-p.F21L; EP300-p.N700K; FUBP1-p.T228N; IL6ST-p.E69X; KRAS-p.G12V; MN1-p.P786P; NKX2-4-p.Q298H; SLC14A2-p.E6X; TFEB-p.R241M; UBR4-p.A1264S; VDR-p.T186N	Yes	47,XX,+X,iamp(21)(q11q22)[19]/46,XX[6]	design	ScriptSeq	design	keep	N	N	N	GSE49031
ALL_359	HeH	HeH	HeH			BRCA2-p.T17K; DMD-p.P170Q; ETV1-p.R32L; EVI5; FLT3-p.836_837del; FLT3-p.Y591H; LCP2-p.P186H; PAX7-p.Y462Y; RELN-p.V2027I	Yes	54-55,XY,dup(1)(q21q32),+6,+10,+14,+18,+21,+3-7mar,inc[cp6]/46,XY[18]			design	keep				GSE49031
ALL_369	BCR::ABL1	BCR::ABL1	BCR::ABL1			ABCB5-p.T273N; COL19A1; H3F3A; IKZF1-p.L208M; PPP1R9A-p.K44N; RNF2; SH3D19-p.A487S	Yes	44-46,XY,-8,-9,t(9;22)(q34;q11),-?13,-20,-21,inc[cp8]			design	keep				GSE49031
ALL_336	ETV6::RUNX1	ETV6::RUNX1	ETV6::RUNX1				No	46,XX,-X.-5,+6,-12,-18,+21,+2mar.ish.t(12;21)(p13;q22)			design	keep				GSE49031
ALL_444	ETV6::RUNX1	ETV6::RUNX1	ETV6::RUNX1		ETV6-RUNX1,RUNX1-ETV6		No	47,XY,+mar.ish.t(12;21)(p13;q22)[3]/46,XY[17]	design	RNAaccess	design	keep	N	N	N	GSE49031
ALL_416	hypodiploidy	hypodiploidy	hypodiploidy				No	36,XX,-2,-3,-4,-7,-12,-13,i(13)(q10),-15,-16,-17,-20[9]/46,XX[14]			held-out	keep				GSE49031
ALL_368	Unclassified BCP-ALL	PAX5alt	PAX5alt		P2RY8-CRLF2	ANPEP-p.T108N; ARID1A-p.S241S; ASTN1-p.A8V; C14orf1; CDH11-p.A549D; COL18A1-p.R67R; COL18A1; COL18A1-p.P134P; COL1A1-p.T337T; COL7A1; CSMD2-p.L92L; DHX32; ERCC2-p.V526M; GMPS-p.G14R; GOPC-p.D61Y; HDAC4-p.L312L; IDH2-p.T35I; KIT-p.G169G; KMT2B-p.V2514V; KSR2; MECP2; MYB-p.A503T; MYCN-p.A417A; NEGR1-p.I299V; PAX3; PDE4DIP-p.A72T; PML-p.R325R; SIRT3-p.V194V; TET1; TP73-AS1; TPR-p.D1168E; TRRAP; TTN-…	Yes	46,XY,t(10;14)(p11.2-12;q11)[3]	design	RNAaccess	design	keep	N	N	N	GSE49031	other aberrations
ALL_358	T-ALL	T-ALL	T-ALL			APC; DAPK1-p.A25V; ETV1-p.R110C; IKZF2-p.C331R; NOTCH1-p.I1616N; NRAS-p.G12V	Yes	46,XY,del(6)(q23),+8[9]/46,XY[16]	design	ScriptSeq	design	keep	N	N	N	GSE49031
ALL_374	T-ALL	T-ALL	T-ALL			ABCB1-p.V168A; ABCG2; AFF1; ASPSCR1-p.Y4Y; CHD3-p.A824A; DNMT3B-p.P86fs; DNMT3B-p.P86L; HDAC4-p.V279I; KMT2D; MSI2-p.P142P; NOTCH1-p.2514_2514del; PCLO-p.S947S; PDE4DIP-p.A72T; TET3; TTN-p.R26187Q; TTN-p.S6881P; TULP4-p.A1059T	Yes	46,XY[25]			design	keep				GSE49031
ALL_124	ETV6::RUNX1	ETV6::RUNX1	ETV6::RUNX1			KDM6B-p.P1079A; MECOM; MT-ND4-UNKNOWN; PIK3CA-p.Q75E; TDG	Yes	46,XY[22].ish.??,X?,+9,+12,+21,+22,inc[6]			held-out	keep				GSE49031
ALL_119	HeH	HeH	HeH				No	53-54,XX,+21,+21,inc[26]/46,XX[8]			design	keep				GSE49031
ALL_128	Unclassified BCP-ALL	B-other	ALLIUM B-other	4		BIRC7-p.G72R; ELN-p.G68E; SH2B3-p.L188P; SH2B3-p.Q191fs; SH2B3-p.S192R; SH2B3-p.193_194del	Yes	46,XY,t(8;12)(q24;p13),i(9)(q10),del(16)(q11),dup(21)(q?)/t(1;12)(q41;p13),i(9)(			B-other	keep				GSE49031	other aberrations
ALL_172	Unclassified BCP-ALL	iAMP21	iAMP21			MTTP-p.G56A; NQO1-p.A64A; SYNE1-p.R494C	Yes	??,X?.ish.t(21)(q11q22),?amp(21)(q22)[cp3]/46,XY[5]	design	RNAaccess	design	keep	N	N	N	GSE49031	other aberrations
ALL_171	T-ALL	T-ALL	T-ALL			CDKN2A-p.L27fs; FBXW7-p.R289H; HDAC4; IL7R-p.L242fs; IL7R-p.L242fs; NOTCH1-p.L1600P; PHF6-p.R240Q; WT1-p.353_353del; WT1-p.R352delinsLIR; WT1-p.351_351del	Yes	46,XX[16]	held-out	ScriptSeq	held-out	keep	N	N	N	GSE49031
ALL_292	Unclassified BCP-ALL	PAX5 P80R	PAX5 P80R			ABL1-p.M550V; CD22-p.V331A; CD274-p.Y112C; CD96-p.V509A; CDK4-p.T3A; CIC-p.M204T; COL7A1; DDX5; GSTP1; KRAS-p.G13D; MAML2-p.Q677R; PAX5-p.P80R; PMS2-p.R105X; RUNX1-p.D30E; SETD2-p.D1665A; SETD2-p.T1652fs	Yes	46,XY[25]			design	keep				GSE49031	normal
ALL_243	HeH	HeH	HeH			ARID1A-p.M558fs; DMD; ERCC5; FANCA-UNKNOWN; PTPN11-p.P491S; SH3D19	Yes	54-55,XX,+X,ins(1;?)(q?12;?),+4,+6,+8,+?9,+17,+20,+21,+21,inc[cp9]	design	ScriptSeq	design	keep	N	N	N	GSE49031
ALL_309	ETV6::RUNX1	ETV6::RUNX1	ETV6::RUNX1			CCNB1IP1-p.V62L	Yes	46,X,-X,-6,+r[7].ish.t(12;21)(p13;q22),+der(21)t(12;21)x1-3/46,idem,+mar[cp3]/76			held-out	keep				GSE49031
ALL_291	HeH	HeH	HeH			ANPEP; C9orf78; DNMT3A; KAT6A-p.G1887G; KRAS-p.G12A; MAGI1; NOTCH1-p.P2377L; TOP2A-p.E1404E	Yes	53,XX,+6,-13,+21,+21,+5mar[cp11]/46,XX[14]	design	TruSeq	design	keep	N	N	N	GSE49031
ALL_310	T-ALL	T-ALL	T-ALL			PTEN-p.S10N; PTEN-p.F241fs; PTEN-p.E242G; PTEN-p.F243S; PTEN-p.P244S; SMO-p.R257Q	Yes	46,XY[21] pb	held-out	ScriptSeq	held-out	keep	N	N	N	GSE49031
ALL_546	Unclassified BCP-ALL	DUX4-r	DUX4-r		DUX4-IGH	NRAS-p.G12S; TSC1-p.797_797del	Yes	46,XY[2]	design	ScriptSeq	design	keep	N	N	N	GSE49031	other aberrations
ALL_563	Unclassified BCP-ALL	BCR::ABL1-like	BCR::ABL1-like		LYN-NCOR1		No	47,XY,+X,add(8)(p1?1),inv(9)(p11q13)c[5]/48,idem,+mar[3]/46,XY,inv(9)c[15]	design	ScriptSeq	design	keep	N	N	N	GSE49031	other aberrations
ALL_550	ETV6::RUNX1	ETV6::RUNX1	ETV6::RUNX1				No	46,XY.ish.t(12;21)(p13;22)[18]/47-48,idem,+21,+mar[cp4]			design	keep				GSE49031
ALL_553	HeH	HeH	HeH			FLT3-p.D835H; NRAS-p.G12C; ROS1-p.P151P; TTN-p.R9000H	Yes	52,XX,+X,+6,+?18,+21,+21,+2-5mar[cp7]/46,XX[2]	design	ScriptSeq	design	keep	N	N	N	GSE49031
ALL_555	HeH	HeH	HeH			BCL11A-p.H33fs	Yes	.ish.??,X?,+11,+12,+21,+21,+22/46,XX[22]	design	TruSeq	design	keep	N	N	N	GSE49031
ALL_559	T-ALL	T-ALL	T-ALL		RIC3-TRBC2	ALOX15-p.V487M; COL7A1-p.R1707W; DAAM2-p.R821Q; FARSA-p.G146fs; FLT4-p.P421S; KIF1B-p.I743M; LCK-p.E363A; ME1-p.G6V; MIR543; MTOR-p.R357C; NOTCH1-p.L1678P; PPP1R9A; RHOV-p.N152N; TPMT	Yes	46,XY,t(7;9)(q3?4;q3?2)[10].ish.del(9)(p21p21)x2,der(11)t(7;11)(q3?4;p1?3)/46,XY	design	ScriptSeq	design	keep	N	N	N	GSE49031
ALL_385	T-ALL	T-ALL	T-ALL			ATRX-p.E1646D; DNAH5-p.E4211K; ELN-p.A59T	Yes	46,XY,inv(9)(p11q13)c			held-out	keep				GSE49031
ALL_458	ETV6::RUNX1	ETV6::RUNX1	ETV6::RUNX1		ETV6-RUNX1	BLZF1; CHD7-p.D728E; GRM2-p.R670W; MCM3AP-p.L1908V; MSH2-p.E768X; SETD2-p.D893E; SHMT1-p.Q163K; STAG2-p.M1120I; TTC30B-p.E282K; WHSC1-p.E447K	Yes	46,XY.ish.t(12;21)(p13;q22),del(12)(p13p13),del(21)(q22q22)	held-out	ScriptSeq	held-out	keep	N	N	N	GSE49031
ALL_391	PAX5alt	PAX5alt	PAX5alt		TRIM13-MYO16	CD96-p.L342M; EVI5-p.R203Q; FUBP1-p.T228N; MAGI1; TCF12-p.R236X; UBR4-p.L37L	Yes	48,XX,?i(9)(q10),add(13)(p10),-15,del(20)(q11),+21,+mar1,+mar2[4]/47,idem,-9[21]	held-out	ScriptSeq	held-out	keep	N	N	N	GSE49031
ALL_459	HeH	HeH	HeH			CNOT3; CNTNAP5-p.G658R; NRAS-p.G12D	Yes	57,XY,+14,+?15,+?17,+21,+6-7mar[cp13]	design	ScriptSeq	design	keep	N	N	N	GSE49031
ALL_402	BCR::ABL1	BCR::ABL1	BCR::ABL1			ABCG2-p.M131I; ABL1-p.E459G; CLTC-p.A592A; DST-p.G2052V; IKZF1; KMT2D-p.L192I; MAGI1; MLLT6-p.G780G; MTR-p.Y601Y; NIPSNAP1; NPM1; RECQL4-p.G1178R; SMYD3; STIL-p.K382K; UGGT1	Yes	46,XY[12].ish.t(9;22)(q34;q11),del(9)(p21p21)	design	TruSeq	design	keep	N	N	N	GSE49031
ALL_5	KMT2A-r	KMT2A-r	KMT2A-r		KMT2A-AFF1	CHD1; ING1	Yes	46,XX,t(4;11)(q21;q23)	design	ScriptSeq	design	keep	N	N	N	GSE49031
ALL_39	Unclassified BCP-ALL	B-other	ALLIUM B-other	4			No	46,XX			B-other	keep				GSE49031	normal
ALL_8	Unclassified BCP-ALL	ZNF384-r	ZNF384-r		TAF15-ZNF384	KAT6A-p.G1887G; NRAS-p.Q61H; TTN-p.A6723T	Yes	46,XX,t(12;17)(p13;q21)	design	ScriptSeq	design	keep	N	N	N	GSE49031	other aberrations
ALL_502	T-ALL	T-ALL	T-ALL		XPO1-MLLT10	ASXL1-p.E943X; BCL11B-p.S274G; BCL11B-p.R3G; BIRC3-p.T35M; DOCK6-p.R780R; IL7R-p.L242fs; MT-ND4-UNKNOWN; MUC16-p.A556S	Yes	46,XY,?t(2;10)(p2?;p?)[4]/46,idem,t(2;9)(p1?;p?)[5]/46,XY[3]	design	ScriptSeq	design	keep	N	N	N	GSE49031
ALL_486	HeH	HeH	HeH			ING1; SIRT1; SMARCA2	Yes	54,XY,+X,+4,+8,+10,+14,+21,+21,+2mar[cp5]	design	ScriptSeq	design	keep	N	N	N	GSE49031
ALL_537	PAX5alt	PAX5alt	PAX5alt				No	#46,XX,dic(9;20)(p13;q11),+20[5]/46,XX[19]	held-out	ScriptSeq	held-out	keep	N	N	N	GSE49031
ALL_495	Unclassified BCP-ALL	ETV6::RUNX1-like	ETV6::RUNX1-like		ETV6-AK125726	PAX5	Yes	46,XX[3]	design	ScriptSeq	design	keep	N	N	N	GSE49031	normal
ALL_542	PAX5alt	PAX5alt	PAX5alt			ABCC1-p.T556M; NRAS-p.G12D	Yes	#46,XX[10].ish.del(9)(p21p21),dic(9;20)	design	ScriptSeq	design	keep	N	N	N	GSE49031
ALL_205	Unclassified BCP-ALL	DUX4-r	DUX4-r		DUX4-chr8q24.21-IGH	CARD11-p.E134K; COL18A1-p.A280V; GOPC-p.Q189H; MYD88-p.L167V; N4BP2-p.L1371L; NRAS-p.G12D; SIRT1; SIRT2; TNFSF10-p.R89I; XPO1	Yes	46,XY[24]	held-out	ScriptSeq	held-out	keep	N	N	N	GSE49031	other aberrations
ALL_278	T-ALL	T-ALL	T-ALL				No	46,XY,del(5)(q14q23[9]/46,XY[6]			design	keep				GSE49031
ALL_210	HeH	HeH	HeH			ACSL3-p.R108L; KMT2A; PLA1A-p.V21I; PTPN11-p.A72T; SYNE1-p.R444Q	Yes	54-55,XY,+X,+4,+10,+14,+17,+18,+21,+21[14]/46,XY[15]	design	ScriptSeq	design	keep	N	N	N	GSE49031
ALL_257	Unclassified BCP-ALL	ZNF384-r	ZNF384-r		ATP5C1-ZNF384	CREBBP-p.R1408C; ETV6-p.D351fs; ETV6-p.S352G; TTN-p.P5985Q	Yes	.ish.??,X?,del(9)(p21p21)x2,del(12)(p13p13)/46,XX[2]	design	ScriptSeq	design	keep	N	N	N	GSE49031	other aberrations
ALL_244	Unclassified BCP-ALL	MEF2D-r	MEF2D-r		MEF2D-BCL9	BCL11B; DICER1-p.E898X; KRAS-p.G12D; MUC16-p.A1359T; SETD2-p.L897L	Yes	ish.47,XX,+X,der(1)t(1;15)(q21;q?),t(1;15)(?;?),t(3;10)(?;?),-5,-10,-13-16,inc[1	design	RNAaccess	design	keep	N	N	N	GSE49031	other aberrations
ALL_327	PAX5alt	PAX5alt	PAX5alt				No	#46,XX,add(5)(p13),add(6)(q24),del(7)(q11q24),add(9)(p13),add(16)(q23,-20,+21[2			design	keep				GSE49031
ALL_467	HeH	HeH	HeH			ATRX-p.S1857I; CREBBP-p.A1633V; DMD-p.R45W; KRAS-p.A146T; KRAS-p.G12S	Yes	51-52,XY,+6,+12,+2-4mar[8].ish.21q22 x 3-5/46,XY[2]	design	ScriptSeq	design	keep	N	N	N	GSE49031
ALL_472	HeH	HeH	HeH			CREBBP-p.R1408C; KRAS-p.G12V; KRAS-p.G12S; NRAS-p.G12D	Yes	53,XX,+4,+6,+8,+14,+17,+21,+21[24]/46,XX[1]	design	ScriptSeq	design	keep	N	N	N	GSE49031
ALL_466	T-ALL	T-ALL	T-ALL			FLI1; NOTCH1-p.E2460X; PTEN-p.R173C; RARA; SYNE1-p.V5117I	Yes	46,XX[11]	held-out	ScriptSeq	held-out	keep	N	N	N	GSE49031
ALL_484	T-ALL	T-ALL	T-ALL			BLZF1; DNM2-p.R113Q; FBXW7-p.R513W; HELLS-p.A249V; NOTCH1-p.1617_1617del; NOTCH1-p.1615_1616del; NOTCH1-p.Q1614delinsPQ; NRAS-p.G12D; RPL10-p.R8C; TTN-p.R10885Q; WHSC1-p.E447K	Yes	46,XY[25].ish.del(9)(p21p21)	design	ScriptSeq	design	keep	N	N	N	GSE49031
ALL_470	Unclassified BCP-ALL	B-other	BCR::ABL1-like	1		JAK2-p.R534G	Yes	46,X,-X,del(7)(p1?3),add(9)(p24),add(14)(q32),+mar[6]/46,XX[19]	B-other	ScriptSeq	B-other	keep	N	N	N	GSE49031	other aberrations
ALL_475	KMT2A-r	KMT2A-r	KMT2A-r		KMT2A-AFF1	ATRX-p.W1603C; BLZF1-p.R216L; CCDC79-p.C571F; DICER1-p.A510S; FRAS1-p.T241T; HNRNPA2B1-p.D150E; KAT6B; KDM5A; KMT2A; NRAS-p.G12D; PRDM1; PTS-p.X62L; TET2; TET2; TP53INP1; WRN-p.G220V	Yes	47,XX,t(4;11)(q21;q23],+mar[2]/46,XX(11]	design	ScriptSeq	design	keep	N	N	N	GSE49031
ALL_225	HeH	HeH	HeH				No	55,XY,+der(X)t(X;1)(p22;q23),del(1)(q42),+2,+4,+6,+8,+10,+18,+21,+21[16]			design	keep				GSE49031
ALL_276	HeH	HeH	HeH				No	53-58,XY,+X,+2,+4,+5,+6,+10,+18,+21,+22,inc[5]/46,XY[10]			design	keep				GSE49031
ALL_290	Unclassified BCP-ALL	B-other	BCR::ABL1-like	1			No	45,XY,-18,der(20)t(18;20)(q11;q11)[16]/46,XY[4]	B-other	TruSeq	B-other	keep	N	N	N	GSE49031	other aberrations
ALL_295	Unclassified BCP-ALL	B-other	DUX4-r	2	PAX5-FLI1,FLI1-PAX5		No	46,XY,t(9;11)(p13;q25)[18]/46,XY[9]	B-other	TruSeq	B-other	keep	N	N	N	GSE49031	other aberrations
ALL_259	Unclassified BCP-ALL	ETV6::RUNX1-like	ETV6::RUNX1-like		ETV6-LOH12CR1		No	46,XX[10]			held-out	keep				GSE49031	normal
ALL_299	ETV6::RUNX1	ETV6::RUNX1	ETV6::RUNX1		ETV6-RUNX1		No	46,XY.ish.del(12)(p13p13),t(12;21)(p13;q22)	held-out	ScriptSeq	held-out	keep	N	N	N	GSE49031
ALL_334	T-ALL	T-ALL	T-ALL				No	46,XY[25]			design	keep				GSE49031
ALL_268	Unclassified BCP-ALL	PAX5alt	PAX5alt		NCOA5-IGFBPL1,PAX5-NCOA5		No	46,XY[27]	design	TruSeq	design	keep	N	N	N	GSE49031	normal
ALL_302	KMT2A-r	KMT2A-r	KMT2A-r		KMT2A-MLLT3		No	47,XY,+X,?t(9;11)(p22;q23)[8]/46,XY	held-out	ScriptSeq	held-out	keep	N	N	N	GSE49031
ALL_245	BCR::ABL1	BCR::ABL1	BCR::ABL1			BRIP1-p.K749N; CANT1-p.S21G; CXCL12-p.K109Q; DOPEY1-p.Y54Y; FAT1-p.C253R; KMT2D-p.P497L; MT-ND4-UNKNOWN; PAX3-p.P406P; PDE4DIP-p.I68L; PLET1; RGS12-p.A292S; RYR1-p.T3502M; SDHC; TCF7L2-p.A72T; WRAP73	Yes	46,XY,t(9;22)(q34;q11)[16]/48,idem,+5,+17[6]/46,XY[3].BCR/ABL:p190			design	keep				GSE49031
ALL_348	HeH	HeH	HeH				No	55,XY,dup(1)(q?21q?32),inc			design	keep				GSE49031
ALL_349	HeH	HeH	HeH				No	56,XY,+X,+Y,+6,+8,+10,+14,+?17,+18,+?19,+21,+21[cp7]/46,XY			design	keep				GSE49031
ALL_704	HeH	HeH	HeH			CREBBP-p.C5F; FLT3-p.836_837del; PTPN11-p.M504V	Yes	53,XY,-?15,+?17,+18,+21,+21,+4mar,inc[cp3]/46,XY[7]	design	ScriptSeq	design	keep	N	N	N	GSE49031
ALL_335	T-ALL	T-ALL	T-ALL				No	46,XY[25]			design	keep				GSE49031
ALL_707	Unclassified BCP-ALL	PAX5alt	PAX5alt		PAX5-ELN	ANKEF1-p.A532S; BACE2-p.E182X; KRAS-p.G13D; TTN-p.Y24882X; UGGT1	Yes	46,XY,der(7)t(7;9)(q11;p13)del(9)(p13),der(9)t(7;9)(q11;p13),?del(22)(p11)[9]/46,XY,der(7),der(9),?del19(p13)[8]/46,XY,der(7),der(9),?del(19)(p13),?del(22)(p11)[7]/46,XY[1]	held-out	ScriptSeq	held-out	keep	N	N	N	GSE49031	other aberrations
ALL_303	BCR::ABL1	BCR::ABL1	BCR::ABL1				No	47,XY,t(9;22)(q34;q11),+mar,inc[7]/46,XY[2]BCR/ABL data finns			design	keep				GSE49031
ALL_319	Unclassified BCP-ALL	ZNF384-r	ZNF384-r		TCF3-ZNF384	AOX1-p.C179F; AOX1-p.C460X; DOPEY1-p.D265Y; NRAS-p.G13D; PCM1-p.V507F; RUNX1-p.K83M	Yes	46,XY,der(1)t(1;17)(p36;q21)[18]/46,XY[9]	design	RNAaccess	design	keep	N	N	N	GSE49031	other aberrations
ALL_686	Unclassified BCP-ALL	ZNF384-r	ZNF384-r		LYZ-SLC2A4,EP300-ZNF384	PRDM16; PTPN11-p.A72V	Yes	46,XX,inc[8]/46,XX[13].ish.del(9)(p21p21),del(12)(p13p13)	design	TruSeq	design	keep	N	N	N	GSE49031	normal
ALL_637	HeH	HeH	HeH				No	.ish.??,XX,+X,+4,+6,+10,+14,+17,+18,+21,+21/46,XX[25]			design	keep				GSE49031
ALL_632	ETV6::RUNX1	ETV6::RUNX1	ETV6::RUNX1				No	47,XX,+21[3]/46,XX[23].ish.del(12)(p13p13),t(12;21)(p13;q22)			design	keep				GSE49031
ALL_695	ETV6::RUNX1	ETV6::RUNX1	ETV6::RUNX1		ETV6-RUNX1	BRD3-p.S707T; PLA1A-p.D37N; RUNX1T1-p.R458Q; TTN-p.E13368Q	Yes	46,XX,add(11)(q2?),inc[10].ish del(9)(p21p21)x2,del(11)(q23q23),t(12;21)(p12;q22)	design	ScriptSeq	design	keep	N	N	N	GSE49031
ALL_633	T-ALL	T-ALL	T-ALL			ASXL3; CSMD2-p.E235D; DNM2-p.G533S; KMT2D-p.R1757fs; MAGI1; MCM3AP; NOTCH1-p.I1616N; PHF6-p.R82X; ZMIZ1-p.T356M	Yes	46,XY[7]	design	ScriptSeq	design	keep	N	N	N	GSE49031
ALL_702	BCR::ABL1	BCR::ABL1	BCR::ABL1		BCR-ABL1	FLNC-p.P611P; MED12-p.K68K; MED12; TSC2-p.I557I	Yes	46,XY,t(9;22)(q34;q11)[24]/46,XY[1]	design	ScriptSeq	design	keep	N	N	N	GSE49031
ALL_360	HeH	HeH	HeH			NRAS-p.G13D	Yes	53,XY,+X,+4,+6,+14,+17,+21,+21[19]/46,XY[11]			design	keep				GSE49031
ALL_186	ETV6::RUNX1	ETV6::RUNX1	ETV6::RUNX1				No	48,XX,+?20,+21[11].pcr.t(12;21)(p13;q22)/46,XX[3]			design	keep				GSE49031
ALL_425	Unclassified BCP-ALL	B-other	PAX5alt	3			No	47,XY,+X,i(17)(q10)[9]/46,XY[6]			B-other	keep				GSE49031	other aberrations
ALL_166	HeH	HeH	HeH				No	55-57,X?[2]/46,XX	design	ScriptSeq	design	keep	N	N	N	GSE49031
ALL_448	ETV6::RUNX1	ETV6::RUNX1	ETV6::RUNX1				No	46,XX[10].ish.del(12)(p13p13),t(12;21)(p13;q22),+21			design	keep				GSE49031
ALL_440	ETV6::RUNX1	ETV6::RUNX1	ETV6::RUNX1				No	46,XX,del(12)(p13)[5].ish.del(12)(p13p13),t(12;21)(p13;q22)[12]			design	keep				GSE49031
ALL_178	T-ALL	T-ALL	T-ALL				No	45-46,XX,+r,inc[cp5]			design	keep				GSE49031
ALL_671	ETV6::RUNX1	ETV6::RUNX1	ETV6::RUNX1				No	46,XX[?].ish.t(12;21)(p13;q22)			design	keep				GSE49031
ALL_176	Unclassified BCP-ALL	DUX4-r	DUX4-r		DUX4-IGH		No	46,XX,t(8;22)(q?;q11) kollas med FISH	held-out	ScriptSeq	held-out	keep	N	N	N	GSE49031	other aberrations
ALL_185	T-ALL	T-ALL	T-ALL				No	46,XY,del(6)(q16),t(11;14)(p13;q11)[5]			design	keep				GSE49031
ALL_33	HeH	HeH	HeH				No	46,XY[13]			design	keep				GSE49031
ALL_612	ETV6::RUNX1	ETV6::RUNX1	ETV6::RUNX1		ETV6-RUNX1		No	46,XY[25].ish.del(12)(p13p13),t(12;21)(p13;q22)	design	ScriptSeq	design	keep	N	N	N	GSE49031
ALL_96	ETV6::RUNX1	ETV6::RUNX1	ETV6::RUNX1				No	47,XY,add(2)(?),del(6)(q?),+7 kollas med lab			design	keep				GSE49031
ALL_328	HeH	HeH	HeH				No	46,XX[5]			design	keep				GSE49031
ALL_619	Unclassified BCP-ALL	PAX5alt	PAX5alt		PAX5-ESRRB	BCL11B; BUB1B-p.R727H; FLT3-p.K663Q; MT-ND3-UNKNOWN; PTPN11-p.T42A	Yes	45,XY,dic(7;12)(p11;p11)[13]/46,XY[12].ish.del(9)(p21p21)x2	design	ScriptSeq	design	keep	N	N	N	GSE49031	other aberrations
ALL_352	ETV6::RUNX1	ETV6::RUNX1	ETV6::RUNX1				No	46,XX,del(6)(q?)[5].ish.der(6)t(6;8)(q14;q23),del(12)(p13p13),t(12;21)(p13;q22)[			held-out	keep				GSE49031
ALL_611	HeH	HeH	HeH			FLT3-p.836_837del; IDH3G-p.R384C; TTN-p.S3640T	Yes	52,XX,+X,t(2;14)(q1?4;q32),+4,+6,add(?13)(q32),+21,+21,+mar[8]			design	keep				GSE49031
ALL_624	T-ALL	T-ALL	T-ALL		RNF10-KMT2A		No	46,XX,ins(5;?)(q31;?),del(11)(q23q3),der(12)del(12)(p13)t(11;12)(q23;q24)del(11q	design	ScriptSeq	design	keep	N	N	N	GSE49031
ALL_657	HeH	HeH	HeH				No	58,XX,+X,+4,+6,+7,+8,+10,+12,+14,+17,+18,+21,+21[cp8]/46,XX[5]			design	keep				GSE49031
ALL_645	ETV6::RUNX1	ETV6::RUNX1	ETV6::RUNX1				No	46,XY[36].ish.t(12;21)(p13;q22),t(6;18)			design	keep				GSE49031
ALL_626	HeH	HeH	HeH				No	56,XX,+X,+4,+6,+8,+10,+14,+17,+18,+21,+21[12]/55-57,inc[16]	held-out	ScriptSeq	held-out	keep	N	N	N	GSE49031
ALL_622	Unclassified BCP-ALL	ZNF384-r	ZNF384-r		TCF3-ZNF384	PTPN11-p.T73I	Yes	46,XY,del(7)(q22)[5]/46,XY[15].ish.t(12;19)(?;p13)	design	ScriptSeq	design	keep	N	N	N	GSE49031	other aberrations
ALL_672	Unclassified BCP-ALL	B-other	DUX4-r	3			No	46,XY[27]			B-other	keep				GSE49031	normal
ALL_627	T-ALL	T-ALL	T-ALL			NOTCH1-p.V1604G; RPL10-p.R8S; TTN-p.A11384T	Yes	46,XY[28].ish.del(9)(p21p21)x2	design	ScriptSeq	design	keep	N	N	N	GSE49031
ALL_629	Unclassified BCP-ALL	B-other	ALLIUM B-other	4	P2RY8-CRLF2,NPM1-ATAD2		No	45,XY,-20[3]/46,XY[35]	B-other	RNAaccess	B-other	keep	N	N	N	GSE49031	other aberrations
ALL_660	ETV6::RUNX1	ETV6::RUNX1	ETV6::RUNX1				No	inga mitoser			design	keep				GSE49031
ALL_631	Unclassified BCP-ALL	B-other	BCR::ABL1-like	1			No	46,XX,del(20)(q11)[6]/46,XX[24]	B-other	ScriptSeq	B-other	keep	N	N	N	GSE49031	other aberrations
ALL_656	Unclassified BCP-ALL	B-other	DUX4-r	2			No	46,XY[25]	B-other	TruSeq	B-other	keep	N	N	N	GSE49031	normal
ALL_634	TCF3::PBX1	TCF3::PBX1	TCF3::PBX1			BIRC7-p.E144E; ELN; KAT6B; MUC16-p.I2374L	Yes	46,XX,t(1;19)(q23;p13)[4].arr.(8)(q13q13)/46,XX[20]	design	TruSeq	design	keep	N	N	N	GSE49031
ALL_641	HeH	HeH	HeH				No	57-58,X?,inc[14].ish.+9,+11,+21,+21/46,XX[11]			design	keep				GSE49031
ALL_643	T-ALL	T-ALL	T-ALL				No	60,XX,+X,+6,+7,+8,+8,+10,+11,+13,+13,+17,+18,+19,+20,+21[24]/46,XX[2]			design	keep				GSE49031
ALL_675	KMT2A-r	KMT2A-r	KMT2A-r				No	46,XX,t(4;11)(q21;q23)[4]/46,XX[2]			design	keep				GSE49031
ALL_663	KMT2A-r	KMT2A-r	KMT2A-r				No	47,XX+X,t(4;11)(q21;q23),add(17)(p?11)[11]/47,idem,del(6)(q?23)[3]/46,XX[1]			held-out	keep				GSE49031
ALL_636	ETV6::RUNX1	ETV6::RUNX1	ETV6::RUNX1				No	46,XY,+del(5)(?),del(9)(p13),del(12)(p13p13),t(12;21)(p12;q22),-21[4]/46,XY,del(			design	keep				GSE49031
ALL_664	ETV6::RUNX1	ETV6::RUNX1	ETV6::RUNX1				No	46,XX,?der(6)t(6;13)(q11;q14),add(9)(q?),-13,+19,+mar[5].ish.del(12)(p13p13),t(1			design	keep				GSE49031
ALL_649	T-ALL	T-ALL	T-ALL				No	46,XY[25]			design	keep				GSE49031
ALL_635	HeH	HeH	HeH			CHD3-p.S1529C; CHD5; CREBBP-p.R1408H; CREBBP-p.R1408C; FANCG-p.A63G; GATA3-p.R252R; GRM2; KAT6B; MAML1; NRAS-p.Q61H; RECQL4-p.G259G; TNFRSF14-p.V269M	Yes	54,XX,+X,+4,+6,+10,+17,+18,+21,+21[12]/46,XX[1]			design	keep				GSE49031
ALL_724	HeH	HeH	HeH				No	61,XY,+X,dup(1)(q21q32),+4,+5,+6,+7,+8,+10,+12,+14,+14,der(16)t(3;16)(q21;q24),+			design	keep				GSE49031
ALL_676	ETV6::RUNX1	ETV6::RUNX1	ETV6::RUNX1				No	46,XX[12].ish.del(12)(p13p13),t(12;21)(p13;q22),+der(21)t(12;21)			design	keep				GSE49031
ALL_740	Unclassified BCP-ALL	B-other	PAX5alt	2	NPM1-ATAD2,ATAD2-NPM1		No	46,XY[20]	B-other	TruSeq	B-other	keep	N	N	N	GSE49031	normal
ALL_674	Unclassified BCP-ALL	B-other	BCR::ABL1-like	3			No	46,XY[19].ish.arr.del(9)(p21p21)			B-other	keep				GSE49031	normal
ALL_690rep1	ETV6::RUNX1	ETV6::RUNX1	ETV6::RUNX1				No	gick ej att analysera, ej 9;20 fÃ¶r t12;21 Ã¤r positivt			design	keep				GSE49031
ALL_669	iAMP21	iAMP21	iAMP21				No	46,XX,i(21)(q10).ish.dup(21)(q22q22)[12]/46,XX[5]	design	ScriptSeq	design	keep	N	N	N	GSE49031
ALL_4	Unclassified BCP-ALL	B-other	PAX5alt	2			No	46,XX	B-other	RNAaccess	B-other	keep	N	N	N	GSE49031	normal
ALL_644	Unclassified BCP-ALL	PAX5 P80R	PAX5 P80R			PAX5p80R	No	46,XY,del(9)(p13)[35]/46,XY[2].ish.del(9)(p21p21)x2	design	TruSeq	design	keep	N	Y (VAF 0.99)	N	GSE49031	other aberrations
ALL_146	TCF3::PBX1	TCF3::PBX1	TCF3::PBX1				No	46,XY,t(1;19)(q23;p13)[3]/46,XY,t(1;19)(q23;p13),del(9)(p21)[5]/46,XY[2]			design	keep				GSE49031
ALL_623	ETV6::RUNX1	ETV6::RUNX1	ETV6::RUNX1			APC-p.Q1764K; UBR4-p.E171E; UGGT1	Yes	47-48,XX,-2,+?8,+?10,del(12)(p13p13)x2,+21,der(21)t(12;21)(p13;q22)x2,mar[cp4]/4			design	keep				GSE49031
ALL_85	HeH	HeH	HeH				No	55,XX,+X,+4,+6,+8,+9,+10,+14,+17,+18,+18,i(21)(q10)[cp8]746,XX[3]			design	keep				GSE49031
ALL_625	ETV6::RUNX1	ETV6::RUNX1	ETV6::RUNX1			ANPEP-p.P114T; IGSF9B; NOTCH3-p.R1232R	Yes	47,XX,-8,+10,der(12)t(8;12)(?;p?),t(12;21)(p13;q22),+der(16)t(8;16)(?;?),del(19)			design	keep				GSE49031
ALL_49	HeH	HeH	HeH				No	50-56,XX,inc[8]	design	ScriptSeq	design	keep	N	N	N	GSE49031
ALL_662	ETV6::RUNX1	ETV6::RUNX1	ETV6::RUNX1				No	??.X?.ish.del(12)(p13p13),t(12;21)(p13;q22)[23/51]/t(12;21)(p13;q22)[12/51]			design	keep				GSE49031
ALL_736	T-ALL	T-ALL	T-ALL				No	46,XX[25]			design	keep				GSE49031
ALL_737	HeH	HeH	HeH				No	60-66,X?,?add(1)(p36),?+4,+15,+17,inc[cp6]/46,XY[3]			design	keep				GSE49031
ALL_678	ETV6::RUNX1	ETV6::RUNX1	ETV6::RUNX1		ETV6-RUNX1		No	46,XY[25].ish.del(12)(p13p13)x2,der(21)t(12;21)(p13;q22)	held-out	ScriptSeq	held-out	keep	N	N	N	GSE49031
ALL_721	HeH	HeH	HeH				No	55,XY,+4,+6,+8,+10,+11,+14,+20,+21,+21[11]/46,XY[5]			design	keep				GSE49031
ALL_729	T-ALL	T-ALL	T-ALL				No	46,XY,inv(7)(p13-15q32-36)[15]			held-out	keep				GSE49031
ALL_723	ETV6::RUNX1	ETV6::RUNX1	ETV6::RUNX1				No	47,XY,del(1)(q41),der(6)t(1;6)(p?32;q?16),add(12)(p13),+16,+21[cp30].ish.del(9)(			design	keep				GSE49031
ALL_728	T-ALL	T-ALL	T-ALL				No	46,XY[25]			held-out	keep				GSE49031
ALL_741	Unclassified BCP-ALL	B-other	ALLIUM B-other	4			No	inget resultat			B-other	keep				GSE49031	unknown
ALL_679	Unclassified BCP-ALL	ETV6::RUNX1-like	ETV6::RUNX1-like		TCF3-FLI1		No	45,XY,-9,-11,+mar[6]/46,XY[9]/45,inc[9]	design	ScriptSeq	design	keep	N	N	N	GSE49031	other aberrations
ALL_711	KMT2A-r	KMT2A-r	KMT2A-r				No	46,XX,t(4;11)(q21;q23)[17]/46,XX[8]			design	keep				GSE49031
ALL_441	T-ALL	T-ALL	T-ALL				No	46,XY[25]			held-out	keep				GSE49031
ALL_670	ETV6::RUNX1	ETV6::RUNX1	ETV6::RUNX1				No	46,XX[4].ish.t(12;21)(p13;q22),+21			held-out	keep				GSE49031
ALL_364	ETV6::RUNX1	ETV6::RUNX1	ETV6::RUNX1		ETV6-RUNX1		No	47,XY,+16[5]/47,idem,del(6)(q?23),+16[5].ish.pcr.t(12;21)(pl3;q22)/46,XY[3]			design	keep				GSE49031
ALL_181	ETV6::RUNX1	ETV6::RUNX1	ETV6::RUNX1				No	??,X?.ish.t(12;21)(p13;q22)			held-out	keep				GSE49031
ALL_422	Unclassified BCP-ALL	DUX4-r	DUX4-r		IGH-DUX4		No	47,XX,+21[2]/46,XX[4]	design	TruSeq	design	keep	N	N	N	GSE49031	other aberrations
ALL_207	BCR::ABL1	BCR::ABL1	BCR::ABL1				No	49-50,XY,+Y,+2,+6,t(9;22)(q34;q11),+der(22)t(9;22)(q34;q11)[cp12]/46XY[3]BCR/ABL			design	keep				GSE49031
ALL_397	Unclassified BCP-ALL	B-other	ALLIUM B-other	4			No	47,XY,+?mar[2]/46,XY[15]			B-other	keep				GSE49031	other aberrations
ALL_353	HeH	HeH	HeH				No	61,XX,+X,dup(1)(q?),+4,+?5,+6,+12,+?14,+17,+18,+?19,+21,+21,inc[?]/46,XX[?]			held-out	keep				GSE49031
ALL_372	iAMP21	iAMP21	iAMP21			BACE2; FGFR2-p.L245L; HNRNPA2B1; IDH2-p.T117I	Yes	46,XY,-21,+mar[4]/46,XY[22].nucish.amp(21)(q22)x3-5	design	ScriptSeq	design	keep	N	N	N	GSE49031
ALL_300	HeH	HeH	HeH				No	53-55,XY,+17,+21,+21,inc[15]/46,XY	held-out	ScriptSeq	held-out	keep	N	N	N	GSE49031
ALL_367	HeH	HeH	HeH		SEMA6A-FEM1C		No	62-64,XXY,ish.+9,+11,+12,+21,+22,inc[20]/46,XY[5]	design	ScriptSeq	design	keep	N	N	N	GSE49031
ALL_314	HeH	HeH	HeH			FLT3-p.836_837del; FLT3-p.V579E	Yes	55,XX,+X,dup(1)(q2?1q3?2),+4,+6, +10,+14,+17,+18,+21,+21/46,XX[19]	design	ScriptSeq	design	keep	N	N	N	GSE49031
ALL_408	HeH	HeH	HeH				No	55,XX,+X,+4,+6,+10,+14,+17,+18,+21,+21[25]/46,XX[6]			design	keep				GSE49031
ALL_329	HeH	HeH	HeH				No	55,XY,+X,+4,+6,+10,+14,+17,+18,+21,+21[20]/46,XY[5]			held-out	keep				GSE49031
ALL_376	HeH	HeH	HeH				No	52-56,XX,+4,+6,+8,+21,+21,inc[20]/46,XX[5]	held-out	ScriptSeq	held-out	keep	N	N	N	GSE49031
ALL_320	ETV6::RUNX1	ETV6::RUNX1	ETV6::RUNX1				No	46,Y,i(X)(q10),del(11)(p?),add(11)(q?),der(12)t(6;12)(p21.3;p12).ish.t(12;21(p13			design	keep				GSE49031
ALL_362	ETV6::RUNX1	ETV6::RUNX1	ETV6::RUNX1		ETV6-RUNX1		No	46,XX,der(12)t(12;21)(p1?;q?)t(12;16)(q1?;p11),del(16)(p11),del(21)(q21q22),der			design	keep				GSE49031
ALL_337	ETV6::RUNX1	ETV6::RUNX1	ETV6::RUNX1				No	??,X?.ish.t(12;21)(p13;q22)			design	keep				GSE49031
ALL_407	HeH	HeH	HeH				No	55,XX,+X,+4,+6,+10,+14,+17,+18,+21,+21[16]			design	keep				GSE49031
ALL_429	TCF3::PBX1	TCF3::PBX1	TCF3::PBX1				No	35-47,XX,add(1)(p11),add(5)(q22),add(6)(q13),del(9)(p22),der(19)t(1;19)[cp13]			held-out	keep				GSE49031
ALL_347	HeH	HeH	HeH				No	52-53,XY,inc[7]/46,XY[1]			design	keep				GSE49031
ALL_190	HeH	HeH	HeH				No	57,XY,+X,+Y,+del(3)(p13),+4,+6,+10,+11,+14,+18,+21,+21[13]/46,XY[2]			design	keep				GSE49031
ALL_424	T-ALL	T-ALL	T-ALL				No	46,XY[25]			design	keep				GSE49031
ALL_231	HeH	HeH	HeH				No	56,XX,dup(1)(q23q44),+4,+5,+6,+10,+13,+20,+21,+22[4]/46,XX[7]			design	keep				GSE49031
ALL_442	PAX5alt	PAX5alt	PAX5alt				No	*44-47,XY,add(3)(q27),t(6;11)(p21;p15),+del(9)(q22q34),dic(9;20)(p13;q11)x2,del(	design	ScriptSeq	design	keep	N	N	N	GSE49031
ALL_286	ETV6::RUNX1	ETV6::RUNX1	ETV6::RUNX1				No	46,XY[20].ish.t(12;21)(p13;q22)			design	keep				GSE49031
ALL_275	ETV6::RUNX1	ETV6::RUNX1	ETV6::RUNX1				No	46,XX[21]/??,X?.ish.add(9)(p13)[cp6].pcr.t(12;21)(p13;q22)			design	keep				GSE49031
ALL_23	Unclassified BCP-ALL	B-other	ETV6::RUNX1	3			No	46,XX[25]			B-other	keep				GSE49031	normal
ALL_341	HeH	HeH	HeH				No	inga metafaser			design	keep				GSE49031
ALL_37	Unclassified BCP-ALL	B-other	PAX5alt	3			No	saknas			B-other	keep				GSE49031	unknown
ALL_751	HeH	HeH	HeH				No	56,XY,+X,+6,+6,+8,+10,+17,+18,+20,+21,+21,inc[1]/46,XY[19]			design	keep				GSE49031
ALL_682	HeH	HeH	HeH				No	51-57,XX,+X,+6,+10,+14,+17,+18,add(20)(q?),+21,+21,+21,-22[cp23]	design	ScriptSeq	design	keep	N	N	N	GSE49031
ALL_726	HeH	HeH	HeH				No	54,XX,+X,+4,+6,+8,+10,del(13)(q12q14),+18,+21,+21[25]/46,XX[1]			design	keep				GSE49031
ALL_683	TCF3::PBX1	TCF3::PBX1	TCF3::PBX1				No	46,XX,der(19)t(1;19)(q23;p13)[15]/46,XX[10]	design	TruSeq	design	keep	N	N	N	GSE49031
ALL_744	T-ALL	T-ALL	T-ALL				No	46,XX,-5,-7,-11,-17,+4mar[6].ish.46,XX,t(5;7)(q35;q22),del(11)(q13),der(17)t(11;			held-out	keep				GSE49031
ALL_750	Unclassified BCP-ALL	B-other	PAX5alt	3	NPM1-ATAD2,ATAD2-NPM1		No	46,XX[5]	B-other	TruSeq	B-other	keep	N	N	N	GSE49031	normal
ALL_684	ETV6::RUNX1	ETV6::RUNX1	ETV6::RUNX1				No	45,XY,der(10)t(10;21)(q26;q11),der(14)t(14;?19)(p13;?),-19[21]/46,XY[23].ish.t(1			design	keep				GSE49031
ALL_731	ETV6::RUNX1	ETV6::RUNX1	ETV6::RUNX1				No	46,XX[25].ish.t(12;21)(p13;q22)			design	keep				GSE49031
ALL_685	Unclassified BCP-ALL	B-other	ALLIUM B-other	4	DENND1B-ZCCHC7		No	45-46,XY,del(1)(p?p?),del(3)(q21),add(7)(p1?)[cp5]/46,XY[16]			B-other	keep				GSE49031	other aberrations
ALL_713	Unclassified BCP-ALL	B-other	low HeH	1	P2RY8-CRLF2,CRLF2-P2RY8		No	49, XY, +X, +17, +21	B-other	TruSeq	B-other	keep	N	N	N	GSE49031	other aberrations
ALL_735	iAMP21	iAMP21	iAMP21				No	46,XY[12].ish.amp(21)(q22)	design	ScriptSeq	design	keep	N	N	N	GSE49031
ALL_680	PAX5alt	PAX5alt	PAX5alt		IKZF1-IGK	FCRL3; GIMAP4; HDAC6-p.H270H; KAT6B; KRAS-p.G12D; MLLT6-p.P1003P; MMP2-p.T123T; RFC1-p.K1146E; SEMA4D-p.S800S; SIRT1; TET2; TET3-p.V158V; TRANK1-p.Y2071H; TRIM33; ZNF331-p.W83R; ZNF521-p.T834N	Yes	*45,XY,del(1)(p1?1p3?2),t(2;7)(p1?1;p1?1),dic(9;20)(p1?3;q11)[20]/45,idem,-16,+m	design	ScriptSeq	design	keep	N	N	N	GSE49031
ALL_681	ETV6::RUNX1	ETV6::RUNX1	ETV6::RUNX1		ETV6-RUNX1	DNAH5-p.E1440X; DST-p.Q2695E; PPP1R9A; SMYD3-p.T11T; STIL-p.R216K; TAL2-p.Q16H; WHSC1	Yes	46,XY[25].ish.del(12)(p13p13),der(21)t(12;21)(p13;q22)	design	ScriptSeq	design	keep	N	N	N	GSE49031
ALL_725	ETV6::RUNX1	ETV6::RUNX1	ETV6::RUNX1				No	.ish.+10,t(12;21)(p13;q22)			design	keep				GSE49031
ALL_712	ETV6::RUNX1	ETV6::RUNX1	ETV6::RUNX1				No	48,XX,+2mar[?].ish.t(12;21)(p13;q22),+21			design	keep				GSE49031
ALL_733	HeH	HeH	HeH				No	52,XY,+X,+4,+9,+14,+21,+21,inc[4]/46,XY[9]			design	keep				GSE49031
ALL_738	PAX5alt	PAX5alt	PAX5alt				No	45,XX,del(7)(p11),dic(9;20)(p11;q11)[15]	held-out	ScriptSeq	held-out	keep	N	N	N	GSE49031
ALL_734	Unclassified BCP-ALL	B-other	ETV6::RUNX1-like	1	IKZF1-C19ORF44		No	47-48,XX,t(1;5)(p36;q11),del(3)(q26),add(7)(p11),+10,add(10)(p13),add(15)(q15),a	B-other	TruSeq	B-other	keep	N	N	N	GSE49031	other aberrations
ALL_742	ETV6::RUNX1	ETV6::RUNX1	ETV6::RUNX1				No	46,XY,del(1)(q32),add(17)(p11)[10].ish.del(12)(p13p13),t(12;21)(p13;q22)/46,XY[4			design	keep				GSE49031
ALL_722	ETV6::RUNX1	ETV6::RUNX1	ETV6::RUNX1				No	46,XY[19].ish.t(12;21)(p13;q22)			design	keep				GSE49031
ALL_739	ETV6::RUNX1	ETV6::RUNX1	ETV6::RUNX1				No	46,XX[25].pcr.ish.t(12;21)(p13;p22)			design	keep				GSE49031
ALL_687	HeH	HeH	HeH				No	49~53,XY,+4,+5,+6,+12,+13,+14,+20,+21,+21,+22 [cp11] /46,XY[5]			design	keep				GSE49031
ALL_691	HeH	HeH	HeH				No	53,XX,+X,+6,+10,+11,+14,+18,+21[7]/46,XX[17]			design	keep				GSE49031
ALL_694	T-ALL	T-ALL	T-ALL				No	46,XY,?del(16)p)[12]/46,XY[23]			design	keep				GSE49031
ALL_700	HeH	HeH	HeH			CDKN2A; HDAC4	Yes	54,XXX,+4,+6,+8,+15,+18,+21k+21[8]/46,XX[2]			design	keep				GSE49031
ALL_699	T-ALL	T-ALL	T-ALL			BRD3-p.L323L; CBS-p.A358A; KDM5B; MUC5B-p.Q1486H; PTEN-p.R233X; SS18L1-p.S96S	Yes	47,XY,t(11;14)(p?13;q?11)+8[17]/46,XY[21]			held-out	keep				GSE49031
ALL_689	HeH	HeH	HeH		TTYH3-PDGFA		No	54-55,XXX,+4,+6,+10,+14,+17,+18,+21x2(cp17)/46,XX(3).	held-out	ScriptSeq	held-out	keep	N	N	N	GSE49031
ALL_732	ETV6::RUNX1	ETV6::RUNX1	ETV6::RUNX1				No	46,XY[25].pcr.ish.t(12;21)(p13;q22)			design	keep				GSE49031
ALL_715	ETV6::RUNX1	ETV6::RUNX1	ETV6::RUNX1				No	46,XY[20].ish.+9,+9,+11,+11,del(12)(p13p13),t(12;21)(p13;q22),+22,+22			design	exclude				GSE49031
ALL_688	HeH	HeH	HeH				No	57-59,XXY+3,+6,+8,+10,+14,+16,+17,+18,+21x2+mar(cp15)/46,XY(5).	design	ScriptSeq	design	keep	N	N	N	GSE49031
ALL_743	T-ALL	T-ALL	T-ALL				No	46,XY,del(9)(p13)[10-20%]/92,idemx2[80-90%].ish.del(9)(p21p21)			held-out	keep				GSE49031
ALL_714	hypodiploidy	hypodiploidy	hypodiploidy				No	2 kloner: 1 dominerende hyperdiploid med over 52 kromosomer med tetrasomi 21. En nÃ¦r haploid klon med 26 kromosomer.			design	keep				GSE49031
ALL_693	Unclassified BCP-ALL	ZNF384-r	ZNF384-r		EP300-ZNF384		No	46XX [8]/ 38~45X,-X,-2,-9,-21(cp14)	design	ScriptSeq	design	keep	N	N	N	GSE49031	other aberrations
ALL_696	HeH	HeH	HeH				No	53~54,inc(27)/46,XY,(3)G-band, med sky52~55, XY,X,2,4,6,14,18,21,21,22,(cp7)			design	keep				GSE49031
ALL_745	Unclassified BCP-ALL	B-other	DUX4-r	2	ELL-KLF2		No	46,XY	B-other	TruSeq	B-other	keep	N	N	N	GSE49031	normal
ALL_697	ETV6::RUNX1	ETV6::RUNX1	ETV6::RUNX1				No	46,XX,del(12)(p13p13),t(12;21)(p13;q22)/47XX,idem,+der(21)t(12;21)(p13;q22)/46XX			design	keep				GSE49031
ALL_701	ETV6::RUNX1	ETV6::RUNX1	ETV6::RUNX1				No	46,XX[8]/46, rÃ¤knade[21]. FISH samt 2 metafaser med SKY visar att en t(12;21)(p13;22) fÃ¶religger men kan ej det.med g-b			design	keep				GSE49031
ALL_698	ETV6::RUNX1	ETV6::RUNX1	ETV6::RUNX1				No	46,XY,der(12)t(12;21)(p13;q22),ider(21)(q10)t12;21(p13;q22)			design	keep				GSE49031
ALL_749	Unclassified BCP-ALL	B-other	ALLIUM B-other	4			No	90,XXXX,-7-17/89,idem,-7.ish(ABL1x4)(11/50),(p16x4)(3/50),(MLLx4)(10/50),(TELx4)(6/50),(AML1x4)(6/50),(BCRx4)(11/50)			B-other	keep				GSE49031	other aberrations
ALL_716	ETV6::RUNX1	ETV6::RUNX1	ETV6::RUNX1				No	46,XY,del(6)(q21q27)[3].ish.del(11)(q23q23),del(12)(p13p13),t(12;21)(p13;q22)/46			design	keep				GSE49031
ALL_703	T-ALL	T-ALL	T-ALL				No	46,XX,del(9)(p21p21)			design	keep				GSE49031
ALL_752	HeH	HeH	HeH				No	56xxy,+4,+6,+8,+14,+17,+18,+18,+21,+21 (14 cells) 46xy in 11 cells			design	keep				GSE49031
ALL_706	ETV6::RUNX1	ETV6::RUNX1	ETV6::RUNX1			BRD1; COL7A1-p.R1574Q; CSMD2-p.R3437T; KMT2D; NRAS-p.G60E; PDGFB-p.R224W; TCF3-p.N90N; WRAP73	Yes	46,XY.ish.t(12;21)(p13;q22)			design	keep				GSE49031
ALL_746	HeH	HeH	HeH				No	Bm-KromHem :49-56 krom. /46,xy Bm-M-FISF:53,xy,+x,+4,+8,+9,+14,+21,+21			design	keep				GSE49031
ALL_747	Unclassified BCP-ALL	B-other	PAX5alt	2	IGH-ID4		No	Bm-M-fish:45,XY,der(1)t(1;4;13),del(4),der(7)t(7,21)del(9),i(9q),-13,der(14)t(6,14),+der(19)t(?19),-21	B-other	TruSeq	B-other	keep	N	N	N	GSE49031	other aberrations
ALL_652	HeH	HeH	HeH				No	54,XX,+X,+4,+6,+10,+17,+18,+21,+21,inc[2]/46,XX[3]			design	keep				GSE49031
ALL_640	HeH	HeH	HeH				No	46,XX[25].ish,+9,+21			design	keep				GSE49031
ALL_659	HeH	HeH	HeH				No	51-52,XY,+X,+4,+14,+16,+18,+21,+21,+mar[cp14]/46,XY[1]			design	keep				GSE49031
ALL_539	Unclassified BCP-ALL	BCR::ABL1-like	BCR::ABL1-like		PAX5-JAK2	TRRAP	Yes	46,XY[3]	design	ScriptSeq	design	keep	N	N	N	GSE49031	normal
ALL_621	Unclassified BCP-ALL	MEF2D-r	MEF2D-r		MEF2D-BCL9		No	46,XX[11]	design	TruSeq	design	keep	N	N	N	GSE49031	normal
ALL_432	Unclassified BCP-ALL	B-other	PAX5alt	3			No	49,XY,t(3;20)(q21;p13),+5,+10,+14[14]/46,XY[6]			B-other	keep				GSE49031	other aberrations
ALL_591	HeH	HeH	HeH				No	57-58,XX,+X,dup(1)(q23q32),+4,+6,+9,+10,+14,+18,+20,+21,+22[cp10]/46,XX[5]			design	keep				GSE49031
ALL_618	ETV6::RUNX1	ETV6::RUNX1	ETV6::RUNX1		RUNX1-ETV6		No	46,XY,der(14)(X;14)(p11;p11).ish.t(12;21)(p13;q11)[15]/46,XY[4]	design	ScriptSeq	design	keep	N	N	N	GSE49031
ALL_566	Unclassified BCP-ALL	PAX5alt	PAX5alt				No	44-45,X,-X,-9,-15,-19,add(19)(p13),-20,add(22)(q13),+3mar[cp34]/46,XX[3]			held-out	keep				GSE49031	other aberrations
ALL_620	BCR::ABL1	BCR::ABL1	BCR::ABL1		BCR-ABL1		No	46,XX[25].ish.del(9)(p21p21),t(9;22)(q34;q11)BCR/ABL:p190	design	ScriptSeq	design	keep	N	N	N	GSE49031
ALL_556	Unclassified BCP-ALL	DUX4-r	DUX4-r		IGH-DUX4		No	46,XY[12]			held-out	keep				GSE49031	other aberrations
ALL_536	HeH	HeH	HeH		P2RY8-CRLF2		No	51,XY,+X,+4,+8,+14,dup(17)(q1?q25),+21[18]/46,XY[2]	held-out	ScriptSeq	held-out	keep	N	N	N	GSE49031
ALL_572	Unclassified BCP-ALL	B-other	BCR::ABL1-like	3			No	46,XX,t(2;5)(q?14;q31)[14]/46,XX[13]			B-other	keep				GSE49031	other aberrations
ALL_570	T-ALL	T-ALL	T-ALL				No	46,XX[42]			held-out	keep				GSE49031
ALL_540	ETV6::RUNX1	ETV6::RUNX1	ETV6::RUNX1		ETV6-RUNX1		No	46,XX[10].ish.pcr.del(12)(p13p13),t(12;21)(p13;q22)			design	keep				GSE49031
ALL_561	ETV6::RUNX1	ETV6::RUNX1	ETV6::RUNX1			CBLC-p.S38S; FIP1L1-p.Y98Y; KDM2B; MDM4-p.N56S; RANBP17	Yes	46,X,-X,+3,der(4)t(4;21)(q21;q22),der(12)t(4;21)(q21;q22)t(12;21)(p13;q22),der(2			design	keep				GSE49031
ALL_577	KMT2A-r	KMT2A-r	KMT2A-r				No	46,XY,t(11;19)(q23;p13)[1]/47,XY,+X,t(11;19)(q23;p13)[13]/46,XY[1]			design	keep				GSE49031
ALL_597	T-ALL	T-ALL	T-ALL				No	46,XX			design	keep				GSE49031
ALL_580	HeH	HeH	HeH				No	53-55,XX,+X,+del(3)(q21),+5,+6,+10,+11,+18,+18,der(20)t(1;20)(q12;p13),+21,+21[c			design	keep				GSE49031
ALL_600	HeH	HeH	HeH				No	50-60,XY[2]inc/.ish.58,XY,+Y,+4,+5,+7,+8,+8,+9,+10,+11,+12,+17,+18,+21,+21[1]			design	keep				GSE49031
ALL_392	Unclassified BCP-ALL	DUX4-r	DUX4-r		DUX4-IGH		No	46,XY[12]	design	ScriptSeq	design	keep	N	N	N	GSE49031	other aberrations
ALL_387	PAX5alt	PAX5alt	PAX5alt				No	#46,XX,t(5;12)(p13;q15),-10,ish.del(9)(p21p21),dic(9;20)[cp13]			held-out	keep				GSE49031
ALL_431	Unclassified BCP-ALL	ETV6::RUNX1	ETV6::RUNX1		ETV6-RUNX1,RUNX1-ETV6		No	46,XY[25]	design	TruSeq	design	keep	N	N	N	GSE49031	normal
ALL_453	Unclassified BCP-ALL	B-other	iAMP21	1			No	47,XY,+21[6]/46,XY[15]			B-other	keep				GSE49031	other aberrations
ALL_390	Unclassified BCP-ALL	DUX4-r	DUX4-r		DUX4-IGH		No	46,XX[19]	held-out	ScriptSeq	held-out	keep	N	N	N	GSE49031	other aberrations
ALL_418	T-ALL	T-ALL	T-ALL				No	46,XY[40]			design	keep				GSE49031
ALL_433	Unclassified BCP-ALL	low HeH	low HeH				No	49,XY,+X,+17,+21[8]/46,XY[7]			design	keep				GSE49031	other aberrations
ALL_528	Unclassified BCP-ALL	B-other	ALLIUM B-other	4	PAX5-FOXP1		No	47,XY,+18[13]/46,XY[7]	B-other	TruSeq	B-other	keep	N	N	N	GSE49031	other aberrations
ALL_436	HeH	HeH	HeH				No	53,XX,+X,+4,+10,+14,+17,+18,+21[cp4]/46,XX[4]			design	keep				GSE49031
ALL_504	ETV6::RUNX1	ETV6::RUNX1	ETV6::RUNX1			KDM5B-p.T45S	Yes	46,XY[2]/46,XY.ish.del(12)(p13p13),t(12;21)(p13;q22)	held-out	ScriptSeq	held-out	keep	N	N	N	GSE49031
ALL_437	HeH	HeH	HeH				No	55-58,XY,+X,+Y,+3,+4,+10,+14,+15,+17,+18,+21,+22[cp9]/46,XY[10]			held-out	keep				GSE49031
ALL_460	Unclassified BCP-ALL	B-other	PAX5alt	2	P2RY8-CRLF2		No	46,XY[24]	B-other	ScriptSeq	B-other	keep	N	N	N	GSE49031	normal
ALL_610	ETV6::RUNX1	ETV6::RUNX1	ETV6::RUNX1		ETV6-RUNX1		No	.ish.46,XX,t(12;21)(p13;q22)[11]			design	keep				GSE49031
ALL_615	ETV6::RUNX1	ETV6::RUNX1	ETV6::RUNX1		ETV6-RUNX1,ETV6-PTPRO,CLIC5-SUPT3H,CBFA2T3-GALNS		No	??,?X,-X,+4,+4,+6,+6,+8,+8,+10,+10,t(12;21)(p13;q22)x1-2,+14,+14, +17,+17,+18,+1			design	keep				GSE49031
ALL_651	KMT2A-r	KMT2A-r	KMT2A-r				No	46,XY,add(10)(q26)[2].ish.der(11)(q23)/46,XY[13]			design	keep				GSE49031
ALL_648	T-ALL	T-ALL	T-ALL				No	45,XX,-19[3].ish.del(19)(p13p13)/46,XX[24]			design	keep				GSE49031
ALL_658	HeH	HeH	HeH				No	53-56,XY,+X.+4,+6,+10,+14,+15,+17,+21,+21[cp10]			design	keep				GSE49031
ALL_667	BCR::ABL1	BCR::ABL1	BCR::ABL1				No	46,XY,t(4;21)(q21;q22),t(9;22)(q34;q11)/46,XY[?]p190			design	keep				GSE49031
ALL_646	Unclassified BCP-ALL	ETV6::RUNX1-like	ETV6::RUNX1-like		GRID2IP-ETV6,ETV6-GRID2IP		No	46,XX[32]	design	TruSeq	design	keep	N	N	N	GSE49031	normal
ALL_665	Unclassified BCP-ALL	B-other	DUX4-r	2	NPM1-ATAD2,ATAD2-NPM1		No	46,XX[20]	B-other	TruSeq	B-other	keep	N	N	N	GSE49031	normal
ALL_613	Unclassified BCP-ALL	ZNF384-r	ZNF384-r		EP300-ZNF384		No	46,XY,del(16)(q13q24)[5]/47-48,XY,+del(1)(q21),del(16)(q13q24),+mar[cp3]/46,XY[9	design	ScriptSeq	design	keep	N	N	N	GSE49031	other aberrations
ALL_630	T-ALL	T-ALL	T-ALL				No	46,XX,t(10;11)(p12;p15)[18]/46,XX[7]			design	keep				GSE49031
ALL_614	T-ALL	T-ALL	T-ALL				No	46,XY,del(6)(q12q22),der(9)t(9;13)(p21;q21.3)[25].arr.d/47,idem,+mar[2]/46,XY[5]			design	keep				GSE49031
ALL_668	HeH	HeH	HeH				No	55,XX,+X,+4,+6,+10,+14,+18,+21,+21,inc[11].ish.idem,+17/46,XX[11]			design	keep				GSE49031
ALL_519	T-ALL	T-ALL	T-ALL				No	46,XX,del(6)(q13q23),del(9)(p22)[3]/46,XX[10]			design	keep				GSE49031
ALL_476	HeH	HeH	HeH				No	57-58,XX,+X,+4,+5,+6,+8,+10,+14,+14,+17,+18,+18,+21,+21[cp6]			design	keep				GSE49031
ALL_508	HeH	HeH	HeH				No	56,XY,+X,+4,+6,+8,+9,+10,+14,dup(15)(q22q26),+18,+21,+21[25]			held-out	keep				GSE49031
ALL_505	BCR::ABL1	BCR::ABL1	BCR::ABL1				No	46,XX,t(9;22)(q34;q11)[1]/46,idem,i(9)(q10)[6]/46,idem,del(6)(q?),i(9)[9]/46,XX[			held-out	keep				GSE49031
ALL_518	BCR::ABL1	BCR::ABL1	BCR::ABL1				No	46,XX[25].ish.t(9;22)(q34;q11)BCR/ABL:p190			design	keep				GSE49031
ALL_523	Unclassified BCP-ALL	B-other	BCR::ABL1-like	3			No	46,XY,t(1;5)(q21;q33)[7]/46,XY[7]			B-other	keep				GSE49031	other aberrations
ALL_512	ETV6::RUNX1	ETV6::RUNX1	ETV6::RUNX1				No	??,X?.pcr.ish.t(12;21)(p13;q22)			design	keep				GSE49031
ALL_489	iAMP21	iAMP21	iAMP21			N4BP2-p.E1079K	Yes	??,X?.ish.amp(21)(q22)	held-out	ScriptSeq	held-out	keep	N	N	N	GSE49031
ALL_468	Unclassified BCP-ALL	B-other	DUX4-r	2			No	#46,XY,+mar,inc[10]/46,XY[12].ish.del(9)(p21p21)x2,dic(9;20)	B-other	TruSeq	B-other	keep	N	N	N	GSE49031	other aberrations
ALL_493	ETV6::RUNX1	ETV6::RUNX1	ETV6::RUNX1		ETV6-RUNX1	CCDC79-p.S455S; U2AF1-p.S34F	Yes	47,XY,+21,inc[4]ish.der(3)t(3;7)(?;?),der(12)t(10;12)(?;?),t(12;21)(p13;q22)/46,	design	ScriptSeq	design	keep	N	N	N	GSE49031
ALL_532	iAMP21	iAMP21	iAMP21				No	46,XY[17]/46,XY.ish.amp(21)(q22)[12]	design	ScriptSeq	design	keep	N	N	N	GSE49031
ALL_549	Unclassified BCP-ALL	low HeH	low HeH				No	46-47,XX,-6,add(17)(p?),+21,+1-3mar[cp13]/46,XY[8].ish.t(X;18) cgh.enh17q			design	keep				GSE49031	other aberrations
ALL_617	HeH	HeH	HeH				No	54,XY,+6,+7,+10,+21,+21[1].ish.+21,+21/46,XY[30]			design	keep				GSE49031
ALL_554	Unclassified BCP-ALL	B-other	PAX5alt	1		CDKN2A; CDKN2A-p.P105fs; CDKN2A-p.103_104del; HOXA10-p.G221R; NFKB2-p.R725Q; PAX5-p.L23F	Yes	46,XX,del(16)(q11.2)[21]/46,XX[3]			B-other	keep				GSE49031	other aberrations
ALL_395	Unclassified BCP-ALL	B-other	ETV6::RUNX1-like	1			No	46,XX,del(1)(q25-32),t(?1;12)(q42;p13),?-21 ,?+mar[cp3]pb Å r detta en amp(21q22)	B-other	TruSeq	B-other	keep	N	N	N	GSE49031	other aberrations
ALL_557	Unclassified BCP-ALL	B-other	DUX4-r	2		DMD-p.K2304Q; RBM15-p.A4S	Yes	46,XX[3]	B-other	ScriptSeq	B-other	keep	N	N	N	GSE49031	normal
ALL_373	Unclassified BCP-ALL	B-other	PAX5alt	2	P2RY8-CRLF2	EBP-p.V204M	Yes	48,XX,+X,del(9)(p2?1),+21[26]/46,XX[7]	B-other	ScriptSeq	B-other	keep	N	N	N	GSE49031	other aberrations
ALL_654	HeH	HeH	HeH				No	58-62,XX,+X,+4,+5,+6,+7,+8,+10,+14,+14,+17,+18,+19,+20,+21,+21,+2mar[cp21]/46,XX			design	keep				GSE49031
ALL_421	Unclassified BCP-ALL	B-other	ALLIUM B-other	4			No	46,XY[21]			B-other	keep				GSE49031	normal
ALL_608	ETV6::RUNX1	ETV6::RUNX1	ETV6::RUNX1				No	60-84,inc[5]/46,XY[17].ish.+9,t(12;21)(p13;q22)x3-4,+19,+der(21),+21,+22			design	keep				GSE49031
ALL_381	ETV6::RUNX1	ETV6::RUNX1	ETV6::RUNX1		ETV6-RUNX1		No	46,XY,add(12)(p13)[3].ish.del(9)(p21p21),+der(?)t(?;10),der(12)del(12)(p13p13),d	design	ScriptSeq	design	keep	N	N	N	GSE49031
ALL_666	HeH	HeH	HeH				No	53,XX,+X,+4,+6,+14,+17,+18,+21[11]/46,XX[12]			design	keep				GSE49031
ALL_435	Unclassified BCP-ALL	ZNF384-r	ZNF384-r		EP300-ZNF384,ZNF384-EP300		No	46,XX[17]	design	TruSeq	design	keep	N	N	N	GSE49031	normal
ALL_638	T-ALL	T-ALL	T-ALL				No	46,XY,der(4)t(4;9)(q10:q10),del(6)(q21q25),t(7;8)(q11;q24),der(9)del(9)(p13)t(4			design	keep				GSE49031
ALL_609	ETV6::RUNX1	ETV6::RUNX1	ETV6::RUNX1		RUNX1-ETV6	ALK-p.K139E; CD7-p.T80M; HDAC7-p.A929A; KRAS-p.G12D; RUNDC3B-p.L177P; SHMT1-p.N6N; TP73-AS1; TP73-AS1; TRIB2-p.P216P; WRAP73	Yes	46,XY[28].ish.t(12;21)(p12;q22)[6]/46,XY[1]	design	ScriptSeq	design	keep	N	N	N	GSE49031
ALL_605	HeH	HeH	HeH				No	57-59,XY,+X,+4,+6,+10,+14,+18,+21,+21,inc[5]			design	keep				GSE49031
ALL_607	T-ALL	T-ALL	T-ALL				No	.ish.??,X?,del(9)(p21p21)			design	keep				GSE49031
ALL_606	Unclassified BCP-ALL	B-other	PAX5alt	1		NRAS-p.G13D; PAX5-p.M162fs; PAX5-p.R38S; TRDD2-p.Y3_4delinsX	Yes	47,XX,+6[10].ish.del(9)(p21p21)/46,XX[4]	B-other	ScriptSeq	B-other	keep	N	N	N	GSE49031	other aberrations
ALL_647	T-ALL	T-ALL	T-ALL				No	89-92,XY,inc[3]/46,XY[37]			design	keep				GSE49031
ALL_655	HeH	HeH	HeH				No	53-55,XX,+4,+6,+9,+9,+10,+14,+18,+21,+21,inc[cp22]/46,XX[5]			design	keep				GSE49031
ALL_650	HeH	HeH	HeH				No	58,XX,+X,+4,+6,+9,+10,+14,+15,+18,+18,+21,[5] 46,XX [20]			design	keep				GSE49031
ALL_603	ETV6::RUNX1	ETV6::RUNX1	ETV6::RUNX1				No	.pcr.ish.??,XX,t(12;21)(p13;q22),inc			held-out	keep				GSE49031
ALL_616	ETV6::RUNX1	ETV6::RUNX1	ETV6::RUNX1			DAPK1-p.A1294T; LRP2-p.F561L; PTPN11-p.D61Y; PTPN11-p.D61V; WHSC1-p.E447K	Yes	46,XY,?del(12)(p?)[5].ish.t(12;21)(p13;q22)/46,XY[5]			design	keep				GSE49031
ALL_602	Unclassified BCP-ALL	ETV6::RUNX1-like	ETV6::RUNX1-like		CDK6-SNX14,ETV6-BORCS5		No	46,XY,t(6;12)(q12;p11),add(7)(q11),t(16;21)(p11;q22),-17,+mar[13]	design	TruSeq	design	keep	N	N	N	GSE49031	other aberrations
ALL_639	ETV6::RUNX1	ETV6::RUNX1	ETV6::RUNX1				No	45,X,-X,del(9)(p22)[20].ish.del(9)(p21p21),del(12)(p13p13),t(12;21)(p13;q22)/46,			design	keep				GSE49031
ALL_346	ETV6::RUNX1	ETV6::RUNX1	ETV6::RUNX1				No	46,XY,t(3;12)(p13;p13)[10].ish.t(12;21)(p13;q22)/46,XY[3]			design	keep				GSE49031
ALL_343	HeH	HeH	HeH				No	52-55,XY,inc			design	keep				GSE49031
ALL_313	Unclassified BCP-ALL	B-other	PAX5alt	2		CFAP47-p.V288F; EPHA3-p.R823I; NRAS-p.G12D	Yes	47,XX,+5,t(6;14)(p23;q32),i(9)(q10)[18]/46,XX[10]	B-other	ScriptSeq	B-other	keep	N	N	N	GSE49031	other aberrations
ALL_322	ETV6::RUNX1	ETV6::RUNX1	ETV6::RUNX1			DAAM2; HIP1-p.F99L; KIF1B; SET-p.R3C; WHSC1-p.E447K	Yes	47,XY,+21/48,idem,+10.ish.der(12)del(12)(p11-13)t(12;21)(p13;q22)der(21)t(			design	keep				GSE49031
ALL_344	HeH	HeH	HeH				No	52-58,XX,+X,+4,+5,+8,+14,+17,+18,+20,+21[cp11]/46,XX[1]			design	keep				GSE49031
ALL_361	ETV6::RUNX1	ETV6::RUNX1	ETV6::RUNX1		ETV6-RUNX1		No	47,XX,del(6)(q21),+21.ish.t(12;21)(pl3;q22)/47,XX,ish.t(12;21)(pl3;q22),+der(21)			design	keep				GSE49031
ALL_296	T-ALL	T-ALL	T-ALL				No	46,XY,add(9)(p13)[29]/46,XY[20]			held-out	keep				GSE49031
ALL_406	HeH	HeH	HeH				No	60,XX,+X,+X,add(2)(q37),+2,+4,+5,+6,+8,+10+12,+14,+17,+18,+21,+21[24]/46,XX[1]			design	keep				GSE49031
ALL_356	KMT2A-r	KMT2A-r	KMT2A-r				No	46,XX,t(4;11)(q21;q23)[19]/46,XX[1]			design	keep				GSE49031
ALL_321	HeH	HeH	HeH			AOX1-p.C170F; CCNA2-p.T157N; CDKN2A; KRAS-p.G13D; MAGI1; MECOM; NRAS-p.G13D; SUZ12; TCF3-p.R42Q	Yes	55,XX,+X,+4,+6,+10,der(11)t(1;11) (q21-22;q23-24),+14,+17,+18,+21,+21[cp18]/46,X	design	ScriptSeq	design	keep	N	N	N	GSE49031
ALL_317	iAMP21	iAMP21	iAMP21			ANK3-p.A647V; CHIC2-p.P141L; FOXP1-p.A349V; MAP2K4-p.V127L; MUTYH-p.146_147del; SLC2A14-p.F211F	Yes	47,XY,der(21),+mar.ish.amp(21)(q22)x3-7	design	RNAaccess	design	keep	N	N	N	GSE49031
ALL_235	HeH	HeH	HeH				No	53-56.dup(1)q23q44),+4,del(6)(q14),+19,+20,+21,+21[cp18]/46,XX[5]			held-out	keep				GSE49031
ALL_289	KMT2A-r	KMT2A-r	KMT2A-r				No	46,XY,t(4;11)(q21;q23)[12]/46,XY[1]			design	keep				GSE49031
ALL_239	Unclassified BCP-ALL	B-other	HeH	1			No	46,XY[12]/44-45,XY[2]			B-other	keep				GSE49031	normal
ALL_223	HeH	HeH	HeH				No	54,XX,+X,+4,+6,+14,+17,+18,+21,+22[6]/46,XX[19]			design	keep				GSE49031
ALL_269	ETV6::RUNX1	ETV6::RUNX1	ETV6::RUNX1				No	46,XY,del(6)(q21)[3]/46,XY,der(4)t(4;12)(q21;?),del(6),add(12)(p11-p12)[9].pcr.t			design	keep				GSE49031
ALL_221	HeH	HeH	HeH				No	54,XY,+X,+4,+6,+14,+17,+18,+21,+21[24]	design	ScriptSeq	design	keep	N	N	N	GSE49031
ALL_277	HeH	HeH	HeH				No	54,XY,+X,+5,+6,+7,+8,+14,+17,+21,inc[7]/46,XY[8]			held-out	keep				GSE49031
ALL_211	T-ALL	T-ALL	T-ALL			FAT1-p.S3554Y; PTEN-p.T232fs; PTEN-p.R233X; SETDB1-p.E861K	Yes	46,XX,t(11;20)(q23;q?)[21]/46,XX[8]			design	keep				GSE49031
ALL_265	T-ALL	T-ALL	T-ALL				No	46,XX[21]			design	keep				GSE49031
ALL_279	TCF3::PBX1	TCF3::PBX1	TCF3::PBX1				No	46,XX,der(19)t(1;19)(q23;p13)[5]/46,XX[2]			held-out	keep				GSE49031
ALL_204	ETV6::RUNX1	ETV6::RUNX1	ETV6::RUNX1				No	46,XY[9].ish.t(12;21)(p13;q22)[7]			design	keep				GSE49031
ALL_173	ETV6::RUNX1	ETV6::RUNX1	ETV6::RUNX1				No	.ish.??,X?,del(12)(p13p13),t(12;21)(p13;q22)			design	keep				GSE49031
ALL_206	HeH	HeH	HeH			KDM6A-p.R440X; KIF1B-p.R264Q; LEPR-p.C352X; N4BP2-p.T108N; TPR-p.D126Y; XPO1	Yes	58-60,XX,+21,inc[4]/57-58,XX,inc[2]/46,XX[2]	design	ScriptSeq	design	keep	N	N	N	GSE49031
ALL_202	KMT2A-r	KMT2A-r	KMT2A-r				No	46,XY,t(4;11)(q21;q23)[16]	design	RNAaccess	design	keep	N	N	N	GSE49031
ALL_258	ETV6::RUNX1	ETV6::RUNX1	ETV6::RUNX1			CCNA2-p.T157N; DICER1-p.R392R	Yes	46,XY[16].ish.+21,der(21)t(12;21)(p13;q22)x2			design	keep				GSE49031
ALL_756	HeH	HeH	HeH				No	46,XY[20].ish+X,+4,+6,+10,+14,+18,+21,+21			design	keep				GSE49031
ALL_759	ETV6::RUNX1	ETV6::RUNX1	ETV6::RUNX1				No	86-89<4n>,inc[cp3]/46,XX[20]			held-out	keep				GSE49031
ALL_757	Unclassified BCP-ALL	PAX5alt	PAX5alt		PAX5-ESRRB		No	47,XY, add(2)(p21),+5,add(9)(p2?1),der(20)t(2;20)(p2?1;q1?2)[3]/46,XY,[16]			design	keep				GSE49031	other aberrations
ALL_760	ETV6::RUNX1	ETV6::RUNX1	ETV6::RUNX1				No	46; XY[7].ish t(12;21)(p13;q22)			design	keep				GSE49031
ALL_758	ETV6::RUNX1	ETV6::RUNX1	ETV6::RUNX1				No	46,XX[7).ish del(11)(q23q23),t(12;21)(p13;q22)			design	keep				GSE49031
ALL_108	ETV6::RUNX1	ETV6::RUNX1	ETV6::RUNX1			MBD2; TP53-p.V142L	Yes	48,XX,-12,+21,+2mar[16].ish.t(12;21)(p13;q22)/46,XX[8]			design	keep				GSE49031
ALL_105	HeH	HeH	HeH				No	55-56,X?,inc[11]/46,XY[19]			design	keep				GSE49031
ALL_110	HeH	HeH	HeH			CREBBP-p.R1408C; KMT2C-p.M2342V	Yes	50-59,X?,+21,inc[20]/46,XY[4]			held-out	keep				GSE49031
ALL_106	Unclassified BCP-ALL	ETV6::RUNX1-like	ETV6::RUNX1-like		CBX3-ETV6	C9orf78-p.H97Q; CHD1L-p.R604C; COL7A1-p.D2656G; DDX6-p.Q370H; DNMT3A-p.R156R; MTRR-p.A711D; SLC4A10-p.V269F; SS18-p.P170P	Yes	50-52,X?,+21,inc[21]/46,XY[4]	design	ScriptSeq	design	keep	N	N	N	GSE49031	other aberrations
ALL_112	ETV6::RUNX1	ETV6::RUNX1	ETV6::RUNX1			ATXN1-p.A632A; COL6A2-p.G131S; ERCC5-p.M493V; MCAM-p.N186T; MPO-p.Y235Y; MT-ND4-UNKNOWN; MT-ND4-UNKNOWN; SLC14A2-p.W204C; SLC4A10-p.P693S	Yes	46,XX,-11,der(12;14)(q10;q10).ish.t(12;21)(p13;q22),i(21)(q1O)x2 blod			design	keep				GSE49031
ALL_462	HeH	HeH	HeH			FLT3-p.D835N; RPL22	Yes	60,XY,+X,+4,+8,+10,+11,+12,+14,+15,+17,+21,+21,+1-4mar[cp5]/46,XY[17]	design	ScriptSeq	design	keep	N	N	N	GSE49031
ALL_544	BCR::ABL1	BCR::ABL1	BCR::ABL1		BCR-ABL1	SMARCA4-p.P327P	Yes	46,XY,t(9;22)(q34;q11)[8]/47,idem,+der(22)t(9;22)(q34;q11)[17]BCR/ABL:p210	design	ScriptSeq	design	keep	N	N	N	GSE49031
ALL_754	HeH	HeH	HeH				No	54,XY,+X,+4,+14,+17,+18,+21,+21,+1-2mar,inc[13]/46,XY,[7]			design	keep				GSE49031
ALL_692	Unclassified BCP-ALL	B-other	BCR::ABL1-like	1			No	46,XX[24]			B-other	keep				GSE49031	normal
ALL_755	ETV6::RUNX1	ETV6::RUNX1	ETV6::RUNX1				No	46,XX[20]			design	keep				GSE49031
ALL_379	PAX5alt	PAX5alt	PAX5alt				No	*#46,XY,t(2;12)(q11;p11),dic(9;20)(p13;q11),+20[18]/46,XY[2] ?dic(9;20)d			design	keep				GSE49031
ALL_763	Unclassified BCP-ALL	B-other	NUTM1-r	1			No	46,XY,t(7;15)(q22;q15)[5]/46,XY[15]			B-other	keep				GSE49031	other aberrations
ALL_330	ETV6::RUNX1	ETV6::RUNX1	ETV6::RUNX1				No	45,X,-X[6].ish.t(12;21)(p13;q22)/46,XX [1]			design	keep				GSE49031
ALL_764	HeH	HeH	HeH				No	53,XY,+X,+4,+6,+14,+17,+18,+21[15]			design	keep				GSE49031
ALL_227	HeH	HeH	HeH				No	57-59,XX,+X,+4,+6,+8,+10,+14,+17,+20,+21,+21,+22,inc[24]			design	keep				GSE49031
ALL_249	ETV6::RUNX1	ETV6::RUNX1	ETV6::RUNX1			DNAH5-p.R631R; KDM2B	Yes	47,XY,der(14)t(14;17)(p11;q21),+16,der(19)t(X;19)(q?;?).ish.del(9)(p21p21),t(12;			design	keep				GSE49031
ALL_267	HeH	HeH	HeH				No	54-56,XX,+4,+6,+10,+10,+17,+21,+21,+22,inc[3]/46,XX[5]			design	keep				GSE49031
ALL_340	HeH	HeH	HeH				No	inga metafaser			design	keep				GSE49031
ALL_254	T-ALL	T-ALL	T-ALL		KMT2A-MLLT4	MED12; TNFSF10-p.R89I	Yes	46,XX,t(6;11)(q26-27;q23),der(12)t(12;17)(p11.2;q23)	design	ScriptSeq	design	keep	N	N	N	GSE49031
ALL_273	HeH	HeH	HeH				No	56,XX,+X,+4,+5,+6,+14,+15,+17,+18,+21,+21[21]/46,XX[4]			design	keep				GSE49031
ALL_251	ETV6::RUNX1	ETV6::RUNX1	ETV6::RUNX1			ATRX-p.S1857I; CHD1; DST; ING1; PMS1-p.P97T; SIRT1; TET1-p.S929I; WT1	Yes	46,XX[24].ish.t(12;21)(p13;q22),i(21)q10)[6]			design	keep				GSE49031
ALL_281	Unclassified BCP-ALL	B-other	ALLIUM B-other	4			No	46,XX,t(10;13)(p15;q14)[cp4]/46,XX[12]			B-other	keep				GSE49031	other aberrations
ALL_262	PAX5alt	PAX5alt	PAX5alt				No	#inga mitoser.ish.dic(9;20)	design	ScriptSeq	design	keep	N	N	N	GSE49031
ALL_282	HeH	HeH	HeH				No	53,XX,+X,+4,+6,+14,+17,+18,+21[14]/46,XX[1]			design	keep				GSE49031
ALL_312	Unclassified BCP-ALL	DUX4-r	DUX4-r		DUX4-IGH	NRAS-p.G12D	Yes	46,XY[25]	design	ScriptSeq	design	keep	N	N	N	GSE49031	other aberrations
ALL_87	TCF3::PBX1	TCF3::PBX1	TCF3::PBX1				No	46,XY,i(7)(q10),der(19)t(1;19)(q23;p13)[2]/46-48,idem,+5,i(9)(q10)[cp3]			design	keep				GSE49031
ALL_67	HeH	HeH	HeH				No	56-59,XX,+X,+4,+5,+6,+10,+11,+14,+17,+18,+21,+21,+2mar[16]/46,XX[9]			design	keep				GSE49031
ALL_97	HeH	HeH	HeH				No	52,XX,+4,+6,+14,+17,+18,+21,inc			held-out	keep				GSE49031
ALL_167	Unclassified BCP-ALL	ETV6::RUNX1	ETV6::RUNX1		ETV6-RUNX1,RUNX1-ETV6		No	47,XX,inc[2]/46,XX[23]	held-out	RNAaccess	held-out	keep	N	N	N	GSE49031	other aberrations
ALL_79	T-ALL	T-ALL	T-ALL				No	46,XX[27]			held-out	keep				GSE49031
ALL_192	Unclassified BCP-ALL	B-other	DUX4-r	3			No	46,XX[12]			B-other	keep				GSE49031	normal
ALL_86	HeH	HeH	HeH				No	53-56,XY,+X,+X,+Y,+4,+6,+14,+17,+18,+21,+21[5]/46,XY[10]			design	keep				GSE49031
ALL_174	ETV6::RUNX1	ETV6::RUNX1	ETV6::RUNX1		ETV6-RUNX1	ATM-p.N1071S; CHD5; COL18A1-p.P232P; DST-p.Y1270Y; ERCC5-p.H820H; HDAC2; HDAC7-p.G415S; KAT2B; MTR-p.P25P; MUC16-p.P4508H; NUP214-p.T956A; SLC4A2-p.Q1075E; SS18L1-p.S208T; TET3	Yes	47,XY,der(6)t(X;6)(?;q21),+10,der(12)t(5;12)(?;p13).ish.der(12)t(12;21)(p13;p12)	design	ScriptSeq	design	keep	N	N	N	GSE49031
ALL_75	PAX5alt	PAX5alt	PAX5alt				No	*46,XY,dic(9;20)(p13;q11),+21[5]/46,idem,-X,+add(X)(p22)[13]/47,idem,+X[4]			held-out	keep				GSE49031
ALL_182	Unclassified BCP-ALL	B-other	ZNF384-r	3			No	inget resultat			B-other	keep				GSE49031	normal
ALL_77	HeH	HeH	HeH				No	46,XX[25)			design	keep				GSE49031
ALL_193	HeH	HeH	HeH				No	54-57,XX,+X,+4,+6,+10,+14,+17,+18,+21,+21[?]/46,XX[?]			design	keep				GSE49031
ALL_465	TCF3::PBX1	TCF3::PBX1	TCF3::PBX1			PAX5-p.R5fs; PHF6-p.H205delinsHW	Yes	46,XX,der(19)t(1;19)(q23;p13][5]/46,idem,del(13)(q12q14)[12]/47,idem,del(13),+ma	design	TruSeq	design	keep	N	N	N	GSE49031
ALL_490	HeH	HeH	HeH				No	55-61,XY.ish.+X,+Y,+4,+5,+6,+8,+8,+8,+10,+14,+17,+19,+21,+21,+21[cp10]/46,XY[1]			design	keep				GSE49031
ALL_469	KMT2A-r	KMT2A-r	KMT2A-r		MLL-GAS7,ZCCHC7-PAX5		No	46,XX,t(11;17)(q23;p13)[25]			design	keep				GSE49031
ALL_485	Unclassified BCP-ALL	PAX5alt	PAX5alt		PAX5-ETV6		No	45,XY,der(6)t(6;9)(q11;q?12),der(9)t(6;9)(q?22;q11),dic(9;12)(p13;p12),del(17)(p	held-out	ScriptSeq	held-out	keep	N	N	N	GSE49031	other aberrations
ALL_531	BCR::ABL1	BCR::ABL1	BCR::ABL1				No	45,XY,der(7;9)(q10;q10)t(9;22)(q34;q11.2),der(22)t(9;22)[10]/47,idem,+del(1)(p22			design	keep				GSE49031
ALL_487	Unclassified BCP-ALL	ETV6::RUNX1-like	ETV6::RUNX1-like				No	45,XX,dic(7;12)(p11;p11)[11]/46,XX[14]			design	keep				GSE49031	other aberrations
ALL_474	HeH	HeH	HeH			AKAP9; ERCC5; FLT3-p.836_837del; N4BP2-p.D1286Y; SSBP2-p.P95T	Yes	54,XX,+X,+X,+6,+10,+14,+17,+21,+21[3]/55,XX,+X,+X,+6,+10,+14,+17,+21,+21,+21[17]	design	ScriptSeq	design	keep	N	N	N	GSE49031
ALL_12	ETV6::RUNX1	ETV6::RUNX1	ETV6::RUNX1				No	49,XY,+3mar.ish.t(12;21)(p13;q22),+der(21)t(12;21)			design	keep				GSE49031
ALL_13	HeH	HeH	HeH				No	56,XX,+X,dup(1)(q?),+4,+6,+8,+10,+14,+14,+18,+21,+21,inc			design	keep				GSE49031
ALL_11	Unclassified BCP-ALL	ETV6::RUNX1-like	ETV6::RUNX1-like		RUNX1-ASXL1		No	Misslyckad	design	ScriptSeq	design	keep	N	N	N	GSE49031	unknown
ALL_496	KMT2A-r	KMT2A-r	KMT2A-r		MLL-AFF1		No	46,XX,t(4;l l)(q21;q23),inc[4]/46,XX[2]			design	keep				GSE49031
ALL_28	Unclassified BCP-ALL	B-other	ALLIUM B-other	4			No	45-46,XX,-1,-5,der(12)t(5;12)(q1?3;p1?),inc[cp7]	B-other	RNAaccess	B-other	keep	N	N	N	GSE49031	other aberrations
ALL_34	HeH	HeH	HeH				No	52-53,XX,+X,+6,+14,+17,+21,+21,inc[16]/46,XX[10]			design	keep				GSE49031
ALL_22	hypodiploidy	hypodiploidy	hypodiploidy				No	35-36,XY,-2,-3,-7,-9,-12,-13,-14,-15,-16,-17,-18,+mar			design	keep				GSE49031
ALL_32	HeH	HeH	HeH			ATF1-p.Y50H; CASP8-p.S115S; MUC5B; MUC5B-p.F590F; TTN-p.A8449A	Yes	54-55,XY,+X,dup(1)(q12-21q31-32),der(2)t(2;8)(q?;?),+4,+6,+10,+14,+17,+18,+21,+			design	keep				GSE49031
ALL_63	T-ALL	T-ALL	T-ALL		CDK5RAP2-JAK2		No	46,XY[25]	design	ScriptSeq	design	keep	N	N	N	GSE49031
ALL_89	ETV6::RUNX1	ETV6::RUNX1	ETV6::RUNX1				No	46,XX[25].pcr.t(12;21)(p13;q22)			design	keep				GSE49031
ALL_14	Unclassified BCP-ALL	HeH	HeH				No	46,XY			design	keep				GSE49031	normal
ALL_15	ETV6::RUNX1	ETV6::RUNX1	ETV6::RUNX1				No	46,XY,del(12)(p12),i(21)(q10).ish.ider(12)t(12;21)(p12;q22),ider(21)(q10)t(12;21			design	keep				GSE49031
ALL_78	ETV6::RUNX1	ETV6::RUNX1	ETV6::RUNX1				No	inga mitoser.pcr.t(12;21)(p13;q22)			design	keep				GSE49031
ALL_29	HeH	HeH	HeH				No	50-53,X,+X,-Y,+6,+10,+14,+17,+21,+21	design	ScriptSeq	design	keep	N	N	N	GSE49031
ALL_103	KMT2A-r	KMT2A-r	KMT2A-r				No	46,XX,t(2;11)(q31;q24)[9].pcr.t(4;11)(q21;q23)/46,XX[3]			design	keep				GSE49031
ALL_324	iAMP21	iAMP21	iAMP21				No	46,XY[4].ish.t(2;17),der(8)t(8;16),der(12)t(12;21).amp(21)(q22),+14[11]	held-out	ScriptSeq	held-out	keep	N	N	N	GSE49031
ALL_423	HeH	HeH	HeH				No	55,XY,+X,+8,+9,+10,+14,+15,+18,+21+21[12]/46,XY[13]			design	keep				GSE49031
ALL_378	T-ALL	T-ALL	T-ALL			BCL9-p.R1403W; CDH1-p.R50H; DNM2-p.Q155X; FBXW7-p.V496fs; MT-ND4-UNKNOWN; NOTCH1-p.V2443fs; NOTCH1-p.V2443delinsRIV; NOTCH1-p.L1585P; RAF1-p.V33F; RAF1-p.I32M; RPL10-p.R8S	Yes	.ish.??,X?,del(9)(p21p21)x2,inc	design	ScriptSeq	design	keep	N	N	N	GSE49031
ALL_412	Unclassified BCP-ALL	B-other	ETV6::RUNX1-like	1	SKIV2L2-ZNF664,DNM2-CNN1		No	46,XX[5].ish.del(11)(q23q23)	B-other	TruSeq	B-other	keep	N	N	N	GSE49031	normal
ALL_439	ETV6::RUNX1	ETV6::RUNX1	ETV6::RUNX1				No	47,XX,del(6)(q21),+21[16].pcr.t(12;21)(p13;q22)			design	keep				GSE49031
ALL_401	Unclassified BCP-ALL	PAX5alt	PAX5alt		PAX5-ESRRB		No	46,XX[12]			design	keep				GSE49031	normal
ALL_445	BCR::ABL1	BCR::ABL1	BCR::ABL1				No	46,XY[5].ish.t(9;22)(q34;q11)			held-out	keep				GSE49031
ALL_410	Unclassified BCP-ALL	PAX5 P80R	PAX5 P80R			PAX5p80R	No	45,XY,dic(17;19)(p11;p13)[6]/44,XY,-17,-22[3]/45,XY,der(17;18)(q10;q10)[2]/46,XY	design	TruSeq	design	keep	N	Y (VAF 0.58)	N	GSE49031	other aberrations
ALL_420	Unclassified BCP-ALL	KMT2A-r	KMT2A-r		KMT2A-USP2,ETV6-IGK		No	46,XY,del(9)(q?12q34)[5].ish.del(11)(q23q23)/46,XY[2]	design	TruSeq	design	keep	N	N	N	GSE49031	other aberrations
ALL_403	Unclassified BCP-ALL	B-other	PAX5alt	2	PQLC1-MBP	PPP1R9A	Yes	46,XY,del(13)(q?)[8]/45,idem,del(7)(q?),del(9)(p?),16[15]/48-50,idem,+5,+13,+14,	B-other	ScriptSeq	B-other	keep	N	N	N	GSE49031	other aberrations
ALL_411	TCF3::PBX1	TCF3::PBX1	TCF3::PBX1				No	46,XY,t(1;19)(q23;p13)[14]/46,idem,del(9)(p21)[13]/46,XY[1]			design	keep				GSE49031
ALL_430	ETV6::RUNX1	ETV6::RUNX1	ETV6::RUNX1				No	46,XX,del(6)(q13q23),der(11)t(11;12)(q21;q15)ins(11;?)(q21;?),-12,+mar[6]/46,XX[			design	keep				GSE49031
ALL_139	HeH	HeH	HeH				No	54-55,XY,+4,+6,+8,+8,+16,+17,+21,+21[7]/46,XY[3]			held-out	keep				GSE49031
ALL_131	HeH	HeH	HeH			MUC5B-p.T4617T; MUC5B-p.W4621R; NKX2-1-p.S81S; NRAS-p.G13D	Yes	55,XY,+X,+4,+6,+10,+14,+17,+18,+21,+21[20]/46,XY[9]			design	keep				GSE49031
ALL_159	ETV6::RUNX1	ETV6::RUNX1	ETV6::RUNX1				No	48,XX,add(12)(p12),+21,+mar[20].ish.der(12).pcr.t(12;21)(p13;q22)[20]/46,XX[12]			design	keep				GSE49031
ALL_160	Unclassified BCP-ALL	B-other	BCR::ABL1-like	1	SSBP2-FLT3,FLT3-SSBP2		No	46,XY[?]pb	B-other	TruSeq	B-other	keep	N	N	N	GSE49031	normal
ALL_136	Unclassified BCP-ALL	B-other	ALLIUM B-other	4			No	46,XX[1]			B-other	keep				GSE49031	normal
ALL_111	HeH	HeH	HeH				No	53-54,X?,+21,+21,inc			design	keep				GSE49031
ALL_152	ETV6::RUNX1	ETV6::RUNX1	ETV6::RUNX1				No	42-45,XX,t(1;19)(q23;p13),+add(1)(p?13),del(6)(q21),-9[4]			design	keep				GSE49031
ALL_113	T-ALL	T-ALL	T-ALL				No	46,XX[15]	design	ScriptSeq	design	keep	N	N	N	GSE49031
ALL_127	HeH	HeH	HeH				No	56-57,XX,+X,+1,del(2)(p1?),+4,+5,-12,+14 or +15,+18,+21,+21,inc			design	keep				GSE49031
ALL_183	Unclassified BCP-ALL	B-other	ALLIUM B-other	4			No	46,XY,i(7)(q10)[10]/46,XY[15]			B-other	keep				GSE49031	other aberrations
ALL_98	HeH	HeH	HeH				No	55,XX,inc			design	keep				GSE49031
ALL_164	KMT2A-r	KMT2A-r	KMT2A-r		KMT2A-USP2		No	inget resultat	design	RNAaccess	design	keep	N	N	N	GSE49031
ALL_57	HeH	HeH	HeH				No	52-54,XY,+4,+6,+16,+18,+21,+22,inc	design	ScriptSeq	design	keep	N	N	N	GSE49031
ALL_196	HeH	HeH	HeH				No	50-52,XY,+X,+7,+8,+10,+14[?]			design	keep				GSE49031
ALL_52	Unclassified BCP-ALL	ZNF384-r	ZNF384-r		EP300-ZNF384		No	46,XY	design	ScriptSeq	design	keep	N	N	N	GSE49031	other aberrations
ALL_82	ETV6::RUNX1	ETV6::RUNX1	ETV6::RUNX1				No	??,X?.pcr.t(12;21)(p13;q22)			design	keep				GSE49031
ALL_100	Unclassified BCP-ALL	HeH	HeH				No	48,XX,?? Kollas			design	keep				GSE49031	unknown
ALL_61	Unclassified BCP-ALL	B-other	ZNF384-r	2		ATRX-p.L2228S; ATRX-p.R616X; IKZF3-p.H158fs; IKZF3-p.149_150del; SS18-p.R51G	Yes	46,XY	B-other	ScriptSeq	B-other	keep	N	N	N	GSE49031	normal
ALL_99	HeH	HeH	HeH				No	58,X?,+X,+12,+13,+14,+17,+18,+21,+22			design	keep				GSE49031
ALL_91	ETV6::RUNX1	ETV6::RUNX1	ETV6::RUNX1				No	49,XX,+15,+21,inc[5].pcr.t(12;21)(p13;q22)/46,XX[11]			design	keep				GSE49031
ALL_62	Unclassified BCP-ALL	DUX4-r	DUX4-r		DUX4-IGH	ELK4-p.N156K; MUC16; RAPGEF3-p.G552S	Yes	46,XY	design	RNAaccess	design	keep	N	N	N	GSE49031	normal
ALL_60	KMT2A-r	KMT2A-r	KMT2A-r			DOCK6-p.E271K; KMT2C-p.C104X; KMT2C-p.C104G; TET2	Yes	46,XX,t(11;19)(q23;p13)			held-out	keep				GSE49031
ALL_117	HeH	HeH	HeH				No	54,XX,+X,+4,+6,+14,+17,+18,+21,+21[18]			design	keep				GSE49031
ALL_81	BCR::ABL1	BCR::ABL1	BCR::ABL1				No	57,XX,+X,+2,+6,+t(9;22)(q34;q11),+10,+13,+14,+18,+20,+21,+21[9]/46,XX,t(9;22)[1]			design	keep				GSE49031
ALL_84	ETV6::RUNX1	ETV6::RUNX1	ETV6::RUNX1				No	46,XX,-9,-9,-12,+r,+2mar[20]/45,X,-X.pcr.t(12;21)(p13;q22)[5]/46,XX[2]			design	keep				GSE49031
ALL_56	T-ALL	T-ALL	T-ALL				No	46,XY			design	keep				GSE49031
ALL_142	T-ALL	T-ALL	T-ALL				No	46,XY[25]			design	keep				GSE49031
ALL_137	ETV6::RUNX1	ETV6::RUNX1	ETV6::RUNX1				No	46,XX[?].pcr.t(12;21)(p13;q22)			held-out	keep				GSE49031
ALL_104	ETV6::RUNX1	ETV6::RUNX1	ETV6::RUNX1				No	46,XY[3].ish.t(12;21)(p13;q22)[5]			held-out	keep				GSE49031
ALL_141	Unclassified BCP-ALL	DUX4-r	DUX4-r		IGH-DUX4		No	46,XY,t(8;22)(q24;q11)[4]/46,XY[10]	design	TruSeq	design	keep	N	N	N	GSE49031	other aberrations
ALL_125	HeH	HeH	HeH		GNA13-BRIP1		No	53-60,XY,+X,+3,+4,+6,+8,+10,+14,+17,+20,+21	design	ScriptSeq	design	keep	N	N	N	GSE49031
ALL_147	KMT2A-r	KMT2A-r	KMT2A-r				No	42-48,XX,?t(4;11)(q21;q23),+6,inc[4]/46,XX[5]			design	keep				GSE49031
ALL_150	ETV6::RUNX1	ETV6::RUNX1	ETV6::RUNX1				No	46,XY[25].pcr.t(12;21)(p13;q22)			held-out	keep				GSE49031
ALL_388	T-ALL	T-ALL	T-ALL		STIL-TAL1		No	46,XY[21]	design	ScriptSeq	design	keep	N	N	N	GSE49031
ALL_509	T-ALL	T-ALL	T-ALL				No	46,XY[25]			held-out	keep				GSE49031
ALL_525	ETV6::RUNX1	ETV6::RUNX1	ETV6::RUNX1				No	.pcr.ish.del(12)(p13p13),t(12;21)(p13;q22)			design	keep				GSE49031
ALL_386	ETV6::RUNX1	ETV6::RUNX1	ETV6::RUNX1		ETV6-RUNX1		No	.ish.t(3;21;12),t(3;12;14),t(12;21)(p13;q22)	design	ScriptSeq	design	keep	N	N	N	GSE49031
ALL_389	HeH	HeH	HeH		TTYH3-PDGFA		No	57-60,XX,+X,dup(1)(q2?q3?),+4,+6,+11,+14,+15,+17,+18,+21,+21,+22,inc[17]	design	ScriptSeq	design	keep	N	N	N	GSE49031
ALL_471	HeH	HeH	HeH				No	46,XX[25].ish.??,XX,+X,+4,+6,+14,+17,+18,+21,+21			design	keep				GSE49031
ALL_409	Unclassified BCP-ALL	B-other	ALLIUM B-other	4			No	43,X?,inc[8]/46,XX,-7,der(13)t(7;13)(q11;q34)add(7)(q36),del(12)(p11),+mar[5]			B-other	keep				GSE49031	other aberrations
ALL_527	Unclassified BCP-ALL	B-other	ALLIUM B-other	4			No	saknas			B-other	keep				GSE49031	unknown
ALL_454	HeH	HeH	HeH				No	54,XY,+X,+6,+14,+17,+17,+18,+21,+21[15]/55,idem,+18[2]/46,XY[3]			held-out	keep				GSE49031
ALL_510	ETV6::RUNX1	ETV6::RUNX1	ETV6::RUNX1				No	47,XX,+21[13]/48,idem,+10[8]/46,XX[1].pcr.ish.t(12;21)(p13;q22),+der(21)t(12;21)			held-out	keep				GSE49031
ALL_529	Unclassified BCP-ALL	B-other	PAX5alt	2	P2RY8-CRLF2		No	46,XX,der(4)t(4;17)(p?;q?),?i(8)(q10)	B-other	TruSeq	B-other	keep	N	N	N	GSE49031	other aberrations
ALL_157	Unclassified BCP-ALL	KMT2A-r	KMT2A-r		KMT2A-USP8,PAX5-YWHAZ		No	saknas,lÅ r finnas	design	TruSeq	design	keep	N	N	N	GSE49031	unknown
ALL_116	Unclassified BCP-ALL	B-other	ALLIUM B-other	4	P2RY8-CRLF2		No	46,XY,i(8)(q10)[7]/46,XY[18]			B-other	keep				GSE49031	other aberrations
ALL_155	HeH	HeH	HeH				No	50-56,XX,+X,dup(1)(q22-q42),+4,+6,+11,+14,+14,+17,+18,+21,+21			design	keep				GSE49031
ALL_143	ETV6::RUNX1	ETV6::RUNX1	ETV6::RUNX1				No	46,XX[25].pcr.t(12;21)(p13;q22)			design	keep				GSE49031
ALL_237	HeH	HeH	HeH				No	52,XY,+5,+8,+10,+21,+21?,+X			design	keep				GSE49031
ALL_80	KMT2A-r	KMT2A-r	KMT2A-r				No	46,XX,t(9;11)(p13;q23-24)[9]/46,XX[16]			design	keep				GSE49031
ALL_200	Unclassified BCP-ALL	DUX4-r	DUX4-r		DUX4-IGH		No	46,XY[20]	design	TruSeq	design	keep	N	N	N	GSE49031	normal
ALL_58	Unclassified BCP-ALL	B-other	ZNF384-r	2		DNAH5-p.D3015G; EFNA5-p.P111P; EGFR-p.S876S; H3F3A-p.T12T; KRAS-p.G13D	Yes	47,XY,+21	B-other	ScriptSeq	B-other	keep	N	N	N	GSE49031	other aberrations
ALL_241	KMT2A-r	KMT2A-r	KMT2A-r				No	??,X?.pcrt(4;11)(q21;q23)			held-out	keep				GSE49031
ALL_158	HeH	HeH	HeH				No	34-55,XXY,+4,+6,+10,+17,+21,+21,+1-4mar[13]/46,XY[12]			design	keep				GSE49031
ALL_115	ETV6::RUNX1	ETV6::RUNX1	ETV6::RUNX1		ETV6-RUNX1		No	47-48,XX,+21,inc[14].ish.t(12;21)(p13;q22)/46,XX[8]			design	keep				GSE49031
ALL_283	HeH	HeH	HeH				No	59,XX,+2,+4,+5,+6,+10,+14,+15,+17,+18,+21,+21,+22			design	keep				GSE49031
ALL_246	Unclassified BCP-ALL	PAX5alt	PAX5alt		PAX5-ETV6		No	43-46,XY,-12,-12,inc[3]/32-43,XY,inc[3]/46,XY[1]	design	ScriptSeq	design	keep	N	N	N	GSE49031	other aberrations
ALL_284	Unclassified BCP-ALL	ETV6::RUNX1	ETV6::RUNX1		ETV6-RUNX1,RUNX1-ETV6,SMARCC1-SETD2		No	46,XY,add(6)(q22),inc[9]	design	TruSeq	design	keep	N	N	N	GSE49031	other aberrations
ALL_242	T-ALL	T-ALL	T-ALL				No	47,XY,+9[7]/46,XY[16]			design	keep				GSE49031
ALL_351	PAX5alt	PAX5alt	PAX5alt				No	45-47,XX,der(8)t(4;8)(q?;p?),+21,inc[cp11]	design	ScriptSeq	design	keep	N	N	N	GSE49031
ALL_426	TCF3::PBX1	TCF3::PBX1	TCF3::PBX1				No	46,XX,der(19)t(1;19)(q23;p13)[3]/46,XX[25]			held-out	keep				GSE49031
ALL_461	T-ALL	T-ALL	T-ALL			ADGRL1-p.V1185M; C21orf33-UNKNOWN; MT-ND4-UNKNOWN; NOL4L-p.Q351X; STAG2-p.D829N	Yes	47,XY,+der(6)t(6;7)(q12;q31),t(11;19)(q23;p13)			design	keep				GSE49031
ALL_333	HeH	HeH	HeH				No	55,XY,+X,+4,+6,+10,+14,+17,+18,+21,+21[21]			design	keep				GSE49031
ALL_417	T-ALL	T-ALL	T-ALL				No	47,XY,+Y[20]/47,idem,t(11;14)(p13;q11)[4]ish.del(9)(p21p21)x2/46,XY[2]			design	keep				GSE49031
ALL_506	TCF3::PBX1	TCF3::PBX1	TCF3::PBX1				No	45,X,-X,t(1;19)(q23;p13)[3]/46,XX,t(1;19)(q23;p13),-4,-8,-13,inc[cp17].ish.del(9			design	keep				GSE49031
ALL_236	Unclassified BCP-ALL	MEF2D-r	MEF2D-r		MEF2D-BCL9		No	43-46,XX,t(1;9)(p31?;p13?),del(9)(p12)[cp10]	held-out	TruSeq	held-out	keep	N	N	N	GSE49031	other aberrations
ALL_247	HeH	HeH	HeH		TTYH3-PDGFA	FLT3-p.V579A	Yes	61-63,XY,+X,+2,+4,+5,der(5)t(1;5)(q21-23;q22),+6,+7,+8,der(8)t(3;8)(q13;p21),+10	design	ScriptSeq	design	keep	N	N	N	GSE49031
ALL_163	Unclassified BCP-ALL	BCR::ABL1-like	BCR::ABL1-like		PAX5-JAK2		No	46,XY[25]			design	keep				GSE49031	normal
ALL_229	TCF3::PBX1	TCF3::PBX1	TCF3::PBX1				No	46,XY,der(19)t(1;19)(q23;p13)[6]/46,XY[19]			design	keep				GSE49031
ALL_215	TCF3::PBX1	TCF3::PBX1	TCF3::PBX1		TCF3-PBX1		No	46,XY,der(19)t(1;19)(q23;p13)[6]/46,XY[20]	design	TruSeq	design	keep	N	N	N	GSE49031
ALL_212	T-ALL	T-ALL	T-ALL			DNM2-p.E629X; KMT2B-p.R179Q; STAT5A-p.V195fs	Yes	46,XY,der(5)t(5;14)(q3?5;q1?),-14,+mar.ish.del(9)(p21p21)x2			held-out	keep				GSE49031
ALL_248	TCF3::PBX1	TCF3::PBX1	TCF3::PBX1		TCF3-PBX1		No	47,XY,+i(1)(q10),del(13)(q21),der(19)t(1;19)(q23;p13)[14]/46,XY,del(6)(q22),der(	design	TruSeq	design	keep	N	N	N	GSE49031
ALL_226	KMT2A-r	KMT2A-r	KMT2A-r				No	46,XY,t(11;19)(q23;p13)[8]			design	keep				GSE49031
ALL_285	T-ALL	T-ALL	T-ALL				No	46,XY[19]			held-out	keep				GSE49031
ALL_274	T-ALL	T-ALL	T-ALL				No	46,XY,t(5;20)(q31;q11)[25]			design	keep				GSE49031
ALL_263	HeH	HeH	HeH				No	57-59,X?,inc[cp15]46,XX[13]			design	keep				GSE49031
ALL_230	T-ALL	T-ALL	T-ALL				No	46,XY[25]			design	keep				GSE49031
ALL_599	TCF3::PBX1	TCF3::PBX1	TCF3::PBX1				No	46,XY,der(19)t(1;19)(q23;p13)[8]/46,XY[10]			design	keep				GSE49031
ALL_595	Unclassified BCP-ALL	ZNF384-r	ZNF384-r		LYZ-SLC2A4,TAF15-ZNF384,ZNF384-TAF15		No	46,XY,t(12;17)(p13;q11)[9]/47,idem,+21[2]/46,XY[17]	design	TruSeq	design	keep	N	N	N	GSE49031	other aberrations
ALL_598	Unclassified BCP-ALL	ETV6::RUNX1	ETV6::RUNX1		RUNX1-ETV6,ETV6-RUNX1		No	46,XY,add(9p)?[2],46,XY[18]	design	RNAaccess	design	keep	N	N	N	GSE49031	other aberrations
ALL_558	T-ALL	T-ALL	T-ALL				No	46,XY,del(9)(p21)[3]/46,XY[3]			design	keep				GSE49031
ALL_587	TCF3::PBX1	TCF3::PBX1	TCF3::PBX1				No	46,XX,t(1;19)(q23;p13),der(9)t(9;9)(p24;q22)			held-out	keep				GSE49031
ALL_571	T-ALL	T-ALL	T-ALL				No	.ish.del(12)(p13p13)			design	keep				GSE49031
ALL_584	Unclassified BCP-ALL	ETV6::RUNX1-like	ETV6::RUNX1-like		ETV6-AC008115.2,ETV6-PTPRO		No	46,XX,-7,add(12)(q21),+add(19)(p13)[11]/46,XX[4]	design	TruSeq	design	keep	N	N	N	GSE49031	other aberrations
ALL_551	ETV6::RUNX1	ETV6::RUNX1	ETV6::RUNX1				No	46,XY,inc[17].ish.del(9)(p21p21)x2,del(12)(p13p13),t(12;21)(p13;q22)			design	keep				GSE49031
ALL_575	ETV6::RUNX1	ETV6::RUNX1	ETV6::RUNX1				No	48,XY,del(1)(q25),+10,add(12)(p13),del(12)(p11p13),+21[12].ish.t(12;21)(p13;q22)			held-out	keep				GSE49031
ALL_596	Unclassified BCP-ALL	B-other	ALLIUM B-other	4			No	47,XY,+?7,t(11;?)(q23;?)[1]/46,XY[19]			B-other	keep				GSE49031	other aberrations
ALL_567	ETV6::RUNX1	ETV6::RUNX1	ETV6::RUNX1		ETV6-RUNX1,RUNX1-ETV6		No	46,XX[30].ish.t(12;21)(p13;q22)	design	RNAaccess	design	keep	N	N	N	GSE49031
ALL_573	HeH	HeH	HeH				No	.ish.??,X?,+4,+10,+17,+21,+21			held-out	keep				GSE49031
ALL_450	ETV6::RUNX1	ETV6::RUNX1	ETV6::RUNX1				No	44,XY,-8,add(12)(p?),-18[5]/45,idem,+mar[2]/46,XY[15].ish.t(12;21)(p13;q22)			design	keep				GSE49031
ALL_456	Unclassified BCP-ALL	B-other	DUX4-r	2			No	46,XY,?+8,?+14,-17,add(21)(q?),+2mar.ish.+8,+14,del(17)(q?),der..amp21?	B-other	TruSeq	B-other	keep	N	N	N	GSE49031	other aberrations
ALL_457	T-ALL	T-ALL	T-ALL				No	46,XY,?t(11;12)(q13;q23),?del(21)(q22)[4]			design	keep				GSE49031
ALL_428	T-ALL	T-ALL	T-ALL				No	46,XY[13]			design	keep				GSE49031
ALL_434	ETV6::RUNX1	ETV6::RUNX1	ETV6::RUNX1				No	46,XY,del(6)(q13q21)[3]/46,XY[22]			design	keep				GSE49031
ALL_449	HeH	HeH	HeH				No	56-57,XX,+X,+4,+6,+9,+10,+14,+14,+17,+18,+21,+21[26]/46,XX[4]			design	keep				GSE49031
ALL_393	ETV6::RUNX1	ETV6::RUNX1	ETV6::RUNX1		ETV6-RUNX1,RUNX1-UGGT2		No	46,XY[25].ish.t(12;21)(p13;q22),+der(?)t(?;21)(?;q?)/t(12;21),+21,+der(?)t(?;12)			design	keep				GSE49031
ALL_413	HeH	HeH	HeH				No	59-61,XY,+X,+Y,+1,+3,+4,+4,+5,+6,+8,+10,+11,+12,+14,+17,+18,+21,+21,+21[cp17]			design	keep				GSE49031
ALL_396	HeH	HeH	HeH				No	53-54,XY,+X,+6,+14,+17,+18,+21,+21[5]			design	keep				GSE49031
ALL_414	T-ALL	T-ALL	T-ALL				No	46,XY,t(7;11)(q36;p13)[17]/46,XY[8]			design	keep				GSE49031
ALL_371	Unclassified BCP-ALL	DUX4-r	DUX4-r		DUX4-IGH	NRAS-p.G12D; TTN-p.A5251S	Yes	47,XY,+21[6]/46,XY[7]	design	ScriptSeq	design	keep	N	N	N	GSE49031	other aberrations
ALL_507	T-ALL	T-ALL	T-ALL				No	46,Y,t(X;7)(q22;q36)[25]/46,XY[8]			design	keep				GSE49031
ALL_463	T-ALL	T-ALL	T-ALL				No	.ish.??,X?,del(9)(p21p21)x2			held-out	keep				GSE49031
ALL_488	ETV6::RUNX1	ETV6::RUNX1	ETV6::RUNX1		ETV6-RUNX1		No	46,XX,der(4)t(4;22)(p15;q13),del(12)(p11.2).ish.t(12;21)(p13;q22)[24]/46,XX[10]	design	ScriptSeq	design	keep	N	N	N	GSE49031
ALL_478	HeH	HeH	HeH				No	52-59,XY,+X,+X,+4,+5,+8,+10,der(13;14)(q10;q10)c,+14,+17,+18,+20,+21,+21,+22[cp7			design	keep				GSE49031
ALL_477	Unclassified BCP-ALL	B-other	ALLIUM B-other	4	P2RY8-CRLF2		No	46,XY,der(2)ins(2;7)(q3?;?),der(7)del(7)(?p?)?inv(7)[9]/46,XY[1]	B-other	TruSeq	B-other	keep	N	N	N	GSE49031	other aberrations
ALL_530	T-ALL	T-ALL	T-ALL				No	46,XY,t(7;11)(q36;p15)[25].ish.del(9)(p21p21)x2			held-out	keep				GSE49031
ALL_482	HeH	HeH	HeH		MAFK-PDGFA		No	53-57,XX,+X,dup(1)(q24q32),+4,+6,+8,+17,+21,+21,+mar,inc[cp24]/46,XX[6]	design	ScriptSeq	design	keep	N	N	N	GSE49031
ALL_514	Unclassified BCP-ALL	B-other	ALLIUM B-other	4	P2RY8-CRLF2,CRLF2-P2RY8		No	49-50,XX,inc[cp3].ish.+21	B-other	TruSeq	B-other	keep	N	N	N	GSE49031	other aberrations
ALL_483	T-ALL	T-ALL	T-ALL				No	45-46,XY,add(1)(p36),-5,t(8;14)(q24;q11),i(9)(q10),-16,+2mar[cp23]/46,XY[1]			design	keep				GSE49031
ALL_515	T-ALL	T-ALL	T-ALL				No	46,XY[8]			design	keep				GSE49031
ALL_513	iAMP21	iAMP21	iAMP21				No	48,XY,t(5;9)(q13;q22),+2mar[24].ish.+i(21)(q10)x2/46,XY[1]	design	ScriptSeq	design	keep	N	N	N	GSE49031
ALL_517	HeH	HeH	HeH				No	53-54,XY,+X,dup(1)(q32q42),+4,+6,+10,+18+21,+21,inc[cp14]/46,XY[11]			design	keep				GSE49031
ALL_208	ETV6::RUNX1	ETV6::RUNX1	ETV6::RUNX1			ANKEF1-p.D75N; CDKN2A-p.W59X; FBXW7-p.D129H; GNAS-p.E315Q; PAX5-p.P80S; RYR1-p.E2921Q; SMARCA2; SMYD3; TTN-p.Y12471N	Yes	46,XY,der(9)t(9;21)(p22;q22),der(9)t(9;12)(p13;q22),der(12)t(4;12)(q?;p12),der(1			design	keep				GSE49031
ALL_201	HeH	HeH	HeH				No	57-60,XXX,del(1)(p31),-2,-3,-4,-9,-11,-12,-13,-14,-15,-16,-19,-20,+21,-22,+1-2ma			design	keep				GSE49031
ALL_219	Unclassified BCP-ALL	B-other	ALLIUM B-other	4	P2RY8-CRLF2		No	48,XX,+X,+21[12]/46,XX[8]	B-other	RNAaccess	B-other	keep	N	N	N	GSE49031	other aberrations
ALL_233	T-ALL	T-ALL	T-ALL				No	46,XY[?]			held-out	keep				GSE49031
ALL_214	HeH	HeH	HeH				No	54-55,XY,+X,+6,+14,+17,+?20,+21inc[cp7]/46,XY[6]			design	keep				GSE49031
ALL_224	HeH	HeH	HeH				No	51-54,XY,+X,+4,+6,+10,+14,+17,+21,+21[cp6]/46,XY[19]			held-out	keep				GSE49031
ALL_188	ETV6::RUNX1	ETV6::RUNX1	ETV6::RUNX1				No	45-47,XX,-?8,+10,+mar[cp4].pcr.t(12;21)(p13;q22)/46,XX[8]			design	keep				GSE49031
ALL_177	ETV6::RUNX1	ETV6::RUNX1	ETV6::RUNX1		ETV6-RUNX1		No	.ish.??,X?,t(12;21)(p13;q22)			held-out	keep				GSE49031
ALL_218	Unclassified BCP-ALL	DUX4-r	DUX4-r		DUX4-IGH		No	46,XY	design	ScriptSeq	design	keep	N	N	N	GSE49031	other aberrations
ALL_217	T-ALL	T-ALL	T-ALL				No	46,XX	design	ScriptSeq	design	keep	N	N	N	GSE49031
ALL_232	Unclassified BCP-ALL	B-other	BCR::ABL1-like	1	FOXP1-PAX5,PAX5-FOXP1,PAX5-NUP153,CRLF2-SPTBN1,SPTBN1-CRLF2		No	46,XX[25]	B-other	TruSeq	B-other	keep	N	N	N	GSE49031	unknown
ALL_494	PAX5alt	PAX5alt	PAX5alt				No	*#49,XX,del(2)(p21p25),+8,dic(9;20)(p13.2;q11),+20,+21,+21/.arrcgh.del(15)(q26.1	design	ScriptSeq	design	keep	N	N	N	GSE49031
ALL_492	HeH	HeH	HeH			ABCC2-p.R1146C; ATG16L2; CDH1-p.P3R; CHD5; CHD5; DST-p.R1216Q; IKZF3; ING5; JAK3; MT-ND4-UNKNOWN; MUC16-p.V109I; MYH9-p.N1756N; NBN-p.R714Q; NIPSNAP1-p.T196T; NTRK3-p.R222Q; PPP1R9A-p.R809Q; TBC1D9; TET1-p.A1760T; TRRAP-p.A2180T; XPO1	Yes	56,XY,+X,+Y,+4,+8,+10,+11,+14,+18,+21,+21[11]/57,idem,+9[12]/46,XY[23]	held-out	ScriptSeq	held-out	keep	N	N	N	GSE49031
ALL_522	T-ALL	T-ALL	T-ALL				No	46,XY,del(9)(p13),dup(9)(p13p22)[7]			design	keep				GSE49031
ALL_479	HeH	HeH	HeH				No	59-61,XX,-Y+3,+4,+5,+6,+8,+10,+10,+14,+15,+17,+18,+19,+21,+22,inc[cp22]/46,XY[3]			design	keep				GSE49031
ALL_534	KMT2A-r	KMT2A-r	KMT2A-r				No	47,XY,+X,t(4;11)(q21;q23)[5]/46,XY[1]			held-out	keep				GSE49031
ALL_535	HeH	HeH	HeH				No	55,X,-Y,+X,dup(1)(q32q42),+4,+6,+8,+10,+14,+17,+18,+21,+21[13]/ 57,XY,+X,+4,+de			design	keep				GSE49031
ALL_503	HeH	HeH	HeH		ARHGEF6-ORC4	NRAS-p.G12D; TTN-p.V1054L; UHRF1	Yes	63,XX,+X,dup(1)(q12-21q31-32),der(2)t(X;2)(?,q2?),+2,+4,+5,+6,+8,+10,+11,+12,+14	design	ScriptSeq	design	keep	N	N	N	GSE49031
ALL_533	T-ALL	T-ALL	T-ALL				No	51-52,X,-X,der(2)t(2;4)(?;?),der(3)t(3;14)(?;?),der(4)t(X;4)t(X;11)(?;?;?),+8,+1			design	keep				GSE49031
ALL_516	T-ALL	T-ALL	T-ALL				No	46,XX,-7,add(7)(q33),add(10)(p13),-14,+2mar[21]			design	keep				GSE49031
ALL_585	ETV6::RUNX1	ETV6::RUNX1	ETV6::RUNX1				No	46,XY,del(12)(p12),-13,+mar.ish.t(12;21)(p13;q22)			held-out	keep				GSE49031
ALL_293	PAX5alt	PAX5alt	PAX5alt		PAX5-NOL4L		No	*#45,XX,dic(9;20)(p11;q11)[22]/46,XX[1]	design	ScriptSeq	design	keep	N	N	N	GSE49031
ALL_7	BCR::ABL1	BCR::ABL1	BCR::ABL1		BCR-ABL1	SP1-p.A367S	Yes	52-56,XX,t(9;22)(q34;q11),+der(22)t(9;22)(q34;q11),inc.ish.t(9;22)	design	ScriptSeq	design	keep	N	N	N	GSE49031
ALL_538	T-ALL	T-ALL	T-ALL				No	46,XY[24]			design	keep				GSE49031
ALL_16	KMT2A-r	KMT2A-r	KMT2A-r		NCOR2-BCL7A		No	46,XX,t(11;19)(q23;p13)	design	ScriptSeq	design	keep	N	N	N	GSE49031
ALL_357	PAX5alt	PAX5alt	PAX5alt				No	*47,XX,dic(9;20)(p11;q11),del(11)(q13q23),+21,+21[?]ish.del(9)(p21p21)	design	ScriptSeq	design	keep	N	N	N	GSE49031
ALL_6	T-ALL	T-ALL	T-ALL			DMD-p.P170Q; FLT4; PTEN-p.R130X; PTEN-p.R233fs; PTEN-p.R234W; PTEN-p.E235fs	Yes	46,XY,del(6)(q?),+mar,inc			design	keep				GSE49031
ALL_548	ETV6::RUNX1	ETV6::RUNX1	ETV6::RUNX1				No	46,XX,inc[21].ish.del(12)(p13p13),t(12;21)(p13;q22)			design	keep				GSE49031
ALL_10	HeH	HeH	HeH			PICALM-p.V455L	Yes	54,XY,inc			design	keep				GSE49031
ALL_382	HeH	HeH	HeH		SEMA6A-FEM1C		No	54,XY,inc[1]/46,XY[2]/cgh.+X,+4,+6,+10,+17,+18,+21	design	ScriptSeq	design	keep	N	N	N	GSE49031
ALL_47	HeH	HeH	HeH		PTK2B-KAT6A		No	46,XY	design	ScriptSeq	design	keep	N	N	N	GSE49031
ALL_499	HeH	HeH	HeH				No	56-60,XY,inc[20]/46,XY[5].ish.+9,+11,+21,+21	design	ScriptSeq	design	keep	N	N	N	GSE49031
ALL_30	T-ALL	T-ALL	T-ALL				No	46,XY			design	keep				GSE49031
ALL_169	T-ALL	T-ALL	T-ALL			ASXL3-p.S2091N; CAND1-p.N427S	Yes	46,XY,der(9)t(7;9)(q21;p13)[22]/46,XY[8]	design	ScriptSeq	design	keep	N	N	N	GSE49031
ALL_543	HeH	HeH	HeH			KRAS-p.G13D; NRAS-p.G13D; PAX5	Yes	53,XY,+X,+4,+6,+17,+18,+21,+21[?]/54,idem,+10[?]/46,XY[?]	design	ScriptSeq	design	keep	N	N	N	GSE49031
ALL_191	KMT2A-r	KMT2A-r	KMT2A-r				No	46,XY,add(6)(q23),t(11;19)(q23;p13)[]			design	keep				GSE49031
ALL_568	Unclassified BCP-ALL	ZNF384-r	ZNF384-r		EP300-ZNF384		No	46,XY[42]	design	TruSeq	design	keep	N	N	N	GSE49031	normal
ALL_180	KMT2A-r	KMT2A-r	KMT2A-r		KMT2A-AFF1	ACSL3-p.L178L; TET1	Yes	45-47,XX,+X,t(4;11)(q21;q23),inc[24]/46,XX[7]	design	ScriptSeq	design	keep	N	N	N	GSE49031
ALL_565	HeH	HeH	HeH				No	55,XY,+X,+4,+8,+14,+15,+17,+18,+21,+22[10]/46,XY[12]			design	keep				GSE49031
ALL_588	ETV6::RUNX1	ETV6::RUNX1	ETV6::RUNX1				No	46,XX[16].ish.t(12;21)(p13;q22)			design	keep				GSE49031
ALL_581	ETV6::RUNX1	ETV6::RUNX1	ETV6::RUNX1				No	46,X,-X,t(2;16)(p12;p11),del(5)(q32),del(9)(q31),+10,add(12)(p13)[cp9]			design	keep				GSE49031
ALL_564	iAMP21	iAMP21	iAMP21				No	47,XY,+X,?dup(21)(q11q22)[8].ish.iamp(21)(q22)/46,XY[14]	held-out	ScriptSeq	held-out	keep	N	N	N	GSE49031
ALL_552	T-ALL	T-ALL	T-ALL				No	45,XY,-18[3]/46,XY[22].arr.del(9)(p21p21)x2			held-out	keep				GSE49031
ALL_589	Unclassified BCP-ALL	ETV6::RUNX1	ETV6::RUNX1		NRIP1-EYS,EYS-NRIP1,ETV6-RUNX1		No	45,XY,del(6)(q15),-12,?der(21)t(12;21)(q12;p12),add(21)(q22)[15]	held-out	TruSeq	held-out	keep	N	N	N	GSE49031	other aberrations
ALL_560	TCF3::PBX1	TCF3::PBX1	TCF3::PBX1				No	46,XX,t(5;12)(q1?3;p1?2),der(19)t(1;19)(q23;p13)[10]/46,XX[6]	design	TruSeq	design	keep	N	N	N	GSE49031
ALL_415	Unclassified BCP-ALL	B-other	DUX4-r	3			No	46,XY[?]			B-other	keep				GSE49031	normal
ALL_55	Unclassified BCP-ALL	B-other	ETV6::RUNX1	3			No	46,XY			B-other	keep				GSE49031	normal
ALL_156	Unclassified BCP-ALL	B-other	PAX5alt	3			No	46,XY,del(9)(p11p24)			B-other	keep				GSE49031	other aberrations
ALL_94	ETV6::RUNX1	ETV6::RUNX1	ETV6::RUNX1				No	46,XX,del(6)(q13q23),-8,+mar[4].pcr.t(12;21)(p13;q22)/46,XX[11]			design	keep				GSE49031
ALL_153	ETV6::RUNX1	ETV6::RUNX1	ETV6::RUNX1				No	46,XY[?].pcr.t(12;21)(p13;q22)			design	keep				GSE49031
ALL_92	Unclassified BCP-ALL	B-other	low-blast count	4			No	46,XX			B-other	exclude				GSE49031	normal
ALL_122	ETV6::RUNX1	ETV6::RUNX1	ETV6::RUNX1		ETV6-RUNX1		No	46,XX[6].ish.del(12)(p13p13)t(12;21)(p13;q22)[15]/46,XX[6]			design	keep				GSE49031
ALL_50	TCF3::PBX1	TCF3::PBX1	TCF3::PBX1				No	46,XY,-6,-7,iso(9)(q),der(19)t(1;19)(q23;p13),+2mar,inc			design	keep				GSE49031
ALL_140	Unclassified BCP-ALL	B-other	DUX4-r	3			No	46,XY[25]			B-other	keep				GSE49031	normal
ALL_126	Unclassified BCP-ALL	B-other	PAX5 P80R	3			No	46,XY,del(9)(p12)/45,XY,-Y,del(9)(p12)			B-other	keep				GSE49031	other aberrations
ALL_149	ETV6::RUNX1	ETV6::RUNX1	ETV6::RUNX1				No	46,XY[25].pcr.t(12;21)(p13;q22)			design	keep				GSE49031
ALL_68	HeH	HeH	HeH				No	51-53,XY,+21,+21,inc[3]			held-out	keep				GSE49031
ALL_69	HeH	HeH	HeH				No	59-60,XX,+Y,+4,+5,+6,+8,+10,add(11)(q23),+12,+14,+17,+21,+21,inc[7] XY[8]			held-out	keep				GSE49031
ALL_118	HeH	HeH	HeH				No	54-56,XY,+X,?add(1)(p?),+?3,+6,+?7,+11,+14,+17,+21,+21,+21,inc[18]			design	keep				GSE49031
ALL_101	ETV6::RUNX1	ETV6::RUNX1	ETV6::RUNX1				No	46,XY[?].ish.t(12;21)(p13;q22)			design	keep				GSE49031
ALL_135	ETV6::RUNX1	ETV6::RUNX1	ETV6::RUNX1				No	46,XY[26].pcr.t(12;21)(p13;q22)			design	keep				GSE49031
ALL_132	ETV6::RUNX1	ETV6::RUNX1	ETV6::RUNX1				No	45,XY,der(8;12)(q10;q10)[21].pcr.t(12;21)(p13;q22)/46,XY[8]			design	keep				GSE49031
ALL_43	HeH	HeH	HeH				No	47-59,?X,inc			design	keep				GSE49031
ALL_102	Unclassified BCP-ALL	B-other	ALLIUM B-other	4			No	saknas, finns dock			B-other	keep				GSE49031	unknown
ALL_1	HeH	HeH	HeH				No	53-55,XY,+?3,+10,+18+21,inc			design	keep				GSE49031
ALL_138	HeH	HeH	HeH				No	53,XX,+4,+6,+9,+17,+18,+18,+21[5]/46,XX[10]			design	keep				GSE49031
ALL_399	Unclassified BCP-ALL	B-other	BCR::ABL1-like	3			No	39-47,XY,add(1)(q4?)x2,-2,add(9)(q?34)			B-other	keep				GSE49031	other aberrations
ALL_578	ETV6::RUNX1	ETV6::RUNX1	ETV6::RUNX1				No	46,XY[24].ish.t(12;21)(p13;q22)[4/26]			design	keep				GSE49031
ALL_66	T-ALL	T-ALL	T-ALL				No	46,XY[20]			design	keep				GSE49031
ALL_194	Unclassified BCP-ALL	BCR::ABL1	BCR::ABL1		BCR-ABL1		No	46,XX[?]	design	TruSeq	design	keep	N	N	N	GSE49031	normal
ALL_569	Unclassified BCP-ALL	DUX4-r	DUX4-r		PAX5-FOXP1,IGH-DUX4		No	46,XY[41]	design	TruSeq	design	keep	N	N	N	GSE49031	normal
ALL_175	PAX5alt	PAX5alt	PAX5alt				No	*45,XX,dic(9;20)(p11-13;q11)[2]/46,XX[28]	held-out	ScriptSeq	held-out	keep	N	N	N	GSE49031
ALL_592	Unclassified BCP-ALL	B-other	ZNF384-r	3			No	46,XY[23].ish.del(12)(p13p13)			B-other	keep				GSE49031	normal
ALL_198	ETV6::RUNX1	ETV6::RUNX1	ETV6::RUNX1				No	46-47,XY,+mar[4].pcr.t(12;21)(p13;q22)/46,XY[23]			design	keep				GSE49031
ALL_574	ETV6::RUNX1	ETV6::RUNX1	ETV6::RUNX1				No	??,X?.pcr.ish.del(12)(p13p13),t(12;21)(p13;q22)			design	keep				GSE49031
ALL_168	BCR::ABL1	BCR::ABL1	BCR::ABL1		BCR-ABL1	EBF1-p.N100delinsFGN; RUNX1-p.E116X; SETD2-p.G1775E	Yes	46,XY,t(9;22)(q34;q11)[27]/46,XY[3]	design	ScriptSeq	design	keep	N	N	N	GSE49031
ALL_545	HeH	HeH	HeH				No	.ish.??,XY,+X,+4,+6,+10,+14,+17,+18,+21,+21			design	keep				GSE49031
ALL_195	HeH	HeH	HeH				No	53-57,XY,+X,+4,+6,+10,+14,+17,+18,der(19)t(1;19)(q23;p13),+21,+21[?]			design	keep				GSE49031
ALL_234	Unclassified BCP-ALL	TCF3::PBX1	TCF3::PBX1		TCF3-PBX1		No	saknas	design	TruSeq	design	keep	N	N	N	GSE49031	unknown
ALL_187	BCR::ABL1	BCR::ABL1	BCR::ABL1				No	47,XX,t(9;22)(q34;q11),+21[6]/46,XX[19]			held-out	keep				GSE49031
ALL_130	Unclassified BCP-ALL	ZNF384-r	ZNF384-r		SPI1-ZNF384,ZNF384-RAPSN,LYZ-SLC2A4	ABCC2-p.V1227I; ARNT-p.S268T; ASTN1; ASXL2-p.A1063V; BAP1; BRCA1-p.A448A; CBLC-p.P319P; CHD3; CIC-p.P85L; DTX1-p.H449P; EXT1-p.P476T; FCRL3-p.Y501Y; IKZF1; JAK1-p.M202V; KAT6B; KDM6B-p.R1595C; MT-ND4-UNKNOWN; MUC16-p.T4322T; MYH9; NOTCH2-p.V2075M; PDE4DIP-p.D87V; WHSC1	Yes	46,XY,del(6)(q21)[18]/46,XY[6]	held-out	TruSeq	held-out	keep	N	N	N	GSE49031	other aberrations
ALL_355	HeH	HeH	HeH				No	54-56,X?,+21,inc[10]/46,XY[10]			design	keep				GSE49031
ALL_24	Unclassified BCP-ALL	B-other	BCR::ABL1-like	1	PAX5-ZCCHC7,ZCCHC7-PAX5		No	46,XY,-9,add(9)(p?),-20,+2mar[13]	B-other	RNAaccess	B-other	keep	N	N	N	GSE49031	other aberrations
ALL_383	Unclassified BCP-ALL	B-other	ALLIUM B-other	4			No	87-93,XXXX,+X,+X,+8,+10,+17,+21,+21,+21,+21,inc[5]			B-other	keep				GSE49031	other aberrations
ALL_20	T-ALL	T-ALL	T-ALL				No	46,XY[10]			design	keep				GSE49031
ALL_498	ETV6::RUNX1	ETV6::RUNX1	ETV6::RUNX1		ETV6-RUNX1		No	inga mitoser.ish.??,X?,t(12;21)(p13;q22)			held-out	keep				GSE49031
ALL_17	KMT2A-r	KMT2A-r	KMT2A-r		KMT2A-AFF1		No	46,XY,t(4;11)(q21;q23)	design	ScriptSeq	design	keep	N	N	N	GSE49031
ALL_541	ETV6::RUNX1	ETV6::RUNX1	ETV6::RUNX1		ETV6-RUNX1		No	46,XY.ish.t(12;21)(p13;q22)	design	ScriptSeq	design	keep	N	N	N	GSE49031
ALL_38	T-ALL	T-ALL	T-ALL				No	48,XX,-10,-17,+21,+3mar			held-out	keep				GSE49031
ALL_524	HeH	HeH	HeH				No	58-59,XX,+X,+4,+5,+6,+10,+11,+14,+17,+18,+21,+21+22[cp10]/46,XX[5]			design	keep				GSE49031
ALL_404	T-ALL	T-ALL	T-ALL			ASTN1; ATM-p.V2115I; CBX7; IGF1R-p.D616Y; RALGDS; TRIM56-p.D17N	Yes	46,XY,del(7)(q22q31)[7]/46,XY[23]			design	keep				GSE49031
ALL_148	TCF3::PBX1	TCF3::PBX1	TCF3::PBX1				No	46,XX,t(1;19)(q23;p13)[7]/46,XX[8]			design	keep				GSE49031
ALL_222	ETV6::RUNX1	ETV6::RUNX1	ETV6::RUNX1				No	49-50,X?,inc[6].pcr.t(12;21)(p13;q22)			design	keep				GSE49031
ALL_342	KMT2A-r	KMT2A-r	KMT2A-r				No	41-45,XX,add(6)(p25),del(11)(q23)[cp15]			design	keep				GSE49031
ALL_253	T-ALL	T-ALL	T-ALL				No	46,XX pb			design	keep				GSE49031
ALL_304	PAX5alt	PAX5alt	PAX5alt				No	*#46,XY,dic(9;20)(p13;q11),+21,inc[cp16]			design	keep				GSE49031
ALL_375	T-ALL	T-ALL	T-ALL				No	46,XY,?t(10;14)(q24;q11)			design	keep				GSE49031
ALL_306	TCF3::PBX1	TCF3::PBX1	TCF3::PBX1		TCF3-PBX1		No	??,X?.ish.pcr.t(1;19)(q23;p13)			design	keep				GSE49031
ALL_325	Unclassified BCP-ALL	B-other	ALLIUM B-other	4			No	47,XX,+21			B-other	keep				GSE49031	other aberrations
ALL_287	ETV6::RUNX1	ETV6::RUNX1	ETV6::RUNX1				No	46,XY.ish.pcr.t(12;21)(p13;q22)			design	keep				GSE49031
ALL_179	T-ALL	T-ALL	T-ALL				No	46,XY[25]			design	keep				GSE49031
ALL_165	T-ALL	T-ALL	T-ALL				No	46,XX			design	keep				GSE49031
ALL_323	HeH	HeH	HeH				No	56-59,XY,inc[18]/46,XY[1]			design	keep				GSE49031
ALL_331	T-ALL	T-ALL	T-ALL				No	46,XY[25].ish.t(9;22)(q34;q11)[3].ish.enh(7q31.1qter),dim(9p11.1p24),dim(12p11.1			design	keep				GSE49031
ALL_311	T-ALL	T-ALL	T-ALL			CDKN2A-p.C21fs; CNOT1; IDH1-p.T166K; IKZF1-p.E156X; LIG4-p.S21S; ME1-p.R94X; NOTCH1-p.2514_2514del; NOTCH1-p.I1616N; SUZ12-p.S346fs	Yes	47,XY,i(9)(q10),t(10;11)(p13;q14),+der(19)[13]/46,XY[15]			design	keep				GSE49031
ALL_250	ETV6::RUNX1	ETV6::RUNX1	ETV6::RUNX1				No	46,XX,i(21)(q10)[11].ish.46,XX,del(12)(p13p13),t(12;21;17)(p13;q22;q25)			design	keep				GSE49031
ALL_294	ETV6::RUNX1	ETV6::RUNX1	ETV6::RUNX1				No	46,XY[20].ish.t(12;21)(p13;q22)			design	keep				GSE49031
ALL_270	ETV6::RUNX1	ETV6::RUNX1	ETV6::RUNX1				No	51,XY,+X,+Y,+1,del(1)(p11)x2,+4,der(9)t(1;9)(p11;p13),+10,der(12)t(9;12)(p13;p12			design	keep				GSE49031
ALL_162	HeH	HeH	HeH				No	53-54,XX,+X[7],+4[14],+14[14],+17[7],+21[23],inc			design	keep				GSE49031
ALL_161	T-ALL	T-ALL	T-ALL				No	46,XY[10]			design	keep				GSE49031
ALL_582	ETV6::RUNX1	ETV6::RUNX1	ETV6::RUNX1				No	46-48,del(12)(p?1),+21,inc[cp9].ish.der(12)del(12)(p11p13)t(12;21)(p13;q22)			design	keep				GSE49031
ALL_400	ETV6::RUNX1	ETV6::RUNX1	ETV6::RUNX1				No	46,XY[26].ish.del(9)(p21p21),del(12)(p13p13),t(12;21)(p13;q22),+der(21)t(12;21)			design	keep				GSE49031
ALL_594	KMT2A-r	KMT2A-r	KMT2A-r				No	46,XY[20].ish.t(9;11)(p21;q23)[19/20]			design	keep				GSE49031
ALL_511	ETV6::RUNX1	ETV6::RUNX1	ETV6::RUNX1				No	??,X?.ish.t(12;21)(p13;q22)			design	keep				GSE49031
ALL_447	HeH	HeH	HeH				No	54-55,XX,+X,+4,+6,+10,+14,+17,+18,+18,+21[17]/46,XX[3]			design	keep				GSE49031
ALL_473	Unclassified BCP-ALL	B-other	ALLIUM B-other	4		DNMT3A-p.W74S; ELF4-p.D28G; HDAC7-p.I390M; IDH3G-p.G30G; KDM6B; KMT2D-p.P4170fs; NRAS-p.G13D; OPN1LW-p.I93T; PML-p.H631R; WAS; WHSC1	Yes	72,XX,+X,+X,+1,+1,+2,+4,+5,+6,+8,+10,+11,+12,+14,+14,+16,+16,+17,i(17)(q10),+18,			B-other	keep				GSE49031	other aberrations
ALL_452	PAX5alt	PAX5alt	PAX5alt				No	*#45,XX,dic(9;20)(p1?;q1?)[11]			design	keep				GSE49031
ALL_583	ETV6::RUNX1	ETV6::RUNX1	ETV6::RUNX1				No	46,XX[25].ish.del(12)(p13p13),t(12;21)(p13;q22),+21[19/25]			design	keep				GSE49031
ALL_394	ETV6::RUNX1	ETV6::RUNX1	ETV6::RUNX1				No	46,XY,del(12)(p?),del(13)(q1?q1?)[16].ish.del(9)(p21p21),t(12;21)(p13;q22)/46,XY			design	keep				GSE49031
ALL_593	Unclassified BCP-ALL	KMT2A-r	KMT2A-r		KMT2A-MLLT1		No	Saknas	design	RNAaccess	design	keep	N	N	N	GSE49031	unknown
ALL_586	Unclassified BCP-ALL	ETV6::RUNX1	ETV6::RUNX1		RUNX1-AC090403.1,ETV6-RUNX1		No	inget resultat	design	TruSeq	design	keep	N	N	N	GSE49031	unknown
ALL_718	Unclassified BCP-ALL	DUX4-r	DUX4-r		DUX4-IGH,IGH-DUX4		No	46,XX[28].ish.del(9)(p21p21)	design	TruSeq	design	keep	N	N	N	GSE49031	normal
ALL_708	Unclassified BCP-ALL	B-other	ALLIUM B-other	4	P2RY8-CRLF2		No	47,XY,+7[1]/46,XY[11]			B-other	keep				GSE49031	other aberrations
ALL_370	HeH	HeH	HeH			ABCC2-p.E20G; ABCC2-p.F1220fs; ALK-p.W554C; APC-p.A2730S; ARID1A-p.H32Y; ARID1B; BCL9-p.D301Y; BCR-p.N900D; BRCA2-p.S2807S; CARD11-p.H54fs; CDH11-p.N109D; CDK12-p.S359S; CFAP47-p.V154G; CHD1L-p.L322M; CHD6; CIC-p.V63V; CNOT3-p.G680S; COL18A1; COL7A1-p.G1899S; CREBBP; CREBBP-p.Q875Q; CSMD2-p.R63C; CYP2E1-p.V78L; DNAH5-p.R2186R; DNMT1-p.D273A; DST-p.A3713D; EBP-p.G6G; EED; EGFR-p.C905F; EP400-p.A15…	Yes	55,XX,+X,+4,+6,+10,+14,+17,+18,+21,+21[2]/54,XX,+X,+4,+6,+10,i(14)(q10),+17,+18,			design	keep				GSE49031
ALL_717	Unclassified BCP-ALL	B-other	PAX5alt	1			No	46,XX[4].ish.del(9)(p21p21)	B-other	TruSeq	B-other	keep	N	N	N	GSE49031	normal
ALL_93	ETV6::RUNX1	ETV6::RUNX1	ETV6::RUNX1				No	46,XX[5].ish.t(12;21)(p13;q22)[9]			held-out	keep				GSE49031
ALL_709	ETV6::RUNX1	ETV6::RUNX1	ETV6::RUNX1		ETV6-RUNX1		No	46,XY[15].ish.del(12)(p13p13),der(21)t(12;21)(p13;q22)	design	ScriptSeq	design	keep	N	N	N	GSE49031
ALL_748	ETV6::RUNX1	ETV6::RUNX1	ETV6::RUNX1				No	FISH: 50,XY,t(3;12;15)(q?26Ã¼27;p?13;q?),der(4)t(12;21;4)(p13;q22;q?),dup(4)(?),+8,+10,der(12)t(12;21;4)t(3;12;15),der(21)t(12;21;4)x2,+21,+22/51,idem,+der(21)t(12;21;4).ish t(12;21;4)(TEL-;AML1+,TEL+;AML1+),del(12)(p13p13)(TEL-),(ABL,MLL,p			held-out	keep				GSE49031
ALL_710	T-ALL	T-ALL	T-ALL		STIL-TAL1		No	47,XY,+8[15]/47XY,del(6)(q?),+8[3]/46,XY,del(6)(q?)[4]/47,XY,+mar[5]/46,XY[7]konv. cytogen och sky visar en hyperdiploid karyotyp med en extra kopia av krom 8 e de flesta metafaser.dessutom det.en kro	design	ScriptSeq	design	keep	N	N	N	GSE49031
ALL_705	ETV6::RUNX1	ETV6::RUNX1	ETV6::RUNX1				No	46-47,XX,del(6)(q?23),del(12)(p13),t(12;21)(p13;q22),+der(21)t(12;21)(p13;q22)(cp4)/46,XX(9)			held-out	keep				GSE49031
ALL_720	ETV6::RUNX1	ETV6::RUNX1	ETV6::RUNX1				No	46,XX,t(4;12)(q21;p13)[13]/47,idem,+21[4].ish.t(12;21)(p13;q22)/46,XX[2]			design	keep				GSE49031
ALL_719	T-ALL	T-ALL	T-ALL				No	T-ALL with no genetic aberration			design	keep				GSE49031
ALL_673	ETV6::RUNX1	ETV6::RUNX1	ETV6::RUNX1				No	46,XY[20].ish.del(12)(p13p13),t(12;21)(p13;q22)			design	keep				GSE49031
ALL_70	HeH	HeH	HeH				No	63,XX,+Y,+2,+4,+5,+6,+8,+8,+10,+11,+12,+17,+18,+18,+21,+21,+mar[10]/46,XY[15]			design	keep				GSE49031
ALL_677	PAX5alt	PAX5alt	PAX5alt				No	??,X?.ish.del(9)(p21p21).arr.?dic(9;20)			design	keep				GSE49031
ALL_661	Unclassified BCP-ALL	B-other	PAX5 P80R	3			No	46,XX[7]			B-other	keep				GSE49031	normal
ALL_727	ETV6::RUNX1	ETV6::RUNX1	ETV6::RUNX1				No	.ish.t(12;21)(p13;q22)			design	keep				GSE49031
ALL_628	Unclassified BCP-ALL	B-other	ALLIUM B-other	4			No	46, XX,i(21)(q10)[5]/46,XX,inc[17]/46, XX[1]			B-other	keep				GSE49031	other aberrations
ALL_301	ETV6::RUNX1	ETV6::RUNX1	ETV6::RUNX1				No	80-92,XY,inc.ish.del(12)(p13p13)x2,der(21)t(12;21)(p13;q22)x2[5]/46,XY{71			held-out	keep				GSE49031
ALL_642	Unclassified BCP-ALL	B-other	BCR::ABL1-like	3			No	46,XY,inv(7)(p13q32)[24]/46,XY[2]			B-other	keep				GSE49031	other aberrations
ALL_332	HeH	HeH	HeH				No	46,XX[25]			design	keep				GSE49031
ALL_653	HeH	HeH	HeH				No	53,XX,+X,+4,+12,+14,+17,+21,+21[25]			design	keep				GSE49031
ALL_326	ETV6::RUNX1	ETV6::RUNX1	ETV6::RUNX1		ETV6-RUNX1		No	46,XY.ish.pcr.der(12)t(12;21)(p13;q22),ider(21)(q10)t(12;21)[4]			design	keep				GSE49031
ALL_366	Unclassified BCP-ALL	B-other	DUX4-r	3			No	46,XY[28]			B-other	keep				GSE49031	normal
ALL_18	Unclassified BCP-ALL	B-other	ETV6::RUNX1-like	1			No	46,XY			B-other	keep				GSE49031	normal
ALL_252	HeH	HeH	HeH			MLLT10-p.R770Q; PTPN11-p.E76G	Yes	58,XY,+X,+4,+5,+6,+10,+11,+12,+13,del(13)(q?),+14,+14,del(14)(q?)x2,t(15;18)(q21			design	keep				GSE49031
ALL_31	HeH	HeH	HeH			CLTC-p.A1059A; KMT2D-p.E75X; MUC16-p.D12871Y	Yes	51-53,XX,+21,+21			design	keep				GSE49031
ALL_305	ETV6::RUNX1	ETV6::RUNX1	ETV6::RUNX1				No	inget resultat.ish.pcr.t(12;21)(p13;q22),+der(21)t(12;21)			design	keep				GSE49031
ALL_520	Unclassified BCP-ALL	HeH	HeH				No	46,XY[25]			held-out	keep				GSE49031	normal
ALL_51	Unclassified BCP-ALL	PAX5alt	PAX5alt		PAX5-ESRRB		No	46,XY			design	keep				GSE49031	normal
ALL_405	HeH	HeH	HeH			CHD6-p.S1501G; ING2; PTPN11-p.E69K	Yes	57,XX,+X,+X,+4,+6,+13,+14,+14,+17,+18,+21,+21[cp8]			design	keep				GSE49031
ALL_72	T-ALL	T-ALL	T-ALL			BPESC1; CSMD2-p.T189T; GMPS; HDAC7; HDAC7-p.R506G; KRAS-p.Q61P; LCK; LRP2-p.S1541R; MSH2-p.P27R; NF2-p.R268H; NOTCH1-p.L1600P; PAX5; PHF6-p.R240X; TRRAP-p.A3644A	Yes	45-46,XY,-9,inc			held-out	keep				GSE49031
ALL_521	PAX5alt	PAX5alt	PAX5alt				No	46,XX[25]			held-out	keep				GSE49031
ALL_256	HeH	HeH	HeH				No	55,XX,+X,+4,+6,+10,+14,+17,+18,+21,+21[20]			design	keep				GSE49031
ALL_144	T-ALL	T-ALL	T-ALL				No	46,XX,-7,+mar[10]/46,XX[4]			design	keep				GSE49031
ALL_53	Unclassified BCP-ALL	B-other	low-blast count	4			No	46,XY,del(6)(q?),add(14)(q32)			B-other	exclude				GSE49031	other aberrations
ALL_271	ETV6::RUNX1	ETV6::RUNX1	ETV6::RUNX1				No	47,XX,+21[5]46,XX[10].pcr.t(12;21)(p13;q22)			held-out	keep				GSE49031
ALL_240	Unclassified BCP-ALL	B-other	low-blast count	4			No	saknas.ish.t(12;21)(p13;q22)			B-other	exclude				GSE49031	unknown
ALL_266	T-ALL	T-ALL	T-ALL				No	46,XY[10]			design	keep				GSE49031
ALL_154	Unclassified BCP-ALL	B-other	TCF3::PBX1	3			No	saknas			B-other	keep				GSE49031	unknown
ALL_65	Unclassified BCP-ALL	BCR::ABL1-like	BCR::ABL1-like		FOXK2-CLIP2		No	48-49,XY,?+X,?add(10)(q22),+17,+21[2]/46,XY[25]			design	keep				GSE49031	other aberrations
ALL_83	Unclassified BCP-ALL	B-other	ALLIUM B-other	4			No	fÅ’ metafaser			B-other	keep				GSE49031	normal
ALL_42	T-ALL	T-ALL	T-ALL				No	46,XY[25]			held-out	keep				GSE49031
ALL_133	HeH	HeH	HeH				No	55,XY,+X,+4,+6,+8,+9,+10,+14,+21,+21[4]/46,XY[19]			design	keep				GSE49031
ALL_25	Unclassified BCP-ALL	B-other	ETV6::RUNX1-like	1			No	46,XY			B-other	keep				GSE49031	normal
ALL_73	ETV6::RUNX1	ETV6::RUNX1	ETV6::RUNX1				No	46,XX.ish.t(12;21)(p13;q22)			design	keep				GSE49031
ALL_129	HeH	HeH	HeH			PTPN11-p.E76A	Yes	48-55,XY,+X,+4,+6,add(6)(q?2),+17,+21,+21,inc[22]/46,XY[8]			design	keep				GSE49031
ALL_145	T-ALL	T-ALL	T-ALL				No	46,XY[25]			design	keep				GSE49031
ALL_109	ETV6::RUNX1	ETV6::RUNX1	ETV6::RUNX1			ANK3-p.S2493S; CR1-p.H882Y; FLT4; HDAC2-p.D194N; KDM5A; SH2B3-p.G312V	Yes	??,X?.ish.t(12;21)(p13;q22)			design	keep				GSE49031
ALL_54	HeH	HeH	HeH				No	54-56,XX,inc,[9]			held-out	keep				GSE49031
ALL_19	ETV6::RUNX1	ETV6::RUNX1	ETV6::RUNX1				No	46,XX.pcr.t(12;21)(p13;q22)			design	keep				GSE49031
ALL_601	Unclassified BCP-ALL	B-other	ALLIUM B-other	4			No	47,XX,del(4)(?),+5[7]/46,XX[13]			B-other	keep				GSE49031	other aberrations
ALL_35	HeH	HeH	HeH				No	54,XX,+X,+4,+6,+10,+10,+18,+21,+mar[15]			design	keep				GSE49031
ALL_562	TCF3::PBX1	TCF3::PBX1	TCF3::PBX1			CNTNAP5-p.T1006T	Yes	46,XX,del(9)(p1?3),der(19)t(1;19)(q23;q13)[6]/46,XX[4]	design	TruSeq	design	keep	N	N	N	GSE49031
ALL_36	HeH	HeH	HeH				No	59,XY,+X,+Y,+4,+5,+6,+7,+10,+14,+17,+18,+21,+21,+mar			design	keep				GSE49031
ALL_40	ETV6::RUNX1	ETV6::RUNX1	ETV6::RUNX1				No	46,XX.pcr.t(12;21)(p13;q22)			design	keep				GSE49031
ALL_576	HeH	HeH	HeH				No	51-56,X?,inc[2].ish.+10,+17,+21,+21,+22			held-out	keep				GSE49031
ALL_590	ETV6::RUNX1	ETV6::RUNX1	ETV6::RUNX1				No	46,XY[8].ish.t(12;21)(p13;q22),+9,+11,+12,+19,+21,+22			design	keep				GSE49031
ALL_41	HeH	HeH	HeH				No	53,XX,+4,+?del(6)(q13),+14,+i(17)(q10),+18,+21,+21[13]			design	keep				GSE49031
ALL_59	HeH	HeH	HeH			KRAS-p.G13D	Yes	50-56,XY,+X,+4,+6,+8,+14,+17,+18,+21,+21,+22			design	keep				GSE49031
ALL_443	HeH	HeH	HeH				No	52,XY,+X,+6,+10,+14,+21,+21[3]/46,XY[9]			design	keep				GSE49031
ALL_354	ETV6::RUNX1	ETV6::RUNX1	ETV6::RUNX1				No	46,XX[16].ish.del(12)(p13p13),t(12;21)(p13;q22)			design	keep				GSE49031
ALL_228	ETV6::RUNX1	ETV6::RUNX1	ETV6::RUNX1				No	46,XY,amp?add(21)(p11)[10].ish.der(12)t(12;21)(p13;q22),der(21)i(21)(q10)t(12;21			design	keep				GSE49031
ALL_384	ETV6::RUNX1	ETV6::RUNX1	ETV6::RUNX1				No	46-47,XX,der(2)t(2;5)(p13;q13),del(4)(q11),del(5)(q13),der(6)t(2;6)(p13;p22),-9,			design	keep				GSE49031
ALL_272	HeH	HeH	HeH				No	54,XY,+X,+4,+6,+10,+14,+17,+der(18)t(9;13;18),+21[23]/46,XY[2]			design	keep				GSE49031
ALL_288	HeH	HeH	HeH				No	55-57,XY,+X,+4,+5,+6,+8,+der(9)t(9;17),+10,+14,+14,+18[?]/55-57,idem,-der(9),-14			design	keep				GSE49031
ALL_45	HeH	HeH	HeH		NCOR2-BCL7A		No	50-52,XX,+4,+6,+8,+14,+21,inc [13]	design	ScriptSeq	design	keep	N	N	N	GSE49031
ALL_339	TCF3::PBX1	TCF3::PBX1	TCF3::PBX1				No	46,XY,t(1;19)(q23;p13)[11]/46,XY[4]			design	keep				GSE49031
ALL_44	HeH	HeH	HeH				No	54-55,XY,inc[3]/47,XY,+r[4]			design	keep				GSE49031
ALL_298	Unclassified BCP-ALL	B-other	PAX5alt	2			No	47,XX,t(1;14)(q2?;q1?),+5[24]	B-other	ScriptSeq	B-other	keep	N	N	N	GSE49031	other aberrations
ALL_3	HeH	HeH	HeH				No	50-53,XY,inc			held-out	keep				GSE49031
ALL_9	ETV6::RUNX1	ETV6::RUNX1	ETV6::RUNX1		ETV6-RUNX1	WHSC1L1	Yes	46,XY,add(12)(p11),-13,del(15)(q21),+der(15)t(13;15)(q14;q1?).pcr,t(12;21)(p12;q	design	ScriptSeq	design	keep	N	N	N	GSE49031
ALL_76	iAMP21	iAMP21	iAMP21				No	48,XX,-17,amp?add(21)(q22),+3mar[2]/46,XX[5]	design	ScriptSeq	design	keep	N	N	N	GSE49031
ALL_90	ETV6::RUNX1	ETV6::RUNX1	ETV6::RUNX1				No	46,XY,add(9)(p13),-10,+mar[10].pcr.t(12;21)(p13;q22)/46,XY[3]			design	keep				GSE49031
ALL_209	Unclassified BCP-ALL	B-other	ZNF384-r	3			No	47,XX,+8[9]/46,XX[22]			B-other	keep				GSE49031	other aberrations
ALL_71	Unclassified BCP-ALL	B-other	ETV6::RUNX1-like	1	IKZF1-CDK6,CDK6-IKZF1		No	46,XY	B-other	TruSeq	B-other	keep	N	N	N	GSE49031	normal
ALL_238	ETV6::RUNX1	ETV6::RUNX1	ETV6::RUNX1				No	saknas.ish.t(12;21)(p13;q22)			design	keep				GSE49031
ALL_120	Unclassified BCP-ALL	MEF2D-r	MEF2D-r		MEF2D-FOXJ2		No	47,XX,+X,t(1;12)(q21;p13)[18]/46,XX[12]			held-out	keep				GSE49031	other aberrations
ALL_203	HeH	HeH	HeH				No	59-61,XY.ish.+11,+12,+21,+22,inc[10]/46,XY[15]			design	keep				GSE49031
ALL_526	Unclassified BCP-ALL	B-other	PAX5alt	3			No	saknas			B-other	keep				GSE49031	unknown
ALL_121	Unclassified BCP-ALL	B-other	low-blast count	4			No	46,XX[41].ish.??,XX,+X,+21[15]			B-other	exclude				GSE49031	normal
ALL_26	Unclassified BCP-ALL	B-other	ETV6::RUNX1	3			No	46,XX[17]			B-other	keep				GSE49031	normal
ALL_501	Unclassified BCP-ALL	DUX4-r	DUX4-r		DUX4-IGH	ASTN1; EBP-p.N4N; FCRL3-p.A480V; KMT2D-p.H3883fs; MAGEA4-p.K286R; NRAS-p.G12S; PLET1-p.A137V; XPO1-p.Q870H	Yes	46,XX[20]	design	ScriptSeq	design	keep	N	N	N	GSE49031	other aberrations
ALL_604	Unclassified BCP-ALL	ZNF384-r	ZNF384-r		TCF3-ZNF384	MT-ND4-UNKNOWN; PTPN11-p.E76Q	Yes	46,XY,del(7)(q22)[8]/46,XY,del(6)(q2?1)[7]/46,XY[17]	design	ScriptSeq	design	keep	N	N	N	GSE49031	other aberrations
ALL_170	HeH	HeH	HeH			KRAS-p.G13D; KRAS-p.G12A; NRAS-p.G13D	Yes	56,X?,inc[23]/46,XX[3]	design	ScriptSeq	design	keep	N	N	N	GSE49031
ALL_107	HeH	HeH	HeH			BCL11B; HDAC7; JAK1-p.Y1035C; PDGFRB-p.P596L; SYNE1-p.E1814G; ZNF521-p.S13S	Yes	49-51,XY,-4,del(5)(q?),-6,-10,+11,+6-7mar[9]/46,XY[16]			design	keep				GSE49031
ALL_189	T-ALL	T-ALL	T-ALL				No	46,XX,del(14)(q22)[9]			design	keep				GSE49031
ALL_255	Unclassified BCP-ALL	B-other	TCF3::PBX1	3		ABCB5-p.T273N; KDM5A-p.S25T; KMT2D-p.Q3269Q; LCP2-p.S35S; MBD4-p.Q131Q; MUC16-p.T3751A; STAT5A; ZRSR2-p.K28K	Yes	46,XX[25] pb			B-other	keep				GSE49031	normal
ALL_308	Unclassified BCP-ALL	B-other	ALLIUM B-other	4			No	46,XX[18]			B-other	keep				GSE49031	normal
ALL_398	ETV6::RUNX1	ETV6::RUNX1	ETV6::RUNX1				No	46,XY[14].ish.t(12;21)(p13;q22),+der(21)t(12;21)			design	keep				GSE49031
ALL_151	iAMP21	iAMP21	iAMP21				No	46,XX,der(21)[25] Å r detta en amp(21q)?			held-out	keep				GSE49031
ALL_318	HeH	HeH	HeH				No	??,?X.ish.+X,+14,+21,+21			design	keep				GSE49031
ALL_48	HeH	HeH	HeH				No	53-56,XX,+4,+6,+17,+21,+21,inc			design	keep				GSE49031
ALL_500	ETV6::RUNX1	ETV6::RUNX1	ETV6::RUNX1			CNTN2-p.R704W; MPO-p.I672F; RECQL4-p.A152V	Yes	47,XY,del(1)(p3?),+6,der(6)t(6;10)(q1?;p11.2)x2,der(10)t(1;10)(p3?;p11.2),del(12			design	keep				GSE49031
ALL_46	Unclassified BCP-ALL	HeH	HeH				No	46,XY[25]			design	keep				GSE49031	normal
ALL_95	Unclassified BCP-ALL	B-other	BCR::ABL1-like	3			No	46,XX			B-other	keep				GSE49031	normal
ALL_21	Unclassified BCP-ALL	B-other	ETV6::RUNX1	3			No	46,XY[7]			B-other	keep				GSE49031	normal
ALL_350	Unclassified BCP-ALL	B-other	DUX4-r	3			No	46,XX[12]			B-other	keep				GSE49031	normal
ALL_184	T-ALL	T-ALL	T-ALL				No	46,XY[2]			design	keep				GSE49031
ALL_280	KMT2A-r	KMT2A-r	KMT2A-r				No	46,XY,t(4;11)(q21;q23)[4]/47,XY,+X,t(4;11)(q21;q23)[8]/46,XY[3]			design	keep				GSE49031
ALL_220	ETV6::RUNX1	ETV6::RUNX1	ETV6::RUNX1			TTC12-p.D51N	Yes	46-47,XY,der(12)t(?6;12),+21,+2-4mar[5].ish.t(12;21)(p13;q22),+der(21)t(12;21)			design	keep				GSE49031
ALL_88	ETV6::RUNX1	ETV6::RUNX1	ETV6::RUNX1				No	46,XX[1].ish.t(12;21)(p13;q22)[9]			design	keep				GSE49031
ALL_260	Unclassified BCP-ALL	BCR::ABL1-like	BCR::ABL1-like		LDLRAD4-PHACTR3,IGH-CRLF2		No	45,XY,-18,der(20)t(18;20)(q11;q11)[10]/46,XY[11]			held-out	keep				GSE49031	other aberrations
ALL_134	T-ALL	T-ALL	T-ALL				No	inga metafaser			design	keep				GSE49031
ALL_123	HeH	HeH	HeH				No	50-56,XY,+X,+4,+6,+14,+17,+18,+amp?add(21)(q?),+der(?)t(?;21),inc[11]/46,XY[2]			design	keep				GSE49031
ALL_377	Unclassified BCP-ALL	B-other	ALLIUM B-other	4			No	45,X,-Y,t(6;14)(p21;q32),i(9)(q10),del(12)(p11)[14]/46,XY[7]			B-other	keep				GSE49031	other aberrations
ALL_345	T-ALL	T-ALL	T-ALL				No	46,XY[25]			design	keep				GSE49031
ALL_validation_08	HeH	HeH	HeH				No	53,XX,+X,+4,+6,+14,+17,+18,+21+21[13]			design	keep				New ALL Study
ALL_validation_05	HeH	HeH	HeH				No	52,XX,+X,+X,+4,+9,+21,+21/52,idem,i(17)(q10)[6]/46,XX[5]			design	keep				New ALL Study
ALL_validation_25	ETV6::RUNX1	ETV6::RUNX1	ETV6::RUNX1				No	46,XY.ish.t(12;21)(p13;q22),+der(21)t(12;21)[25]			design	keep				New ALL Study
ALL_validation_37	KMT2A-r	KMT2A-r	KMT2A-r				No	46,XX,t(4;11;11)(q2?1;q23;p1?1)[2]/47,XX,+X,t(4;11;11)(q2?1;q23;p1?1)[2]/46,XX[2			held-out	keep				New ALL Study
ALL_validation_24	ETV6::RUNX1	ETV6::RUNX1	ETV6::RUNX1				No	47,XX,del(6)(q?q?),der(11)t(6;11)(p21-22;q13),+21[6].ish.t(12;21)(p13;q22)/46,XX			held-out	keep				New ALL Study
ALL_validation_11	HeH	HeH	HeH				No	54,XX,+X,+6,+10,+10,+14,+18,+21,+21[19]/46,XX[11]			design	keep				New ALL Study
ALL_validation_10	HeH	HeH	HeH				No	56,XY,+X,+Y,dup(1)(q21q32),+4,+6,+10,+14,+17,+18,+18,+21[4]/46,XY[1]			design	keep				New ALL Study
ALL_validation_03	T-ALL	T-ALL	T-ALL				No	46,X,-X,-10?,+2mar,inc[10]/46,XX[13]			design	keep				New ALL Study
ALL_validation_17	HeH	HeH	HeH				No	58,XX,+X,+4,+5,+6,+7,+8,+9,+10,+17,+18,+20,+21,+21,inc			design	keep				New ALL Study
ALL_validation_28	ETV6::RUNX1	ETV6::RUNX1	ETV6::RUNX1				No	46,XY.ish.del(12)(p13p13),t(12;21)(p13;q22)			design	keep				New ALL Study
ALL_validation_04	T-ALL	T-ALL	T-ALL				No	45,X,psu dic(Y;9)(p11.2;p13),t(10;11)(p13;q21)[14]/46,XY[2]			design	keep				New ALL Study
ALL_validation_22	ETV6::RUNX1	ETV6::RUNX1	ETV6::RUNX1				No	46,XX[9].ish+1,+9,+11,t(12;21)(p12;q12),+der(21)t(12;21)x1-2,+19,+19,+21,+22,+22			design	keep				New ALL Study
ALL_validation_18	HeH	HeH	HeH				No	56,XY,+X,+Y,+4,+6, +10,+14,+17,+18,+21,+21,[cp8]/46,XY,[3]			design	keep				New ALL Study
ALL_validation_29	ETV6::RUNX1	ETV6::RUNX1	ETV6::RUNX1				No	46,XY,[25]ish.t(12;21)(p13;q22),del(12)(p13p13)			design	keep				New ALL Study
ALL_validation_35	ETV6::RUNX1	ETV6::RUNX1	ETV6::RUNX1				No	46,XY,[21].ich t(12;21)(p13;q22),+21,+21,+der(?21)t(12;21),+22			design	keep				New ALL Study
ALL_validation_01	T-ALL	T-ALL	T-ALL				No	46,XX,add(21)(q22)[6]/46,XX[15]			design	keep				New ALL Study
ALL_validation_26	ETV6::RUNX1	ETV6::RUNX1	ETV6::RUNX1				No	46,X[20].ish,+X,+Y,+1,+6,+6,+8,+9,+10,+10,+11,+11,+12,t(12;21)(p13;q22),+14,+14,+17,+17,+18,+18,+19,+21,+der(21)t(12;21)x1-2			design	keep				New ALL Study
ALL_validation_09	HeH	HeH	HeH				No	55,XY,+X,dup(1)(q26q3?2),+4,+6,+10,+14,+17,+18,+21,+21[7]/46,XY,[16]			design	keep				New ALL Study
ALL_validation_30	ETV6::RUNX1	ETV6::RUNX1	ETV6::RUNX1				No	46,XY,del(12)(p13)[8]/47,XY,+mar[2]/46,XY,[13].ish del(11)(q23q23),t(12;21)(p13;q22)			design	keep				New ALL Study
ALL_Validation_20	Unclassified BCP-ALL	NUTM1-r	NUTM1-r		BRD9-NUTM1		No	52,XX,+X,der(5)t(5;15)(p15;q1?4),+5,+14, -15,+21,+22,+22,+mar[19]/46,XX[1]	design	ScriptSeq	design	keep	N	N	N	New ALL Study	other aberrations
ALL_validation_38	TCF3::PBX1	TCF3::PBX1	TCF3::PBX1				No	46,XY,i(9)(q10),der(19)t(1;19)(q23;p13)[19]/46,XY[8]			design	keep				New ALL Study
ALL_validation_07	HeH	HeH	HeH				No	57,XXXX,+4,+6,+8,der(8)t(1;8)(p?;p?),+10,+14,+17,+18,+21,+21			design	keep				New ALL Study
ALL_validation_34	ETV6::RUNX1	ETV6::RUNX1	ETV6::RUNX1				No	47,XY,+21[3]/47,idem,t(12;18)(p?;q?)[2].ish.t(12;21)(p13;q22)/46,XY			design	keep				New ALL Study
ALL_842	Unclassified BCP-ALL	B-other	DUX4-r	3			No	46,XY[25]			B-other	keep				New ALL Study	normal
ALL_validation_27	ETV6::RUNX1	ETV6::RUNX1	ETV6::RUNX1				No	46,XX[29].ish.46,XX,t(12;21)(p13;q22)/46,idem,der(11)t(11;21)(p?;q?)/46,XX,der(1			design	keep				New ALL Study
ALL_validation_23	ETV6::RUNX1	ETV6::RUNX1	ETV6::RUNX1				No	48-49,XX.inc.ish.t(12;21)(p13;q22),+der(21)t(12;21)(p13;q22)/46,XX			design	keep				New ALL Study
ALL_843	Unclassified BCP-ALL	B-other	ALLIUM B-other	4			No	46,XX,?del(1)(?p36.3q44)del(1)(q43q43),t(16;21)(p11;q22)[2]/46,idem,t(5;13)(q31;			B-other	keep				New ALL Study	other aberrations
ALL_840	Unclassified BCP-ALL	B-other	PAX5 P80R	3			No	46,XX,del(9)(pl?3)[9]/46,XX[21]			B-other	keep				New ALL Study	other aberrations
ALL_validation_31	ETV6::RUNX1	ETV6::RUNX1	ETV6::RUNX1				No	48,XY.ish.t(12;21)(p13;q22),+21,+der(21)t(12;21)(p13;q22)/47,XY,der(1)t(1;12)(q2			design	keep				New ALL Study
ALL_validation_14	HeH	HeH	HeH				No	56-57,XXX,+2,+5,+6,+8,+10,+14,+18,+21,+22[19]/46,XX[8]			design	keep				New ALL Study
ALL_validation_33	ETV6::RUNX1	ETV6::RUNX1	ETV6::RUNX1				No	44-46,XY,-X[5],-4[6],-4[4],der(9)t(9;12)(?q1?2;q1?3)[8],+1mar[3],+2mar[5][cp8]/46,XY[7].ish del(9)(p21p21)x2,del(12)(p13p13),t(12;21)(p13;q22)			design	keep				New ALL Study
ALL_validation_36	KMT2A-r	KMT2A-r	KMT2A-r				No	46,XX,t(9;11)(p22;q23)[20]			design	keep				New ALL Study
ALL_validation_06	HeH	HeH	HeH				No	59-60,XY,+X,+Y,+3,+4,+5,del(5)(q33),+6,+10,+14,+16,+17+,+18,+18,,+21,+21,+1-2mar[cp14]/46,XY,[6].ich del[9](p21p21)x2			held-out	keep				New ALL Study
ALL_validation_32	ETV6::RUNX1	ETV6::RUNX1	ETV6::RUNX1				No	45,XY,der[8]t[8;12)(p11;q13),-12[6]/46,XY[13].ish der[12]t[12;21)(p13;q22)del(12)(p13p13),der(21)t(12;21)(p13;q22)			design	keep				New ALL Study
ALL_validation_02	T-ALL	T-ALL	T-ALL				No	47,XY,+8,t(11;19)(q23;p13)[4]/46,XY[16]			design	keep				New ALL Study
ALL_validation_39	Unclassified BCP-ALL	B-other	DUX4-r	3			No	47XY,+12,der(19)(q23;p13)[10]/46XY[11]. ish der (19)t(1,19)(q23;p13)del (19)(p13.1p13.1) Tolkat som atypisk der(19)t(1;19) med deletion av TCF3-genen, dvs ej klassisk t(1,19)			B-other	keep				New ALL Study	other aberrations
ALL_validation_19	HeH	HeH	HeH				No	46,XX[21].ish+X,+4,+6,+8,+10,+12,+14,+17,+18,+21,+21			design	keep				New ALL Study
ALL_841	Unclassified BCP-ALL	B-other	ZNF384-r	3			No	46,XY,der(12)t(12;22)(p13;q1?2),del(22)8q12[2]/46,XY[23].ish del(19)(p13p13)			B-other	keep				New ALL Study	other aberrations
ALL_validation_15	HeH	HeH	HeH				No	46,XX[18]/45-47,XX,+21[cp2].nuc ish+4(CEP4x3),+8(RUNX1T1x3),+10(CEP10x3),+12(ETV6x3),+14(IGHx3),+17(CEP17x3),+18(CEP18x3),+X(DXZ1x3),+21x1-2(RUNX1x3-4)			design	keep				New ALL Study
ALL_validation_13	HeH	HeH	HeH				No	56,XX,+X,+X,+4,+8,+10,+14,+17,+18,+21,+21[2]/46,XX[20]			design	keep				New ALL Study
ALL_validation_16	HeH	HeH	HeH				No	53,XY,+X,+Y,,+4,+6,+14,+17,+21[4]/54,idem,+21[5]/46,XY[10].ish ins[?4;9)(q3?1;p21p21)(LSIp16+)[3/27]			design	keep				New ALL Study
ALL_883	ETV6::RUNX1	ETV6::RUNX1	ETV6::RUNX1				No	46,XY,?del(12p)[17]/46,XY[10]			design	keep				New ALL Study
ALL_884	Unclassified BCP-ALL	BCR::ABL1-like	BCR::ABL1-like		PAX5-JAK2,JAK2-PAX5		No	51-52,XY,-1,-9,+16,add(19)(p),+21,+21,+5mar,inc[25]	held-out	TruSeq	held-out	keep	N	N	N	New ALL Study	other aberrations
ALL_887	ETV6::RUNX1	ETV6::RUNX1	ETV6::RUNX1				No	46,XY			design	keep				New ALL Study
ALL_885	HeH	HeH	HeH				No	54-57,XX,+X,+4,+6,+8,+10,+17,+18,+19,+21,+21,inc[cp10]/46,XX[2]			design	exclude				New ALL Study
ALL_888	Unclassified BCP-ALL	NUTM1-r	NUTM1-r		IKZF1-NUTM1		No	47,XX,del(12)(pl3;pl3),+22,der(22)t(l;22)(q21;pll)x2[6]/46,XX[19]	design	TruSeq	design	keep	N	N	N	New ALL Study	other aberrations
ALL_886	ETV6::RUNX1	ETV6::RUNX1	ETV6::RUNX1				No	46,XX			held-out	keep				New ALL Study
ALL_899	PAX5alt	PAX5alt	PAX5alt				No	SKY:46,XX,dic(9;20)(p11-13;q11),-20,+2021[3]/46,XX[2] G-band:46,XX,-20,+21[3]/46,XX[18]			design	keep				New ALL Study
ALL_903	Unclassified BCP-ALL	B-other	BCR::ABL1-like	1			No	46,XX	B-other	TruSeq	B-other	keep	N	N	N	New ALL Study	normal
ALL_904	Unclassified BCP-ALL	B-other	DUX4-r	3			No	38~45,XX,-4,-10,-11,17,18[cp]/46,XX[14] 3 mitosis have loss of same 2 chromosomes			B-other	keep				New ALL Study	other aberrations
ALL_900	BCR::ABL1	BCR::ABL1	BCR::ABL1				No	??,?X,+9,t(9;22)(q34;q11),+18,+der(22)t(9;22)(q34;q11,inc (FISH-baserad karyotyp)			design	keep				New ALL Study
ALL_753	Unclassified BCP-ALL	BCR::ABL1-like	BCR::ABL1-like		PAX5-JAK2,JAK2-PAX5		No	Not possible to analyse.	design	TruSeq	design	keep	N	N	N	GSE49031	unknown
ALL_901	BCR::ABL1	BCR::ABL1	BCR::ABL1		BCR-ABL1,ABL1-BCR		No	45,XX,-7,t(9;22)(q34;q11)[11]	held-out	TruSeq	held-out	keep	N	N	N	New ALL Study
ALL_906	ETV6::RUNX1	ETV6::RUNX1	ETV6::RUNX1				No	46,XX,del(7)(q32),del(7)(p?),der(9)(?),del(12)(p11),i(21)(q10)[10]			held-out	keep				New ALL Study
ALL_902	KMT2A-r	KMT2A-r	KMT2A-r				No	46,XY			held-out	keep				New ALL Study
ALL_907	Unclassified BCP-ALL	B-other	PAX5alt	2	FOXP1-PAX5		No	47,XY,+5=13/46,XY=7	B-other	TruSeq	B-other	keep	N	N	N	New ALL Study	other aberrations
ALL_948	HeH	HeH	HeH				No	54,xy,+x,+4,+6,+8,+12,+14,+18,+21,[10] 46,xy[7]			design	keep				New ALL Study
ALL_949	ETV6::RUNX1	ETV6::RUNX1	ETV6::RUNX1				No	47,XX [25] all investigated metaphases			design	keep				New ALL Study
ALL_946	HeH	HeH	HeH				No	53XY (trisomy 5,6,9,10,18,22 and tetrasomy 21)			design	keep				New ALL Study
ALL_950	Unclassified BCP-ALL	HeH	HeH				No	50,XX,+X,+4,+21,+21[6]/50,inc[2]/46,XX[10]746,inc[4. Konv.cytog. visar en hyperdiploid karyotyp med en extra X krom.samt en extra kopia av krom. 4 och tvÃ¥ extra kopier av krom 21.Inga andra num. el st	design	TruSeq	design	keep	N	N	N	New ALL Study	other aberrations
ALL_947	HeH	HeH	HeH				No	55,XY,+X,+4,+6,+9,+10,+11,+15,+18,+21[19] 46,XY[6]			design	keep				New ALL Study
ALL_951	HeH	HeH	HeH				No	55,XY, +X, +4, +5, +6, +10, +17, +18, +20, +21[11]/46,XY[9]			design	keep				New ALL Study
ALL_952	Unclassified BCP-ALL	B-other	DUX4-r	2			No	45,XX, -17,der(19)t(17;19)(q21;q13)[2]/46,XX[23]	B-other	TruSeq	B-other	keep	N	N	N	New ALL Study	other aberrations
ALL_921	KMT2A-r	KMT2A-r	KMT2A-r				No	Unsuccessful			design	keep				New ALL Study
ALL_928	ETV6::RUNX1	ETV6::RUNX1	ETV6::RUNX1				No	konv. cytog pÃ¥visar fÃ¶rlust av krom 18 i tre metafaser. Inga andra klonala num el strukt fÃ¶rÃ¤ndri funna. samtidigt utfÃ¶rd FISH pÃ¥visar dock en fusion mellan TEL/AML1(ETV6/RUN,45,XX-18[3]/46,XX[22]			design	keep				New ALL Study
ALL_922	ETV6::RUNX1	ETV6::RUNX1	ETV6::RUNX1				No	46~47,XX,-4,del(12)(p?),+1-3mar[2] / 46,XX [25]			held-out	keep				New ALL Study
ALL_929	HeH	HeH	HeH				No	No data			design	keep				New ALL Study
ALL_923	Unclassified BCP-ALL	B-other	ALLIUM B-other	4			No	48,xy,+21,mar(3)			B-other	keep				New ALL Study	other aberrations
ALL_930	Unclassified BCP-ALL	KMT2A-r	KMT2A-r		KMT2A-USP2		No	46,XY	held-out	RNAaccess	held-out	keep	N	N	N	New ALL Study	normal
ALL_924	HeH	HeH	HeH				No	54,XX,+X,+6,+8,+10,+16,+18,+20,+21[6]/46,,XX[6]			design	keep				New ALL Study
ALL_931	Unclassified BCP-ALL	low HeH	low HeH		P2RY8-CRLF2		No	Bm-kromHem: 47,xx,+21(3) Bm-M-FISH: 49,xx,+x,+17,+21(2)	design	TruSeq	design	keep	N	N	N	New ALL Study	other aberrations
ALL_926	Unclassified BCP-ALL	B-other	ETV6::RUNX1-like	1			No	46,XX,add(12)(p11)[4]/46XX[9]	B-other	TruSeq	B-other	keep	N	N	N	New ALL Study	other aberrations
ALL_932	HeH	HeH	HeH				No	53~54,XX,+X,+4,+6,+10,+15,+17,+21,+21[cp11]/46,XX[4]			design	keep				New ALL Study
ALL_927	HeH	HeH	HeH				No	55,xy,+x,+4,+6,+10,+14,+17,+18,+21			design	keep				New ALL Study
ALL_933	ETV6::RUNX1	ETV6::RUNX1	ETV6::RUNX1				No	46,XX[20]			design	keep				New ALL Study
ALL_953	Unclassified BCP-ALL	PAX5alt	PAX5alt		PAX5-POM121,POM121-PAX5		No	45,XY,de(?3)t(3;19)(p?,q?),-7,der(9)t(7;9)(q?;p?),-19,+mar[18]/46,XY[6]	held-out	TruSeq	held-out	keep	N	N	N	New ALL Study	other aberrations
ALL_957	HeH	HeH	HeH				No	52~57,XX,+X,+4,+6,+17,+18,+21,+21,+2mar,inc[19]			design	keep				New ALL Study
ALL_954	HeH	HeH	HeH				No	Bm-KromHem:55,xx,+4,+6,+8,+10,+14,+17,+19,+21,+21			design	keep				New ALL Study
ALL_958	ETV6::RUNX1	ETV6::RUNX1	ETV6::RUNX1				No	47,XX,del(1)(q21),add(2)(q33 or q35),add(6)(q?15),add(7)(q11),+21[5]/46,XX[19]			design	keep				New ALL Study
ALL_959	KMT2A-r	KMT2A-r	KMT2A-r				No	46,XX,t(11;19)(q23;13.3)[1]/47,idem,+X[23]/46,XX[4]			held-out	keep				New ALL Study
ALL_960	HeH	HeH	HeH				No	52,XX,+X,+10,+14,+17,+21,+21			design	keep				New ALL Study
ALL_908	HeH	HeH	HeH				No	Possible hyperdiploidia 56 chromosomes (only 1 mitoses) =1/46,XX=4			design	keep				New ALL Study
ALL_914	PAX5alt	PAX5alt	PAX5alt				No	dic(9;20)			design	keep				New ALL Study
ALL_909	PAX5alt	PAX5alt	PAX5alt				No	45,XX,dic(9;20)(p11;q11),-20[4]/45-46,XX,idem,add(12)(p1?3),+21[cp5]46,XX[7]			design	keep				New ALL Study
ALL_915	ETV6::RUNX1	ETV6::RUNX1	ETV6::RUNX1				No	48,XX,t(12;21)(p13;q22), +21,+22 (7)/48,idem,del(6)(q21q2?5)(2)			design	keep				New ALL Study
ALL_910	Unclassified BCP-ALL	B-other	ALLIUM B-other	4			No	46,X,del(X)(q21),t(7;12)(p13;p13)[21]/46,XX[14]			B-other	keep				New ALL Study	other aberrations
ALL_916	ETV6::RUNX1	ETV6::RUNX1	ETV6::RUNX1				No	46XX(20)ish t(12;21)(q13;q22),del(12)(p13)			design	keep				New ALL Study
ALL_911	Unclassified BCP-ALL	B-other	PAX5alt	3			No	43-44,XX,der(9)t(9;?),der(12)t(12;17),-14,-17,-18=7/46,XX=13			B-other	keep				New ALL Study	other aberrations
ALL_918	iAMP21	iAMP21	iAMP21				No	46,X,der(X)t(X;7)(p2?1;q2?1),der(7)add(7)(p?1)del(7)(q21),der(21)i(21)(q10)inv dup(21)(q11q22)[13]/46,XX[6]			design	keep				New ALL Study
ALL_912	HeH	HeH	HeH				No	46 XY pÃ¥ 4 metafaser. Fish viser hyperdiploidi			design	keep				New ALL Study
ALL_919	HeH	HeH	HeH				No	54,XY,+X,+6,+8,+10,+14,+21,+22, +mar[2]/46,XY[23]			design	keep				New ALL Study
ALL_913	HeH	DUX4-r	DUX4-r		CRLF2-IRF1,IGH-DUX4		No	46XX, t(12,22)(q13;q12)[4]/ 57-63<2n>, XX+X,+1,+1,+2,+4,+8,+9,+10,+11,t(12;22)(q13;q22), +15,+16,+18,+20,+der(22)t(12;22)q13;q12)cp[6] /46XX[2]	design	TruSeq	design	keep	N	N	N	New ALL Study
ALL_920	HeH	HeH	HeH				No	55,XX,+?X,+3,+6,+10,+10,+14,+18,+21,+21,inc[3]/55,sl,dup(1)(q11q32),inc[6]/46,XX[8]	design	TruSeq	design	keep	N	N	N	New ALL Study
ALL_935	TCF3::PBX1	TCF3::PBX1	TCF3::PBX1				No	46,XX, der(19)t(1;19)(q23;p13)			design	keep				New ALL Study
ALL_940	HeH	HeH	HeH				No	55,XY,+X,+4,+8,+10,+14,+14,+add(17)(p13),+21,+21[15]/46,XY[8]			design	keep				New ALL Study
ALL_936	ETV6::RUNX1	ETV6::RUNX1	ETV6::RUNX1				No	46XX[25]			design	keep				New ALL Study
ALL_941	Unclassified BCP-ALL	B-other	ZNF384-r	2			No	46 XY, del(6)(q16q23)	B-other	TruSeq	B-other	keep	N	N	N	New ALL Study	other aberrations
ALL_938	TCF3::PBX1	TCF3::PBX1	TCF3::PBX1				No	46,XY,der(19)t(1;19)(q23;p13)[3]/46,XY[12]			design	keep				New ALL Study
ALL_942	Unclassified BCP-ALL	B-other	ETV6::RUNX1-like	1	IKZF1-CAB39L		No	Bm-KromHem:47-48,xy,del(1q),+11,+C,+mar(4) Bm-m-FISH:47,xy,del(1q),t(7;13),+10,+11,t(21;22)	B-other	TruSeq	B-other	keep	N	N	N	New ALL Study	other aberrations
ALL_943	ETV6::RUNX1	ETV6::RUNX1	ETV6::RUNX1				No	misslyckad (inga delningar)			design	keep				New ALL Study
ALL_939	ETV6::RUNX1	ETV6::RUNX1	ETV6::RUNX1				No	46,XY,t(12;21).			design	keep				New ALL Study
ALL_944	iAMP21	iAMP21	iAMP21		P2RY8-CRLF2		No	47,XY,+X,-21,+mar[17]/46,XY[8]	design	RNAaccess	design	keep	N	N	N	New ALL Study
ALL_889	HeH	HeH	HeH				No	54 chromosomes, i(17)(q10), del(9)(p21)			design	keep				New ALL Study
ALL_895	ETV6::RUNX1	ETV6::RUNX1	ETV6::RUNX1				No	46,XX[19]			design	keep				New ALL Study
ALL_890	ETV6::RUNX1	ETV6::RUNX1	ETV6::RUNX1				No	46,XX[26], konventionell cytogenetik och SKY visar en normal kayotyp. Inga hÃ¥llpunkter fÃ¶r numeriska eller strukturella fÃ¶rÃ¤ndrn.			design	keep				New ALL Study
ALL_891	BCR::ABL1	BCR::ABL1	BCR::ABL1				No	25,XY,+21[4]/50,XY,+X,+21,+21+mar[6]. Ish.pcr.t(9:22)(q34:q11)/BCR-ABL			design	keep				New ALL Study
ALL_892	Unclassified BCP-ALL	B-other	ALLIUM B-other	4			No				B-other	keep				New ALL Study	normal
ALL_896	Unclassified BCP-ALL	B-other	ALLIUM B-other	4			No	44XY, -9,der(9)t(9;17(p13;q11),add(13(p(11), -17, dup(21)(q11q22) x 2[9]/ 44, XY, der(9)t(9;17(p13;q11), dic(9;22)(p13;p11),-17,dup(21)(q11q22) [2] / 46 XY[2] (discussed with Kjeld and others)			B-other	keep				New ALL Study	other aberrations
ALL_893	ETV6::RUNX1	ETV6::RUNX1	ETV6::RUNX1				No	46,XY[6].ish t(12;21)(p13;q22),der(12)t(12;21)del(12)(p13p13),ider(21)(q?)?amp(21)(q22q22)			design	keep				New ALL Study
ALL_897	KMT2A-r	KMT2A-r	KMT2A-r				No	46,XY, t(4;11)(q;21;q23)[10]			design	keep				New ALL Study
ALL_894	HeH	HeH	HeH				No	56~61,XY,X,Y,4,8,10,14,14,17,18,18,21,21,22[cp6]konv.cyto och sky visar hyperdiploid till nÃ¤stan triploid kary med ett antal num. fÃ¶rÃ¤ndr.			design	keep				New ALL Study
ALL_898	HeH	HeH	HeH				No	53~55,XX,+X,+6,+14,+17,+18,+21x2,del(22)(q12),+22,+mar[cp15]			held-out	keep				New ALL Study
ALL_961	HeH	HeH	HeH				No	54,XY,+X,+4,+6,+14,+17,+18,+21,+21[8]/46,XY[3]/53-54 rÃ¤knade[13]. Konv.cytogen och SKY visar hyperdiploid karotyp med endast numeriska fÃ¶rÃ¤ndr. En extra kopia av X krom ses, samt en extra kopia av kro			design	keep				New ALL Study
ALL_962	Unclassified BCP-ALL	DUX4-r	DUX4-r		DUX4-IGH		No	46,XX	design	TruSeq	design	keep	N	N	N	New ALL Study	normal
ALL_1197	hypodiploidy	hypodiploidy	hypodiploidy				No	27,X,+8,+10,+14,+21[13]/54,XY,+X,+8,+8,+10,+14,+14,+21,+21[11]			design	keep				New ALL Study
ALL_963	ETV6::RUNX1	ETV6::RUNX1	ETV6::RUNX1				No	46,XX,del(12)(p13),der(12)t(12;22)(?;?)[15]/46,idem,DER(12;21)(p13;q22)[1]. konv visar en psudodiploik karyotyp med strukt.fÃ¶rÃ¤ndr.av bÃ¥da kopier av krom12. Samtl. celler ses en fÃ¶rlust av en del av d			design	keep				New ALL Study
ALL_965	HeH	HeH	HeH				No	Female unbalanced karyotype with highhyperdiploid due to extra chromosome 4, 6, 7, 8, 10, 12, 14, 17, 18, 21, 22, X			design	keep				New ALL Study
ALL_966	Unclassified BCP-ALL	B-other	ALLIUM B-other	4			No	Bm-kromHem: 46,xx,-5,-6,-9,+mar,+mar,+mar(inc)/46,xx Bm-Fish: 46,xx,?del(5p9,?de			B-other	keep				New ALL Study	other aberrations
ALL_964	Unclassified BCP-ALL	B-other	ALLIUM B-other	4			No	Inga analyserbara metafaser i preparatet	B-other	TruSeq	B-other	keep	N	N	N	New ALL Study	other aberrations
ALL_1003	Unclassified BCP-ALL	B-other	PAX5alt	2	NPM1-ATAD2,ATAD2-NPM1		No	45,X,-Y,?del(6)(p21),add(14)(q32),i(17)(q10)[12]/ 46,XY[3]	B-other	TruSeq	B-other	keep	N	N	N	New ALL Study	other aberrations
ALL_1006	Unclassified BCP-ALL	B-other	ALLIUM B-other	4	MCTP1-NOL4L		No	46XX,X,der(1)t(1;20(q1?;?),-5,der(7),t(5;7)(?p;p?),del(9)(p21),der(9)t(1;9)(?q;p?),-13,der820)t(5;20)(?;q?),21[9]/47,idem,mar[6]/46,XX,[3]	B-other	TruSeq	B-other	keep	N	N	N	New ALL Study	other aberrations
ALL_1007	HeH	HeH	HeH				No	56-58,XX,+3,?+7,+12,?+13,+17,+21,inc[cp3]/46,XX[9]			design	keep				New ALL Study
ALL_1011	HeH	HeH	HeH				No	58-60,XY,+X,+4,+6,+8,+10,+11,+12,+14,+16,+17,+18, +21,+21,+mar2[cp 12]/46,XY[7]			design	keep				New ALL Study
ALL_1008	HeH	HeH	HeH				No	57,XX,X,4,6,8,10,12,14,17,18,add(19)(q13),21,21[4]/46,XX[8]			design	keep				New ALL Study
ALL_1012	ETV6::RUNX1	ETV6::RUNX1	ETV6::RUNX1				No	Mislykket korttidsdyrkning av benmargsaspirat.			design	keep				New ALL Study
ALL_1009	HeH	HeH	HeH				No	55,XY,+X,+Y,+6,+10,+14,+18,+18, +21,+21[20]/46,XY[5]			design	keep				New ALL Study
ALL_1013	ETV6::RUNX1	ETV6::RUNX1	ETV6::RUNX1				No	46,XY[19]/46, counted [15]			held-out	keep				New ALL Study
ALL_996	TCF3::PBX1	TCF3::PBX1	TCF3::PBX1				No	46,XY,der(19)t(1;19)(q23;p13)(14)/46 idem,1(9)(q10) (2) 46XY (9)			held-out	keep				New ALL Study
ALL_991	HeH	HeH	HeH				No	57,XX,+4,+9,+14,+18,+18,+21,+21,+4 mar[4]/46,XX[19]			design	keep				New ALL Study
ALL_997	ETV6::RUNX1	ETV6::RUNX1	ETV6::RUNX1				No	Bm-Kromhem:47,xy,+21 bm-m-Fish: 47,xy,t(12;21),+21			design	keep				New ALL Study
ALL_992	HeH	HeH	HeH				No	Karyotyp: 56,XY,+X,+4,+6,+8,+10,+14,+15,+17,+18,+21[4]/57,idem,+21[2]/46,XY[7]			design	keep				New ALL Study
ALL_998	ETV6::RUNX1	ETV6::RUNX1	ETV6::RUNX1				No	Unballanced female karyotype, amplification on 12p in 20% between 12,86 and 25,66. Additional microchange on 2p.			design	keep				New ALL Study
ALL_993	KMT2A-r	KMT2A-r	KMT2A-r				No	46,XX,t(11;19)(q23;p13)[22] 46,XX[3]			design	keep				New ALL Study
ALL_999	HeH	HeH	HeH				No	55,XY,X,X,8,10,14,17,18,21,21[13]/46,XY[1] konv. cyto pÃ¥visar en hyperdiploid karyo med trisomi fÃ¶r krom X,Y,8,10,14,17 och 18 samt tetrasomi fÃ¶r krom 21. Inga strukt krom.avvik. pÃ¥trÃ¤ffade			design	keep				New ALL Study
ALL_1000	Unclassified BCP-ALL	B-other	DUX4-r	3			No	46,XX	B-other	TruSeq	B-other	keep	N	N	N	New ALL Study	normal
ALL_980	ETV6::RUNX1	ETV6::RUNX1	ETV6::RUNX1				No	46,XY,del(12)(p12)[14]/46,XY,del(12)(p12),del(6)(q?)[2]/46,XY[10]			held-out	keep				New ALL Study
ALL_984	Unclassified BCP-ALL	B-other	PAX5alt	2	NPM1-ATAD2,ATAD2-NPM1		No	46,XX,del(4)(q21q27),del(6)(p22),i(9)(q10),der((14)t(6;14)(p?;q32)[16]/46,idem,del(17)(p11)[7]/45,X,-X,del(4)(q21q27),i(9)(q10),der(14)t(6;14)(p?;q32)[3]/46,XX[6]	B-other	TruSeq	B-other	keep	N	N	N	New ALL Study	other aberrations
ALL_981	ETV6::RUNX1	ETV6::RUNX1	ETV6::RUNX1				No	46,XX			design	keep				New ALL Study
ALL_986	Unclassified BCP-ALL	PAX5alt	PAX5alt		PAX5-ETV6		No	46,XY,der(12)add(12)(p13)add(12)(q?22)[24]	design	TruSeq	design	keep	N	N	N	New ALL Study	other aberrations
ALL_982	Unclassified BCP-ALL	B-other	low HeH	3			No	50,XX,+X,+4,add(14)(?),+21,+mar,[17]/46,XX[3]			B-other	keep				New ALL Study	other aberrations
ALL_983	ETV6::RUNX1	ETV6::RUNX1	ETV6::RUNX1				No	56,X,-X,+2,+7,+8,+10,+14,+15,+16,+17,+20,+21,+22[3]/46,XX[13]			design	keep				New ALL Study
ALL_1196	hypodiploidy	hypodiploidy	hypodiploidy				No	FÃ¶r fÃ¥ mitoser fÃ¶r analys pÃ¥visade.			design	keep				New ALL Study
ALL_988	Unclassified BCP-ALL	B-other	BCR::ABL1-like	1	P2RY8-CRLF2		No	46,XY[25]	B-other	TruSeq	B-other	keep	N	N	N	New ALL Study	normal
ALL_967	Unclassified BCP-ALL	PAX5alt	PAX5alt		SPTBN1-PAX5,PAX5-CBFA2T3		No	46,XY,t(2;12)(g?;?),der(6)t(t;12)(q?;?),der(7)t(7;12)(?;?)del(7)(?),del(9)(p?),der(12)t(6;7;12)(?;?;?)[27] /46,XY[6]	design	TruSeq	design	keep	N	N	N	New ALL Study	other aberrations
ALL_968	TCF3::PBX1	TCF3::PBX1	TCF3::PBX1				No	46,XX			design	keep				New ALL Study
ALL_975	Unclassified BCP-ALL	B-other	PAX5alt	2			No	46,XY[25]	B-other	TruSeq	B-other	keep	N	N	N	New ALL Study	normal
ALL_969	Unclassified BCP-ALL	B-other	BCR::ABL1	3			No	46,XY,-12,+mar,inc[cp11].			B-other	keep				New ALL Study	other aberrations
ALL_976	Unclassified BCP-ALL	BCR::ABL1-like	BCR::ABL1-like		EBF1-PDGFRB,PDGFRB-EBF1		No	46XY[6]	design	TruSeq	design	keep	N	N	N	New ALL Study	other aberrations
ALL_972	ETV6::RUNX1	ETV6::RUNX1	ETV6::RUNX1				No	46,XY [25]			design	keep				New ALL Study
ALL_977	ETV6::RUNX1	ETV6::RUNX1	ETV6::RUNX1				No	Bm-M-FISH: 86,xxxx,t(x;6),t(1;19),-2,-3,-5.-9,-11,t(12;21),t(12;21),-12,-13			held-out	keep				New ALL Study
ALL_974	KMT2A-r	KMT2A-r	KMT2A-r				No	46,XX,t(4;11)(q21;q23)[9]/46,XX[6] Karyotype utfÃ¸rt pÃ¥ benmargsaspirat tatt dag 8 etter en uke pÃ¥ steroider.			design	keep				New ALL Study
ALL_978	KMT2A-r	KMT2A-r	KMT2A-r		KMT2A-TNS3		No	46,XX,t(7;11)(p15)(q23)[9]	held-out	RNAaccess	held-out	keep	N	N	N	New ALL Study
ALL_1024	ETV6::RUNX1	ETV6::RUNX1	ETV6::RUNX1				No	46,XY			design	keep				New ALL Study
ALL_1195	hypodiploidy	hypodiploidy	hypodiploidy				No	26<2n>,XY,-1,-2,-3,-4,-5,-6,-7,-8,-9,-10,-11,-12,-13,-15,-16,-17,-18,-19,-20,-22[cp 10]/52<2n>,XY,+X,+Y,+14,+14,+21,+21 [cp 10]/46,XY[3]			held-out	keep				New ALL Study
ALL_1026	Unclassified BCP-ALL	PAX5alt	PAX5alt				No	G-band: 45,XY,-4,-8,-16,+2mar[13] ; SKY: 45,XY,-4,,i(8)(q?11),der(9)t(4;9)(p?;p?21),del(12)(p?13),der(16)ins(16;4)(q?12;?)[5]	design	TruSeq	design	keep	N	N	N	New ALL Study	other aberrations
ALL_1030	ETV6::RUNX1	ETV6::RUNX1	ETV6::RUNX1				No	46,XX (47,XX.ish der(?)(TEL+,AML1+),(AML1x3).)			design	keep				New ALL Study
ALL_1028	HeH	HeH	HeH				No	55,XY,X,4,6,10,14,17,18,21,21[11]/46,XY[13].kon. cyto och SKY visar en hyperdiploid karyo med numerska krom fÃ¶rÃ¤ndr inklud en extra kopia av krom 4,6,10,14,17,18 samt X och tvÃ¥ ext kopior av krom 21			design	keep				New ALL Study
ALL_1031	Unclassified BCP-ALL	B-other	BCR::ABL1-like	1	CRLF2-IGH		No	50,XX,+6,+8,+15,+21	B-other	TruSeq	B-other	keep	N	N	N	New ALL Study	other aberrations
ALL_1029	HeH	HeH	HeH				No	62,XY,+X,+X,+Y, +2,+4,+5,+6,+8,+9,+10,+11,+12,+14,+17,+18,+21,+2,+22,+2-4mar (cp7)/46,XY(2)			design	keep				New ALL Study
ALL_1193	hypodiploidy	hypodiploidy	hypodiploidy				No	BM-KromHem: 60,xy,+x,+x,+y,+y,+1,+4,+10,+21,+21,+21,+21(9/39) 52,xy,+ ....t(10;14),(15/39) 26,xy,-....,(11/37)			design	keep				New ALL Study
ALL_762	PAX5alt	PAX5alt	PAX5alt				No	46,XX,add(9)(p?),add(21)(p?),+21[cp10]/46,XX[6]	design	TruSeq	design	keep	N	N	N	GSE49031
ALL_1032	ETV6::RUNX1	ETV6::RUNX1	ETV6::RUNX1				No	46,X,del(X)(p21p22)[25]			design	keep				New ALL Study
ALL_1034	Unclassified BCP-ALL	B-other	ALLIUM B-other	4			No	49,XX,-9,+21,+3mar=2/48,XX,-10,+3mar=2/48 chromosome=6/46,XX=10	B-other	TruSeq	B-other	keep	N	N	N	New ALL Study	other aberrations
ALL_1038	HeH	HeH	HeH				No	54,xx,+x,+4,+6,+14,+17,+18,+21,+22[11] 46,xx[14]			design	keep				New ALL Study
ALL_1194	hypodiploidy	hypodiploidy	hypodiploidy				No	34 XY (-2,3,5,6,7,8,13,14,15,16,17,20)			design	keep				New ALL Study
ALL_1039	BCR::ABL1	BCR::ABL1	BCR::ABL1		BCR-ABL1,ABL1-BCR		No	46,XY,t(9;22)(q34;q11)[2]/45,idem,dic(12;20)(p11;q11)[6]	design	TruSeq	design	keep	N	N	N	New ALL Study
ALL_1035	HeH	HeH	HeH				No	53-55,XX [11],46,XX [2]			design	keep				New ALL Study
ALL_1036	HeH	HeH	HeH				No	54,XY,+X,+4,+17,+18,+21,+21,+2mar[4]/46,XY[16].			design	keep				New ALL Study
ALL_1037	HeH	HeH	HeH				No	55,XY,+X,+4,+6,+10,+14,+17,+17,+21,+21[19]/46,XY[13]. Konv. cyto pÃ¥visar en hyperdiploid karyo med en extra kopia av krom X,4,6,10,14,17,18,samt tvÃ¥ extra kopior av krom 21 i majoriteten av metafaser.			design	keep				New ALL Study
ALL_1014	ETV6::RUNX1	ETV6::RUNX1	ETV6::RUNX1				No	47,XX,der(8;22)t(8;22)(p?;?),+der(8)t(8;22)(p?;?),+10,der(12)t(X;12;21)(?;p13q?22),der(12)t(12;12)(p?;?),-22[4]/. 47,XX,der(8)t(8;22)(p?;?),+der(8)t(8;22)(p?;?),10,der(12)t(X;12)(?;q?),der(12)t			design	keep				New ALL Study
ALL_1019	Unclassified BCP-ALL	ZNF384-r	ZNF384-r		LYZ-SLC2A4,TCF3-ZNF384		No	47,XX+B,t(12;19)(p13;q13)(8)/46XX(2)	held-out	TruSeq	held-out	keep	N	N	N	New ALL Study	other aberrations
ALL_1020	ETV6::RUNX1	ETV6::RUNX1	ETV6::RUNX1				No	44~~47,XY,t[2;15)(p?;q),der(12)t(12;18)(p?;?)+21[cp7]/46,XY[9]/, rÃ¤knade med fÃ¶rÃ¤ndr.[6]. konv. cytogen och SKY analys visar en komplex hyoerdip karyo. Strukt. ses en till synes balanserad translok			design	keep				New ALL Study
ALL_1016	HeH	HeH	HeH				No	51-55,XY,+X,+y,+4,+9,+21,inc[cp12]			design	keep				New ALL Study
ALL_761	Unclassified BCP-ALL	ETV6::RUNX1-like	ETV6::RUNX1-like		ETV6-SYCP2L,ETV6-AL024498.2,PRKACB-AGBL1		No		design	TruSeq	design	keep	N	N	N	GSE49031	other aberrations
ALL_1022	HeH	HeH	HeH				No	46,XY			design	keep				New ALL Study
ALL_1018	TCF3::PBX1	TCF3::PBX1	TCF3::PBX1				No	46 XY, der(19)t(1;19)(q23;p13),i(9)(q10)(1)/46,XY(12)			design	keep				New ALL Study
ALL_1023	Unclassified BCP-ALL	ETV6::RUNX1	ETV6::RUNX1		RUNX1-ATP5O,ETV6-RUNX1		No	46, XY[25]	design	TruSeq	design	keep	N	N	N	New ALL Study	normal
ALL_1033	Unclassified BCP-ALL	B-other	ALLIUM B-other	4			No	46XX. 25 metafaser undersÃ¸kt. Ingen avvik.			B-other	keep				New ALL Study	other aberrations
ALL_1050	HeH	HeH	HeH				No	51,XX,+X,+8,+18,+21,+21[6]/46,XX[9]			held-out	keep				New ALL Study
ALL_1042	ETV6::RUNX1	ETV6::RUNX1	ETV6::RUNX1				No	46,XY,-2,add(12)(p13),+mar[10] isht(12;21)(p13;q22)x3/46,XY[10]			design	keep				New ALL Study
ALL_1043	PAX5alt	PAX5alt	PAX5alt				No	45,XX,del(6)(q21q24),del(9)((p13),-20[5]/46XX[20]			design	keep				New ALL Study
ALL_1054	BCR::ABL1	BCR::ABL1	BCR::ABL1				No	46,XX,t(9;22)(q34;q11)[8]/46,XX[11]			design	keep				New ALL Study
ALL_1044	KMT2A-r	KMT2A-r	KMT2A-r				No	46,XX,t(11;19)(q23;p13)			design	keep				New ALL Study
ALL_1045	HeH	HeH	HeH				No	57~62,XX,+X,+X,+del(1)(q?),+4,+5,+6,+8,+9,+10,+11,+14,+14,+17,+18, +19,+21,+21[cp12]/46.XX[10]			design	keep				New ALL Study
ALL_1056	Unclassified BCP-ALL	MEF2D-r	MEF2D-r		PAX5-FOXP1,MEF2D-BCL9,BCL9-MEF2D		No	46,XX.ish der(11)t(11;17)(?p11.2;?q)?del(11)(q23) (MLL-,wcp11+;wcp17+).	design	TruSeq	design	keep	N	N	N	New ALL Study	other aberrations
ALL_1049	HeH	HeH	HeH				No	51-53,XY,i(6)(p10),+?7,+16,+21,+mar[cp3]/46,XY[22]			design	keep				New ALL Study
ALL_1057	Unclassified BCP-ALL	low HeH	low HeH		P2RY8-CRLF2		No	49,XY,+17,+21,+mar[11]/46,XY[14]	design	TruSeq	design	keep	N	N	N	New ALL Study	other aberrations
ALL_1062	Unclassified BCP-ALL	MEF2D-r	MEF2D-r		MEF2D-BCL9		No	46,XY,t(8;12)(q2?2;q2?3)[13]/46,XY,[2]	design	TruSeq	design	keep	N	N	N	New ALL Study	other aberrations
ALL_1075	HeH	HeH	HeH				No	SNP array 52,XX,+4,+6,+14,+21,+21			design	keep				New ALL Study
ALL_1065	Unclassified BCP-ALL	TCF3::PBX1	TCF3::PBX1		TCF3-PBX1		No	46,XY=20	held-out	TruSeq	held-out	keep	N	N	N	New ALL Study	normal
ALL_1079	HeH	HeH	HeH				No	52,XY,+X,+Y,+4,+9,+21,+21[9]/46,XY[10]			design	keep				New ALL Study
ALL_1068	KMT2A-r	KMT2A-r	KMT2A-r				No	46,XX,t(1;11)(p32;q23)[15]			design	keep				New ALL Study
ALL_1081	Unclassified BCP-ALL	TCF3::PBX1	TCF3::PBX1		TCF3-PBX1		No		design	RNAaccess	design	keep	N	N	N	New ALL Study	normal
ALL_1082	KMT2A-r	KMT2A-r	KMT2A-r				No	46,XX,t(4;11)(q21;q23)(9cells)/46,XX(17cells)			design	keep				New ALL Study
ALL_1071	ETV6::RUNX1	ETV6::RUNX1	ETV6::RUNX1				No	46,XX,i(21)(q10)[5]/46,XX[11]			design	keep				New ALL Study
ALL_1083	KMT2A-r	KMT2A-r	KMT2A-r				No	46,XX,t (4;11)(q21;23)			design	keep				New ALL Study
ALL_1074	HeH	HeH	HeH				No	57,XX,+X,+4,+6,+10,+14,+17,+18,+18,+21,+21[1]46,XX[4]~57[9]			design	keep				New ALL Study
ALL_1084	PAX5alt	PAX5alt	PAX5alt				No	45,XY,dic (9;20)(p?13;?q11.1)(3 cells)			design	keep				New ALL Study
ALL_995	ETV6::RUNX1	ETV6::RUNX1	ETV6::RUNX1				No	45,X,-X,del(6)(q?),add(11)(q?),-13,+mar,inc[cp17]			design	keep				New ALL Study
ALL_1001	Unclassified BCP-ALL	B-other	PAX5alt	2	P2RY8-CRLF2		No	46,XY[25]	B-other	TruSeq	B-other	keep	N	N	N	New ALL Study	normal
ALL_1021	ETV6::RUNX1	ETV6::RUNX1	ETV6::RUNX1				No	46,XY,del(6)(q21),t(12;14)(p13;q2424),ins(12;6)(p?;q?),der(16)t(5;16)(?;p13)dup(18)p?p?)[18]/46,XY[4]			design	keep				New ALL Study
ALL_1002	HeH	HeH	HeH				No	55,X,-Y,X,4,6,7,8,10,17,18,21,21[12]/46,XY[1]. Konv gen och SKY visar en hyperdipdiploid kary med en extra kopia av krom X,4,6,7,8,10,17,18,18 och tvÃ¥ extra kopior av 21 samt fÃ¶rlust av Y krom.forts.			design	keep				New ALL Study
ALL_1004	PAX5alt	PAX5alt	PAX5alt				No				held-out	keep				New ALL Study
ALL_1025	ETV6::RUNX1	ETV6::RUNX1	ETV6::RUNX1				No	48,XX,+10,+16[5]/46,XX[16]			design	keep				New ALL Study
ALL_1027	ETV6::RUNX1	ETV6::RUNX1	ETV6::RUNX1				No	46,xy,?t(2;14)(p13;q32),del(12)(p12)[11]/idem,add(12)(p13)[5]/46,xy[5]			design	keep				New ALL Study
ALL_1005	Unclassified BCP-ALL	MEF2D-r	MEF2D-r		MEF2D-HNRNPUL1		No	46,XY,del(2)(p13),idic(9)(p12),+mar[27]/46,XY[4] after SKY: 46,XY,der(2)t(2;9)(p1?3;p2?3),idic(9)(p1?2),+mar.ish der(?)(2;?)(p2?2;?)t(?;9)(?;p1?3)[8]	design	TruSeq	design	keep	N	N	N	New ALL Study	other aberrations
ALL_937	ETV6::RUNX1	ETV6::RUNX1	ETV6::RUNX1				No	48,XY,der(6)t(6;8)(q?;?q),t(12;21)(p13;q22),+16,+21[4]			design	keep				New ALL Study
ALL_905	ETV6::RUNX1	ETV6::RUNX1	ETV6::RUNX1		ETV6-RUNX1,RUNX1-ETV6		No	46XX(20).ish del(9)(p21), del(12)(p13), t(12;21))(p13;q22)	held-out	RNAaccess	held-out	keep	N	N	N	New ALL Study
ALL_917	ETV6::RUNX1	ETV6::RUNX1	ETV6::RUNX1				No	+21 [6]/47, XX [21]			design	keep				New ALL Study
ALL_955	ETV6::RUNX1	ETV6::RUNX1	ETV6::RUNX1				No	Bm-KromHem :46,xy Bm-FISH :t(12;21)			design	keep				New ALL Study
ALL_934	HeH	HeH	HeH				No	59-62,XY,+X,+Y,+4,+5,+8,+10,+13,+14,+15,+17,+18,+21,+21,+22,+2mar,inc(cp7)/46XY			design	keep				New ALL Study
ALL_956	HeH	HeH	HeH				No	55,XX,+X,+X,dup(1)(q21q4?4),+4,+6,+10,+10,+14,+17,+18,+21,+21			design	keep				New ALL Study
ALL_1085	ETV6::RUNX1	ETV6::RUNX1	ETV6::RUNX1				No	Suspected trisomy 21 by FISH			design	keep				New ALL Study
ALL_979	ETV6::RUNX1	ETV6::RUNX1	ETV6::RUNX1				No	46,XX.ish del(9)(p21p21)(p16-),del(9)(p21p21)(p16-)(4/20)/del(9)(p21p21)(p16-)(1/20),der(12)t(12,21)(TEL-,AML1+),ider(21 )(q10)t(12;21)(AML1++,TEL++),del(12)(p13p13)(TEL-),der(?)(AML1+)(5/50)/t(1			design	keep				New ALL Study
ALL_985	Unclassified BCP-ALL	ETV6::RUNX1-like	ETV6::RUNX1-like		ETV6-HCG20,SLC7A6OS-ETV6,ZNF384-HTT,POM121-PAX5		No	46XX	held-out	RNAaccess	held-out	keep	N	N	N	New ALL Study	normal
ALL_970	ETV6::RUNX1	ETV6::RUNX1	ETV6::RUNX1				No	Bm-Krom-Hem 46,xy Bm-FISH: t(12;21)			design	keep				New ALL Study
ALL_989	ETV6::RUNX1	ETV6::RUNX1	ETV6::RUNX1				No	40-45,XY,-18,-21 (cp6)/58-85,inc(6)/46,XY/24. 3 clones identified, the diploid is dominant	design	RNAaccess	design	keep	N	N	N	New ALL Study
ALL_971	ETV6::RUNX1	ETV6::RUNX1	ETV6::RUNX1				No	47,XY,21[3]/47,idem,der(12)t(12;21)(p13;q22)[1]/46,XY[2].Konv cyto,SKY visar en hyperdiploid kary med en extra kopia av krom21, vilket Ã¤ven Ã¶verstÃ¤m med FISH. G-band ses en deletion korta arm 12			design	keep				New ALL Study
ALL_990	KMT2A-r	KMT2A-r	KMT2A-r				No	47,XY,+X,t(4;11)(q21;q23)[6]/46,XY[10]			design	keep				New ALL Study
ALL_973	HeH	HeH	HeH				No	54XY,+X,+4,+6,+14,+17,+18,+21,+21			design	keep				New ALL Study
ALL_879	HeH	HeH	HeH				No	52-54,XX,+X,+6,+14,+15,+17,+18,+21,+21,+22[cp13]			held-out	keep				New ALL Study
ALL_1086	Unclassified BCP-ALL	ZNF384-r	ZNF384-r		EP300-ZNF384,ZNF384-EP300		No	Bm-KromHem: 47-48,XY,+D/F(4)/46,XY(12)	design	TruSeq	design	keep	N	N	N	New ALL Study	normal
ALL_1089	Unclassified BCP-ALL	B-other	PAX5alt	2			No	47 XX, +add(5)(q22),der(14)t(1;14(q11;q32),del(18)(21)[12]/46,XX[3]	B-other	RNAaccess	B-other	keep	N	N	N	New ALL Study	other aberrations
ALL_881	ETV6::RUNX1	ETV6::RUNX1	ETV6::RUNX1				No	44-48,XY,inc[7].ish.del(9)(p21p21)x2,t(12;21)(p13;q22)			design	keep				New ALL Study
ALL_882	Unclassified BCP-ALL	B-other	PAX5alt	2			No	46,XY[25].ish.del(9)(p21p21) 46,XY[25].ish.del(9)(p21p21) 46,XY[25]	B-other	TruSeq	B-other	keep	N	N	N	New ALL Study	normal
ALL_1064	HeH	HeH	HeH				No	Bm-KromHem:46,xx(19)			design	keep				New ALL Study
ALL_1092	Unclassified BCP-ALL	B-other	ETV6::RUNX1-like	1			No	46,XX[10]	B-other	TruSeq	B-other	keep	N	N	N	New ALL Study	normal
ALL_1093	PAX5alt	PAX5alt	PAX5alt				No	49,XX,+7,del(8)(p?11.2),+del(8)(p?11.2)x2,dic(9;20)(p?13;q11), +21.ish del(9)(p21p21)(p16-)(40/50),21q22(AML1x3)(34/50).			design	keep				New ALL Study
ALL_1116	Unclassified BCP-ALL	B-other	KMT2A-r	2			No		B-other	TruSeq	B-other	keep	N	N	N	New ALL Study	normal
ALL_1111	Unclassified BCP-ALL	BCR::ABL1-like	BCR::ABL1-like		PDGFRB-ETV6,ETV6-PDGFRB		No	46,XY [7] (poor quality, awaiting spectral karyotype)	design	TruSeq	design	keep	N	N	N	New ALL Study	other aberrations
ALL_1117	HeH	HeH	HeH				No	56,XY,+X,+Y,+4,+6,+10,+14,+17,+18,+21,+21[11]/46,XY[2]			design	keep				New ALL Study
ALL_1113	HeH	HeH	HeH				No	56,XY,+X,+4,+del(5)(q21.3),+6,+10,+14,+17,+18,+21,+21[6]			design	keep				New ALL Study
ALL_1118	Unclassified BCP-ALL	DUX4-r	DUX4-r		DUX4-IGH		No		design	TruSeq	design	keep	N	N	N	New ALL Study	normal
ALL_1115	ETV6::RUNX1	ETV6::RUNX1	ETV6::RUNX1				No	45~46,XY,dup(5)(q32q35),-15,der(19)t(q13;q?),der(22)t(X?;22)(q?;q?)[cp4]/46,XY[24]			design	keep				New ALL Study
ALL_1102	BCR::ABL1	BCR::ABL1	BCR::ABL1				No				design	keep				New ALL Study
ALL_1096	Unclassified BCP-ALL	ZNF384-r	ZNF384-r		EP300-ZNF384		No	46,XX,del(X)(p11.4),der(1)(t(1;?17)(q42;q21),del(17)(q11.2),ins(20;?17)(q11.2;q22q21)[17]/46,XX[11]	design	TruSeq	design	keep	N	N	N	New ALL Study	other aberrations
ALL_1103	Unclassified BCP-ALL	B-other	ALLIUM B-other	4			No	48,XY,+mar1,+,mar2[2]/46,XY[22]			B-other	keep				New ALL Study	other aberrations
ALL_1098	ETV6::RUNX1	ETV6::RUNX1	ETV6::RUNX1				No				design	keep				New ALL Study
ALL_1104	ETV6::RUNX1	ETV6::RUNX1	ETV6::RUNX1				No	46 XX			held-out	keep				New ALL Study
ALL_1099	Unclassified BCP-ALL	B-other	ALLIUM B-other	4	CRLF2-P2RY8		No	48,XY,+5,+11[14]/46,XY[1]	B-other	TruSeq	B-other	keep	N	N	N	New ALL Study	other aberrations
ALL_1105	HeH	HeH	HeH				No	55,XX,+X,+4,+6,+10,+14,+17,+18,+18,+21[14]55-56,idem,+1-2mar[10]			design	keep				New ALL Study
ALL_1100	Unclassified BCP-ALL	PAX5 P80R	PAX5 P80R			PAX5p80R	No	46,XY,del(3)(q?),del(7)(p?15)[cp13]/46,XY[7].	design	TruSeq	design	keep	N	Y (VAF 1.0)	N	New ALL Study	other aberrations
ALL_1107	iAMP21	iAMP21	iAMP21				No	46,XY,add(21)(q22)[25]			design	keep				New ALL Study
ALL_1101	HeH	HeH	HeH				No	55,XY,+X,+4,+6,+10,+11,+14,+18,+21,+21[1]/56,idem,+21[4]/56,inc[7]/46,XY[5]			design	keep				New ALL Study
ALL_1109	Unclassified BCP-ALL	B-other	PAX5alt	2			No	Bm-KromHem: 44-45,inc(18)/46,XY(2)	B-other	TruSeq	B-other	keep	N	N	N	New ALL Study	other aberrations
ALL_860	ETV6::RUNX1	ETV6::RUNX1	ETV6::RUNX1		ETV6-RUNX1		No	46,XY.pcr.ish.t(12;21)(p13;q22)[9]/46,idem,add(12)(p13).ish.del(12)(p13p13)[4]			design	keep				New ALL Study
ALL_865	HeH	HeH	HeH				No	46,XY[2].ish.+21,+21			design	keep				New ALL Study
ALL_862	ETV6::RUNX1	ETV6::RUNX1	ETV6::RUNX1				No	46,XY[25].pcr.ish.t(12;21)(p13;q22)			design	keep				New ALL Study
ALL_866	KMT2A-r	KMT2A-r	KMT2A-r				No	47,XX,+X,t(11;19)(q23;p13)[6]/48,idem,+6[8]/46,XX[2]			design	keep				New ALL Study
ALL_867	ETV6::RUNX1	ETV6::RUNX1	ETV6::RUNX1				No	.ish.46,XY,t(12;21)(p13;q22)			design	keep				New ALL Study
ALL_868	ETV6::RUNX1	ETV6::RUNX1	ETV6::RUNX1				No	46,XY,t(1;14)(q?31;p11)[3].ish.t(12;21)(p13;q22)/46,XY[17]			design	keep				New ALL Study
ALL_869	Unclassified BCP-ALL	PAX5alt	PAX5alt		PAX5-RBM27		No	46XX,der(9)t(5;9)(?;p21)[28]	design	TruSeq	design	keep	N	N	N	New ALL Study	other aberrations
ALL_874	Unclassified BCP-ALL	B-other	ZNF384-r	2			No	46,XX[?].ish.del(12)(p13p13)	B-other	TruSeq	B-other	keep	N	N	N	New ALL Study	normal
ALL_875	KMT2A-r	KMT2A-r	KMT2A-r				No	47-48,XX,+X,+mar,inc[3]/47,XX,+X[4].ish.der(11)(q23)/46,XX[7]			held-out	keep				New ALL Study
ALL_871	ETV6::RUNX1	ETV6::RUNX1	ETV6::RUNX1				No	Bm-m-Fish: 46, t(3,8),t(3;15),t(12;15), t(12;21) TEL-AML1			design	keep				New ALL Study
ALL_877	Unclassified BCP-ALL	B-other	BCR::ABL1-like	1	IGH-CRLF2		No	46,XX[25].ish.der(14)(q32)	B-other	TruSeq	B-other	keep	N	N	N	New ALL Study	normal
ALL_873	Unclassified BCP-ALL	HeH	HeH				No	46,xy			held-out	exclude				New ALL Study	other aberrations
ALL_850	KMT2A-r	KMT2A-r	KMT2A-r				No	47,XX,+X,t(11;19)(q23;p13.3)[18]/46,XX[7]			design	keep				New ALL Study
ALL_851	Unclassified BCP-ALL	ETV6::RUNX1	ETV6::RUNX1		RUNX1-ABCG1,PPM1D-ABCC2,ETV6-RUNX1		No	43-48,XX,-12,+3mar[cp4]/46,XX[7]	design	TruSeq	design	keep	N	N	N	New ALL Study	other aberrations
ALL_856	KMT2A-r	KMT2A-r	KMT2A-r				No	46,XX,t(4;11)(q21;q23)[20]/46,XX[5]			held-out	keep				New ALL Study
ALL_852	HeH	HeH	HeH				No	55,XX,+X,+X,+4,+6,+14,+14,+17,+18,+21[24]/46,XX[2]			design	keep				New ALL Study
ALL_853	iAMP21	iAMP21	iAMP21				No	??,XY.ish.del(9)(p21p21),amp(21)(q2?)(x4),del(21)(qtel)	design	RNAaccess	design	keep	N	N	N	New ALL Study
ALL_857	HeH	HeH	HeH				No	61-63,XY,+X,+4,+5,+6,+7,+10,+11,+12,+14,+14,+15,+16,+17,+18,+19,+21,+21,+21inc[c			design	keep				New ALL Study
ALL_858	ETV6::RUNX1	ETV6::RUNX1	ETV6::RUNX1				No	??,X?.ish.pcr.t(12;21)(p13;q22)			design	keep				New ALL Study
ALL_855	Unclassified BCP-ALL	B-other	PAX5alt	3			No	46,XY,add(7)(q3?),inc[7]			B-other	keep				New ALL Study	other aberrations
ALL_859	ETV6::RUNX1	ETV6::RUNX1	ETV6::RUNX1				No	47,XY,+10[5].ish.t(12;21)(p13;q22).cgh.+10,del(12)(p13.31p11.21),+21/46,XY[45] a			design	keep				New ALL Study
ALL_1040	HeH	HeH	HeH				No	53,XY [23]/46,XY [2]			design	keep				New ALL Study
ALL_1059	HeH	HeH	HeH				No	56,XX,+X,+4,+6,+10,+14,+15,+18,+18,+21,+21[11] 46,XX[4]			design	keep				New ALL Study
ALL_1078	HeH	HeH	HeH				No	53,XY,+X,dup(1)(q21q42),t(5;16)(q11;q12),+6,+10,+14,+18,+21,+21[16]/46,XY[2]			design	keep				New ALL Study
ALL_1041	KMT2A-r	KMT2A-r	KMT2A-r				No	47,XY,+X?=4/46,XY=16 FISH: +X =28/200 interfas, 0/0 mitosis			design	keep				New ALL Study
ALL_1060	Unclassified BCP-ALL	ETV6::RUNX1	ETV6::RUNX1		RUNX1-ETV6		No	46,XX,del(11)(q23)[2]/46,XX[9]	design	TruSeq	design	keep	N	N	N	New ALL Study	other aberrations
ALL_1069	ETV6::RUNX1	ETV6::RUNX1	ETV6::RUNX1				No	46,XY=9			design	keep				New ALL Study
ALL_1080	HeH	HeH	HeH				No	54,XX,+4,+6,+10,+14,+17,+21,+21[16]/46,XX[9]			held-out	keep				New ALL Study
ALL_1047	Unclassified BCP-ALL	ETV6::RUNX1-like	ETV6::RUNX1-like		ETV6-RUNX2		No	46,XX,t(6,12)(q?;p13)[7]/46,XX[10] G-band normal men SKY visar translocation	design	TruSeq	design	keep	N	N	N	New ALL Study	other aberrations
ALL_1061	Unclassified BCP-ALL	PAX5alt	PAX5alt		PAX5-ETV6		No	44-47,XY,t(9;12)((p21;q?),t(15;17)(q10;q10),+1-2mar.ish t(9;12)wcp9+,wcp12+),t(15;17)(q10;q10)(wcp15+,wcp17+)(cp19)/46,XY(6)	design	TruSeq	design	keep	N	N	N	New ALL Study	other aberrations
ALL_1070	HeH	HeH	HeH				No	56,XX,+X,+4,+5,+6,+10,+14,+17,+18,+21,+21[3]/46,XX[5]			design	keep				New ALL Study
ALL_1087	HeH	HeH	HeH				No	54,XY,+X,+6,+10,+14,+14,+17,+21,+21[12]			design	keep				New ALL Study
ALL_1048	PAX5alt	PAX5alt	PAX5alt				No	45,XY,-20[4]/46,XY[2]			design	keep				New ALL Study
ALL_1063	KMT2A-r	KMT2A-r	KMT2A-r				No	46,XY,t(4;11)(q21;q23)[19]/46,XY[7]			design	keep				New ALL Study
ALL_1072	Unclassified BCP-ALL	BCR::ABL1-like	BCR::ABL1-like		ZC3HAV1-ABL2		No	Normal kvinnlig karyotyp (endast 7 metafaser av mycket dÃ¥lig kvalitet, 4 av dessa visar normal kvinnlig karyotyp)	design	RNAaccess	design	keep	N	N	N	New ALL Study	normal
ALL_1088	TCF3::PBX1	TCF3::PBX1	TCF3::PBX1				No	46,XX,der(19)t(1;19)(q23;p13).ish t(1;19)(E2A-;5'E2A+)(25/50)/46,XX,i(9)(q10)(p16-,ABL1++)(5/50)			design	keep				New ALL Study
ALL_1073	KMT2A-r	KMT2A-r	KMT2A-r				No	46,XX,t(4;11)(q21;q23)[11) 46,XX[8]			design	keep				New ALL Study
ALL_1090	KMT2A-r	KMT2A-r	KMT2A-r				No	46,XX[26]			held-out	keep				New ALL Study
ALL_1066	HeH	HeH	HeH				No	Hyperdiploid (trisomi 4,6,10,17,18,X and tetrasomi 21)			held-out	keep				New ALL Study
ALL_1053	HeH	HeH	HeH				No	Bm-KromHem: 54-57,XY,inc(9)/46,XY(6)			design	keep				New ALL Study
ALL_1067	HeH	HeH	HeH				No	54,XX,+X,+5,+6,+10,+14,+18,+21,+21[6]/46,XX[13]			design	keep				New ALL Study
ALL_1076	KMT2A-r	KMT2A-r	KMT2A-r				No	46,XX,4(4;11)(q21;q23).ish t(4;11)(3'MLL+;5'MLL+)			design	keep				New ALL Study
ALL_1058	Unclassified BCP-ALL	B-other	DUX4-r	2	ELL-KLF2,ATAD2-NPM1,NPM1-ATAD2		No	46,XX,del(9)(p21)[5]/46,XX[15]	B-other	TruSeq	B-other	keep	N	N	N	New ALL Study	other aberrations
ALL_1077	ETV6::RUNX1	ETV6::RUNX1	ETV6::RUNX1				No	46,XX =6			design	keep				New ALL Study
ALL_1189	TCF3::PBX1	TCF3::PBX1	TCF3::PBX1				No	46,XY,der(19)t(1;19)(q23;p13)[23]/46,XY[2]			design	keep				New ALL Study
ALL_1190	iAMP21	iAMP21	iAMP21				No	46,SS,add(8)(p?21),i(9)(q10),-11,amp(21)(q22),+mar[19]/46,XX[1].	design	TruSeq	design	keep	N	N	N	New ALL Study
ALL_1191	ETV6::RUNX1	ETV6::RUNX1	ETV6::RUNX1				No	46,XX,(del(12)(p13p13),t(12;21)(p13;q22)			design	keep				New ALL Study
ALL_1192	ETV6::RUNX1	ETV6::RUNX1	ETV6::RUNX1				No	46,XY [25]			design	keep				New ALL Study
ALL_1141	KMT2A-r	KMT2A-r	KMT2A-r				No	46,XY,t(4;10)(q21;q2?5),t(4;11)(q21;q23),iso(7)(q10)[23]/46,XY[2]			design	keep				New ALL Study
ALL_1147	ETV6::RUNX1	ETV6::RUNX1	ETV6::RUNX1				No	47,XX,+21[4] 46,XX[3]			design	keep				New ALL Study
ALL_1142	HeH	HeH	HeH				No	Med SNP: 55,XY,+4,+5,+9,+del(10)(p15.3q23.1),+14,+17,+18,+21,+21			design	keep				New ALL Study
ALL_1143	ETV6::RUNX1	ETV6::RUNX1	ETV6::RUNX1				No	48-49,XX,del(9(q22q34),add(12)(pl3),+21,+21,+21[5] 46,XX[20]			design	keep				New ALL Study
ALL_1149	KMT2A-r	KMT2A-r	KMT2A-r				No				design	keep				New ALL Study
ALL_1144	ETV6::RUNX1	ETV6::RUNX1	ETV6::RUNX1				No	Kareotyping failed			design	keep				New ALL Study
ALL_1150	Unclassified BCP-ALL	B-other	PAX5alt	2			No	46,XX,der(1)t(1;1)(p22;q42)[6]/46,idem,del(9)(p22)[3]/46,XX[5]	B-other	TruSeq	B-other	keep	N	N	N	New ALL Study	other aberrations
ALL_1145	iAMP21	iAMP21	iAMP21				No	46,XX,add(2)(p13), del(7)(q22), -12, del(20)(q13), dup(21)(q21q22),+mar[18]/46,XX[7)			design	keep				New ALL Study
ALL_1152	TCF3::PBX1	TCF3::PBX1	TCF3::PBX1				No	46,XX,der(19)t(1;19)(q23;p13)/46,XX,del(9)(p21), der(19)t(1;19)(q23;p13)/46,XX.			design	keep				New ALL Study
ALL_1176	KMT2A-r	KMT2A-r	KMT2A-r				No	46,XY[25].ish t(11;19)(q23;p13)(MLL+,ENL-;MLL+,ENL+)[1]			design	keep				New ALL Study
ALL_1183	HeH	HeH	HeH				No	53,XY,+X,+6,+14,+17,+18,+21,+21[9] / 46,XY[9]			design	keep				New ALL Study
ALL_1177	HeH	HeH	HeH				No	54,XX,+X,+4,+6,+14,+17,+18,+21,+21[8] / 46,XX[6]			design	keep				New ALL Study
ALL_1185	Unclassified BCP-ALL	B-other	iAMP21	1			No	karyotyping not conclusive. FISH shows trisomi 21 in 1/5 of cells. Neg for other stratifying translocations.			B-other	keep				New ALL Study	unknown
ALL_1178	Unclassified BCP-ALL	ZNF384-r	ZNF384-r		EP300-ZNF384		No	47,XY,+22[11] / 46,XY[10]	held-out	TruSeq	held-out	keep	N	N	N	New ALL Study	other aberrations
ALL_1186	ETV6::RUNX1	ETV6::RUNX1	ETV6::RUNX1				No	46,XY[18].ish t(12;21)(p13;q22)			design	keep				New ALL Study
ALL_1179	Unclassified BCP-ALL	B-other	ALLIUM B-other	4			No	47,XY,t(2;14)(p11;q32),+21[14] 46,XY[11]			B-other	keep				New ALL Study	other aberrations
ALL_1181	ETV6::RUNX1	ETV6::RUNX1	ETV6::RUNX1				No	46,XX,inc[cp7]			design	keep				New ALL Study
ALL_1187	Unclassified BCP-ALL	PAX5alt	PAX5alt		PAX5-AUTS2		No	46,XY,ins(9;7)(p13:q11.2q22)[7]/46,XY[9]	design	TruSeq	design	keep	N	N	N	New ALL Study	other aberrations
ALL_1182	ETV6::RUNX1	ETV6::RUNX1	ETV6::RUNX1				No	46,XX[28].ish t(12;21)(p13;q22)			design	keep				New ALL Study
ALL_1188	HeH	HeH	HeH				No	52,XX,+X,+6,+10,+14,+18,+21[5] / 46,XX[14]			design	keep				New ALL Study
ALL_1172	ETV6::RUNX1	ETV6::RUNX1	ETV6::RUNX1		ETV6-RUNX1		No	46,XY,del(12)(p13p13),t(12;21)(p13;q22)			design	keep				New ALL Study
ALL_1164	Unclassified BCP-ALL	B-other	ALLIUM B-other	4			No	46,XY[25]			B-other	keep				New ALL Study	normal
ALL_1173	Unclassified BCP-ALL	B-other	ALLIUM B-other	4			No	49,XX,+X,del(7)(p14.2p11.2),+17,+21 [22]/46,XX[3]			B-other	keep				New ALL Study	other aberrations
ALL_1168	ETV6::RUNX1	ETV6::RUNX1	ETV6::RUNX1				No	47,XY,+21[4]/46,XY[21]			held-out	keep				New ALL Study
ALL_validation_12	HeH	HeH	HeH				No	52,XX,+X,+6,add(9)(p1?3),+17,+21,+21,+mar[4]/52,idem,del(11)(q13q23)[14]/46,XX[2]	design	TruSeq	design	keep	N	N	N	New ALL Study
ALL_1174	HeH	HeH	HeH				No	56~62,XXY,-1,-2,-3,-4,-5,+6,t(6;11)(q21;p13),+8,-7,-9,-13,+14,-15,-16,-17, -19,-20,+21,+21,+1~4mar, inc[cp20]/46,XY[5]			design	keep				New ALL Study
ALL_1171	ETV6::RUNX1	ETV6::RUNX1	ETV6::RUNX1		ETV6-RUNX1		No	52,XY,+X,+4,der(6)t(6;12)(pl?2;ql5),add(8)(p?21),+9,+10,del(12)(ql5),der(12)t(6;12)(pl?2;pl3)ins(12;21)(pl3;q22),+der(21)t(12;21)(pl3;q22)x2/??>?X,der(6)t(6;?)(?;?),del(12)(q?15),der(12)t(6;12)(pl?2;pl3)ins(12;21)(pl3;q22),der(21)t(12;21)(p			design	keep				New ALL Study
ALL_1175	TCF3::PBX1	TCF3::PBX1	TCF3::PBX1		TCF3-PBX1		No	46,XX,t(1;19)(q23;p13)[22]/45-47,idem,+6[cp2]/46,XX[1]			design	keep				New ALL Study
ALL_1157	HeH	HeH	HeH				No	53-54,inc[2] 46,XY[2]			design	keep				New ALL Study
ALL_1153	KMT2A-r	KMT2A-r	KMT2A-r				No	46,XY,t(4;11)(q21;q23)[24]/46,XY[2]			design	keep				New ALL Study
ALL_1154	Unclassified BCP-ALL	PAX5alt	PAX5alt		PAX5-ETV6		No	dic(9;12), +8 in some blasts	design	RNAaccess	design	keep	N	N	N	New ALL Study	other aberrations
ALL_1160	Unclassified BCP-ALL	B-other	ALLIUM B-other	4			No	46,XY[20].ish der(14)t(14;20)(q32;q13)			B-other	keep				New ALL Study	other aberrations
ALL_1155	HeH	HeH	HeH				No				design	keep				New ALL Study
ALL_1156	HeH	HeH	HeH				No	60~63,inc[18] / 46,XY[8]			design	keep				New ALL Study
ALL_1162	Unclassified BCP-ALL	PAX5alt	PAX5alt		PAX5-ZNF521,P2RY8-CRLF2		No	44,XX,del(9)(p?),der(13;22)(q10;q10),-18[11] / 45,XX,del(9)(p?),der(13;22)(q10;q10)[2] / 46,XX[2]	design	TruSeq	design	keep	N	N	N	New ALL Study	other aberrations
ALL_1163	ETV6::RUNX1	ETV6::RUNX1	ETV6::RUNX1		ETV6-RUNX1		No	46 XY	design	RNAaccess	design	keep	N	N	N	New ALL Study
ALL_1119	ETV6::RUNX1	ETV6::RUNX1	ETV6::RUNX1				No	46,XY[20]			design	keep				New ALL Study
ALL_1126	ETV6::RUNX1	ETV6::RUNX1	ETV6::RUNX1				No	46,XY			design	keep				New ALL Study
ALL_1120	ETV6::RUNX1	ETV6::RUNX1	ETV6::RUNX1				No	46,XY[25]			design	keep				New ALL Study
ALL_1127	Unclassified BCP-ALL	B-other	DUX4-r	2			No	46,XX,del(9)(p?21).ish del(9)(p21)(p16-)(47/50),del(19)(p13)(E2A-)(46/50)	B-other	TruSeq	B-other	keep	N	N	N	New ALL Study	other aberrations
ALL_1122	HeH	HeH	HeH				No	46,XX[21]			design	keep				New ALL Study
ALL_1128	Unclassified BCP-ALL	MEF2D-r	MEF2D-r		MEF2D-BCL9		No		design	TruSeq	design	keep	N	N	N	New ALL Study	unknown
ALL_1123	ETV6::RUNX1	ETV6::RUNX1	ETV6::RUNX1				No	47,XX,+21[1]/49,idem,+16,+mar[9]/46,XX[4]			design	keep				New ALL Study
ALL_1129	HeH	HeH	HeH				No	56,XX,+X,+4,+6,+8,+10,+14,+17,+18,+21,+21[7]/46,XX[10].			design	keep				New ALL Study
ALL_1124	HeH	HeH	HeH				No	52,XX,+X,+6,+14,+18,+21,+21 [18]/46,XX [7]			design	keep				New ALL Study
ALL_1131	Unclassified BCP-ALL	DUX4-r	DUX4-r		IGH-DUX4		No		design	TruSeq	design	keep	N	N	N	New ALL Study	normal
ALL_1135	Unclassified BCP-ALL	PAX5 P80R	PAX5 P80R		P2RY8-CRLF2	PAX5p80R	No	47,XXX[24]	design	TruSeq	design	keep	N	Y (VAF 0.99)	N	New ALL Study	other aberrations
ALL_1132	TCF3::PBX1	TCF3::PBX1	TCF3::PBX1				No				design	keep				New ALL Study
ALL_1137	TCF3::PBX1	TCF3::PBX1	TCF3::PBX1				No	46,XX,der(19)t(1;19)(q23;p23)[14]/47,idem,+i(1) (q10)[3]/46,XX[3]			design	keep				New ALL Study
ALL_1133	ETV6::RUNX1	ETV6::RUNX1	ETV6::RUNX1				No				design	keep				New ALL Study
ALL_1138	iAMP21	iAMP21	iAMP21				No	47 XY + mar			design	keep				New ALL Study
ALL_1198	hypodiploidy	hypodiploidy	hypodiploidy				No	66,XXX,+X,+1,-2,-3,-4,+6,-7,+8,-9,-12,-13,-15,-16,-17,+?del(18)(q?),+19,-20,+21,+22/68,idem,+5,+10,-?del(18)/35,XX,-2,-3,-4,-7,-9,-12,-13,-15,-16,-17,-20/35,idem,+del(14)(q?24).			held-out	keep				New ALL Study
ALL_1139	Unclassified BCP-ALL	MEF2D-r	MEF2D-r		MEF2D-HNRNPUL1,HNRNPUL1-MEF2D		No	46,XX,add(9)(p24)[6]/46,XX,del(9)(p11)[4]46,XX[19] two clones, both with a chromosome 9 fault.	design	TruSeq	design	keep	N	N	N	New ALL Study	other aberrations
ALL_1134	ETV6::RUNX1	ETV6::RUNX1	ETV6::RUNX1				No	46,XY			design	keep				New ALL Study
ALL_1140	HeH	HeH	HeH				No	57,XX,+X,+X,dup(1)(q21.1q44),+4,+6,+der(9)t(3;9)(q25.32;q34),+der(10)dup(10)(q11.22q22.3),+14,+18,+18,+21,+21[8]/46,XX[10]			design	keep				New ALL Study
ALL_1125	ETV6::RUNX1	ETV6::RUNX1	ETV6::RUNX1				No	Bm-KromHem: 46,XX(25); Bm-FISH:T(12;21)			design	keep				New ALL Study
ALL_1148	HeH	HeH	HeH				No	Hyperdiploid 56-57 chromosomes			design	keep				New ALL Study
ALL_1130	Unclassified BCP-ALL	HeH	HeH				No	46,XY			design	keep				New ALL Study	normal
ALL_1151	HeH	HeH	HeH				No	Hyperdiploid 52 chromosomes			design	keep				New ALL Study
ALL_1199	hypodiploidy	hypodiploidy	hypodiploidy				No	36~39,XX,-3,-4,-7,dup(7)(q22q36),-10,-12,-13,-15,-16,-17,-19,-22,+22x mar[cp 20]/46,XX[5]			design	keep				New ALL Study
ALL_1158	ETV6::RUNX1	ETV6::RUNX1	ETV6::RUNX1				No	46,XX[25]			design	keep				New ALL Study
ALL_1136	Unclassified BCP-ALL	NUTM1-r	NUTM1-r		CUX1-NUTM1		No	46,XY	design	TruSeq	design	keep	N	N	N	New ALL Study	normal
ALL_1159	Unclassified BCP-ALL	low HeH	low HeH				No	50,XX,+X,+4,+21,+21 [12]/46,XX [13]	design	TruSeq	design	keep	N	N	N	New ALL Study	other aberrations
ALL_1146	ETV6::RUNX1	ETV6::RUNX1	ETV6::RUNX1				No	46,XX,add(12)(p13),-14,+21[11] 46,XX[14]			design	keep				New ALL Study
ALL_1161	HeH	HeH	HeH				No	57,XX,+X,+4,+?der(6)t(1;6)(q21.2;?),+9,+10,+14,+17,+18,+18,+21,+21[9] / 46,XX[4]			design	keep				New ALL Study
ALL_847	HeH	HeH	HeH				No	53,XY,+X,+4,+6,+14,+17,+18,+21[16]/53,idem,del(6)(q15q24)[4]/46,XY[5]			design	keep				New ALL Study
ALL_846	HeH	HeH	HeH				No	56-58,XX,+1,+3,+8,+9,+10,+10,+17,+17,+19,+21,+21,+22[cp8].ish.del(12)(p13p13)/46			held-out	keep				New ALL Study
ALL_848	HeH	HeH	HeH				No	54,XY,+X,dup(1)(q?),+4,+6,+8,+10,+21,+21,+22,inc[15]/46,XY[5]			design	keep				New ALL Study
ALL_1051	ETV6::RUNX1	ETV6::RUNX1	ETV6::RUNX1				No	47,XY,+21[12]/46,XY,[9]			design	keep				New ALL Study
ALL_1108	HeH	HeH	HeH				No	58,XXX,+X,del(1)(p10),+2,+3,+5,+7,+8,+9,+12,+13,+15,+16,+19,+20,+21,+21,+22[19]/46,XX[46]			design	keep				New ALL Study
ALL_1052	ETV6::RUNX1	ETV6::RUNX1	ETV6::RUNX1				No	46,XX,t(2,16)(p11.2;p11.2),der(8;12)(p11.2;p11.2),+21[19]			design	keep				New ALL Study
ALL_1110	Unclassified BCP-ALL	B-other	DUX4-r	2			No	47,XY,+5(3)/46,XY(14) - 17 cells analyzed	B-other	TruSeq	B-other	keep	N	N	N	New ALL Study	other aberrations
ALL_1094	HeH	HeH	HeH				No	57,XX,+X,+3,+6,+der(9)t(?;9)(?;q?),+10,+14,+14,+18,+18,+21,+21[4]/56,idem,-21[2]			held-out	keep				New ALL Study
ALL_1112	ETV6::RUNX1	ETV6::RUNX1	ETV6::RUNX1				No	Unsuccessful			design	keep				New ALL Study
ALL_1097	Unclassified BCP-ALL	PAX5alt	PAX5alt		PAX5-DACH1,P2RY8-CRLF2		No		design	TruSeq	design	keep	N	N	N	New ALL Study	other aberrations
ALL_1114	Unclassified BCP-ALL	B-other	ALLIUM B-other	4			No	50,XY,+X,+1,+5,del(7)(p12),del(12)(p11p12),+21[13] 46,XY[12]			B-other	keep				New ALL Study	other aberrations
ALL_1121	HeH	HeH	HeH				No	56,XX,+6,?+10,14x2,+18,+21x2,+2~5mar[cp11]/46,XX[4]			design	keep				New ALL Study
ALL_849	KMT2A-r	KMT2A-r	KMT2A-r				No	.sb.??,X?,der(11)(q23)			design	keep				New ALL Study
ALL_1165	TCF3::PBX1	TCF3::PBX1	TCF3::PBX1				No	45~ 47,XX,der(7)(p?),del(9)(p21),der(19)t(1;19)(q23;p13.3),-22,+1-2mar[cp10] / 46,XX,der(7)(p?),del(9)(p21),der(19)t(1;19)(q23;p13.3)[4] / 50,XX,der(7) (p?),der(19)t(1;19)(q23;p13.3),+4mar[4] / 46,XX [7]			design	keep				New ALL Study
ALL_1166	Unclassified BCP-ALL	HeH	HeH				No	48-53, XY, ?+X, ?+11[cp10]/46,XY[15]			design	keep				New ALL Study	other aberrations
ALL_844	Unclassified BCP-ALL	B-other	DUX4-r	3			No	46,XY[40]			B-other	keep				New ALL Study	normal
ALL_1167	HeH	HeH	HeH				No	55,XY,+X,dup(1)(q25q31),+4,+8,+10,+14,+17,+18,+21,+21 [21]/46,XY[4]			design	keep				New ALL Study
ALL_1170	HeH	HeH	HeH				No	53,XY,+X,+4,+6,+14,+17,+18,+21 [23]/46,XY [2]			held-out	keep				New ALL Study
ALL_845	HeH	HeH	HeH				No	54,XX,+X,+X,+4,+8,+14,+17,+18,+21[20]/55,idem,+21[11]/46,XX[16]			design	keep				New ALL Study
ALL_1180	ETV6::RUNX1	ETV6::RUNX1	ETV6::RUNX1				No	47,XX,-2,-3,4,-8,-10,der(12)t(12;21)(p13;q22),der(12)t(12;?)(p;?),-14,+21,+6mar[14]/46,XX[6].			design	keep				New ALL Study
ALL_1184	ETV6::RUNX1	ETV6::RUNX1	ETV6::RUNX1		ETV6-RUNX1		No	46,XY,?add(7)(p21),t(12;21)(p13;q22),del(12)(p13p13),add(15)(q21),add(22)(q13)[cp12]			design	keep				New ALL Study
ALL_854	Unclassified BCP-ALL	HeH	HeH				No	??,X?.ish.+21,+21			design	keep				New ALL Study	other aberrations
ALL_872	HeH	HeH	HeH				No	58-61,XY,+X,+y,+1,del(1)(p11),+4,+6,+8,+10,+13,+14,+17,+18,+18,+21,+21,+22[cp16]			design	keep				New ALL Study
ALL_876	ETV6::RUNX1	ETV6::RUNX1	ETV6::RUNX1				No	.ish.t(12;21)(p13;q22)			held-out	keep				New ALL Study
ALL_878	Unclassified BCP-ALL	B-other	ALLIUM B-other	4	LYZ-SLC2A4		No	46,XY	B-other	TruSeq	B-other	keep	N	N	N	New ALL Study	normal
ALL_861	ETV6::RUNX1	ETV6::RUNX1	ETV6::RUNX1				No	86,XX,-X,-X,-3,-11,-12,-13[cp16]/46,XX[9]			design	keep				New ALL Study
ALL_880	KMT2A-r	KMT2A-r	KMT2A-r				No	47,xy,t(4,11)(q21;q23),+der(4)t(4;11)			design	keep				New ALL Study
ALL_864	HeH	HeH	HeH				No	54-56,X?,+3,+4,inc[cp6].ish.+4,+10,+17,+21			design	keep				New ALL Study
ALL_1046	HeH	HeH	HeH				No	Bm-KromHem: 55,XY,+X,+4,+6,+8,+10,+11,+14?,+21,+21(8)/46,XY(15)			design	keep				New ALL Study
ALL_784	HeH	HeH	HeH			ADGRL1-p.I442V; AFF3-p.E811K; AKAP9-p.L1191L; BRD1-p.Y246Y; CDKN2A; CHD5; CSPG4-p.V1686M; FGFR3-p.G382A; PAX5-p.S66G; PRKCB-p.L6L; RYR1-p.A1637A; SCARF1-p.C355F; SYNE1-p.T3320M	Yes	52,XY,+?3,+?14,+21,+21,+mar,inc[19]/46,XY	design	ScriptSeq		keep	N	N	N	New ALL Study
ALL_808	KMT2A-r	KMT2A-r	KMT2A-r				No	46,XX,t(3;8;9;11;5)(q24;q24;p22;q23;q31)[28]/46,XX[2]	design	ScriptSeq		keep	N	N	N	New ALL Study
ALL_829	ETV6::RUNX1	ETV6::RUNX1	ETV6::RUNX1				No	46,XY,del(12)(p11)[17]/46,XY.ish.del(12)(p13p13),t(12;21)(p13;q22)	design	ScriptSeq		keep	N	N	N	New ALL Study
ALL_S1	T-ALL	T-ALL	T-ALL				No	46XY[20]	design	ScriptSeq		keep	N	N	N	New ALL Study
KSALL34	PAX5alt	PAX5alt	PAX5alt				No	*45,XX,dic(9;20)(p11-13;q11)[8].arr.del(9)(p21p21)x2/46,XX[18]	design	RNAaccess		keep	N	N	N	New ALL Study
KSALL50	iAMP21	iAMP21	iAMP21				No	46,XX,iAMP21	design	ScriptSeq		keep	N	N	N	New ALL Study

## Sheet:  Supplementary Data 3
Supplementary Data 3: 379 ALLIUM DNAm CpG sites
Subtype	TargetID	Gene	CHR	Feature Importance
aneuploidy	cg02522367	LCN6	9	0.000793922
aneuploidy	cg02657865	TNXB	6	0.00464799
aneuploidy	cg03148927	LARS2	3	0.00122203
aneuploidy	cg04858987	SH3BP5	3	0.00214775
aneuploidy	cg06828613	HSD11B1	1	0.000931355
aneuploidy	cg07843576		16	0.00241889
aneuploidy	cg14205519	C9orf139;FUT7	9	0.00172402
aneuploidy	cg14353201	ALDH3B2	11	0.00294557
aneuploidy	cg15009331		10	0.00131674
aneuploidy	cg16522484	C14orf49	14	0.00473629
aneuploidy	cg17832639	TNXB	6	0.00641016
aneuploidy	cg20344925	TNXB	6	0.0047318
aneuploidy	cg22787468	SEZ6	17	0.00354165
aneuploidy	cg23715732	RPTOR	17	0.000490872
aneuploidy	cg24467190	DNAJB2	2	0.00096907
aneuploidy	cg24968629	CELSR1	22	0.00322934
HeH	cg01791669	SSH1	12	0.000693387
HeH	cg02696971	CBLB	3	0.000506344
HeH	cg02846963		4	0.00162183
HeH	cg03001048	NOS1AP	1	0.00110677
HeH	cg03976877	VIPR2	7	0.0015599
HeH	cg04970438	TAF3	10	0.000583969
HeH	cg05184729		5	0.00068805
HeH	cg06834427		2	0.000856044
HeH	cg07543883	ANGPTL6	19	0.000459118
HeH	cg08202165		6	0.0011357
HeH	cg08376828		10	0.000863091
HeH	cg08882216	EPHB6	7	0.00144513
HeH	cg09719124	LMCD1	3	0.0007201
HeH	cg09894698	ASCL2	11	0.000609281
HeH	cg10063047	FTCD	21	0.000946827
HeH	cg10206933	BNIP3	10	0.00121885
HeH	cg10362869	NCKAP5	2	0.000522605
HeH	cg10619342	LOC390594	15	0.00117191
HeH	cg11189837	ADAMTS1	21	0.000759587
HeH	cg11199770	TSHZ3	19	0.00236996
HeH	cg13794530	VIPR2	7	0.000807663
HeH	cg15057852	KIF16B	20	0.000387853
HeH	cg16200531		2	0.000949059
HeH	cg17090401	FAT1	4	0.000403831
HeH	cg17716765	APBA2	15	0.00284689
HeH	cg20663432	ANO2	12	0.00163088
HeH	cg20719675	CHRNA1	2	0.000442998
HeH	cg23320499	DUSP16	12	0.00161391
HeH	cg23584087	KL	13	0.00195355
HeH	cg25857569	PPM1L	3	0.00109102
HeH	cg26071526	TACC2	10	0.00210399
HeH	cg26282731	ARHGAP10	4	0.0019345
HeH	cg26645082	SHANK2	11	0.00095726
HeH	cg27180671	PITPNC1	17	0.00123272
low HeH	cg01154505	FBLN7	2	9.45506e-05
low HeH	cg02068356		1	0.00029941
low HeH	cg02610360	TMEM136	11	0.00163382
low HeH	cg02962406	ISM1	20	2.36377e-05
low HeH	cg03045067	ZFHX3	16	2.36377e-05
low HeH	cg04898765		4	7.87922e-06
low HeH	cg04928930	TMEM55B	14	0.00200978
low HeH	cg06213598	ABCA9	17	0.000408996
low HeH	cg06644719		2	0.00119764
low HeH	cg06962067	CA6	1	0.000323048
low HeH	cg08980697	RASGEF1B	4	0.00010243
low HeH	cg09469870		6	6.30337e-05
low HeH	cg10209089		12	0.00158864
low HeH	cg12946705		6	1.57584e-05
low HeH	cg13220569	KCNA5	12	0.00149127
low HeH	cg13671890	VSIG10	12	0.000780042
low HeH	cg13753868	ZNF556	19	0.000181222
low HeH	cg14678088	TRIO	5	9.45506e-05
low HeH	cg14905466	SGK1	6	0.0015744
low HeH	cg16111364	CLIP1	12	0.00080368
low HeH	cg16985233		15	0.000573014
low HeH	cg18124517	TNFRSF1B	1	0.000323048
low HeH	cg18765405		5	0.000472753
low HeH	cg20715953		6	0.000619566
low HeH	cg20949700	NAV2	11	0.000409719
low HeH	cg21109265	CRIP3	6	0.000133947
low HeH	cg21116077		1	0.00104006
low HeH	cg21700774	CDK14	7	0.000441236
low HeH	cg22446208	C2orf74	2	0.00040184
low HeH	cg23591609	BEST3	12	5.51545e-05
low HeH	cg24195359	ANGPT2;MCPH1	8	0.00172837
low HeH	cg24352054	PCDH9	13	0.000118188
low HeH	cg25742761	GAB1	4	0.000913266
low HeH	cg27503015		2	0.00133159
iAMP21	cg00091146		8	0.0025982
iAMP21	cg00886571		14	0.00123117
iAMP21	cg02099148	CDYL	6	0.000186799
iAMP21	cg03319887		15	0.00010189
iAMP21	cg04574956	LOC154822	7	0.000331143
iAMP21	cg04947907		12	0.00345577
iAMP21	cg06598091		12	0.00300576
iAMP21	cg07212747	HMOX2	16	0.00304821
iAMP21	cg10364182	C11orf74;RAG2	11	0.00368503
iAMP21	cg11214962	MPZ	1	0.000755685
iAMP21	cg13096135	SCARA3	8	0.00373597
iAMP21	cg13314778		3	0.00123966
iAMP21	cg16176095	PRDM16	1	0.00230102
iAMP21	cg16908208	TMEM132C	12	0.00302274
iAMP21	cg17267737		7	0.00309067
iAMP21	cg19136371		6	0.00371899
iAMP21	cg19572849	RCBTB2	13	0.00265763
iAMP21	cg23064481	TRIM15	6	0.0014859
iAMP21	cg23210521	BMPR1B	4	0.0017576
iAMP21	cg25505570	KIAA1530	4	0.00292085
iAMP21	cg26300517		4	0.00202082
iAMP21	cg26338428	ARHGAP10	4	0.00376144
iAMP21	cg26504467		16	0.00291236
iAMP21	cg26821327	C11orf74;RAG2	11	0.00371899
Hypodiploidy	cg00139496	GLT8D1	3	0.0001845
Hypodiploidy	cg00240767	CCDC101	16	0.000104283
Hypodiploidy	cg00323915	GIMAP4	7	2.40652e-05
Hypodiploidy	cg01397912	C19orf51;TNNI3	19	3.2087e-05
Hypodiploidy	cg01584932	CCDC142;TTC31	2	2.40652e-05
Hypodiploidy	cg01586609	HTR3A	11	7.21957e-05
Hypodiploidy	cg02410867	TPM4	19	8.02174e-05
Hypodiploidy	cg02980249	VARS	6	0.000128348
Hypodiploidy	cg07727425		22	2.40652e-05
Hypodiploidy	cg08201700	WDR60	7	4.81305e-05
Hypodiploidy	cg08628233		5	8.82392e-05
Hypodiploidy	cg08760493	COL25A1	4	4.81305e-05
Hypodiploidy	cg10023249	ZNF331	19	9.62609e-05
Hypodiploidy	cg12024104	IFFO1	12	0.00019199
Hypodiploidy	cg12609063	SLC22A15	1	0.000471688
Hypodiploidy	cg13252580	USP12	13	4.01087e-05
Hypodiploidy	cg14374994	PDCD1LG2	9	8.02174e-05
Hypodiploidy	cg14688104	KCNS2	8	0.000168457
Hypodiploidy	cg14701108		2	0.000200544
Hypodiploidy	cg15697201		20	0.000312316
Hypodiploidy	cg16165258	OSBPL8	12	0.000272739
Hypodiploidy	cg17371081	NELL1	11	0.000288783
Hypodiploidy	cg18376860	LOC390594	15	8.02174e-05
Hypodiploidy	cg18508425		19	4.81305e-05
Hypodiploidy	cg19291696		13	0.000152413
Hypodiploidy	cg22249612	CD63	12	5.61522e-05
Hypodiploidy	cg23186333	CD44	11	0.000399493
Hypodiploidy	cg23286646	SIM2	21	0.000208565
Hypodiploidy	cg23332582	SPSB4	3	0.000280761
Hypodiploidy	cg23808165		22	0.000120326
Hypodiploidy	cg24368031	MRC2	17	2.40652e-05
Hypodiploidy	cg24674703	CD5	11	0.000152413
Hypodiploidy	cg25469800	C1orf55	1	0.000232631
Hypodiploidy	cg25797055	UCP1	4	2.40652e-05
Hypodiploidy	cg26360197	RPTOR	17	0.000200544
Hypodiploidy	cg26816688	C7orf13;RNF32	7	4.01087e-05
Hypodiploidy	cg27107094	ELFN2	22	9.62609e-05
Hypodiploidy	cg27615938	NCRNA00188;SNORD65	17	0.000152413
ETV6-group	cg01578875	ZNF827	4	0.00293743
ETV6-group	cg01712159	CBFA2T3	16	0.00235118
ETV6-group	cg02525597	CIITA	16	0.00166938
ETV6-group	cg03195147		3	0.000904214
ETV6-group	cg08674255	CBFA2T3	16	0.000442709
ETV6-group	cg09394681		6	0.00226231
ETV6-group	cg10450692		17	0.00140894
ETV6-group	cg14325952		8	0.00041592
ETV6-group	cg15982952		8	0.000885538
ETV6-group	cg16340152		8	0.00104904
ETV6-group	cg18858542	MYO1E	15	0.00339986
ETV6-group	cg18948877		2	0.00313665
ETV6-group	cg19937878		6	0.00201805
ETV6-group	cg22261669	FARP1	13	0.00199939
ETV6-group	cg26351001		4	0.00337293
ETV6-group	cg26872053		5	0.0019994
ETV6-group	cg27628854	SNTB1	8	0.00282641
ETV6::RUNX1_vs_ETV6::RUNX1-like	cg00638210	PLXNA1	3	0.000851988
ETV6::RUNX1_vs_ETV6::RUNX1-like	cg03070196		8	9.74558e-05
ETV6::RUNX1_vs_ETV6::RUNX1-like	cg06376426	GRHL3	1	0.00417438
ETV6::RUNX1_vs_ETV6::RUNX1-like	cg07893801	PLCG1	20	4.42981e-05
ETV6::RUNX1_vs_ETV6::RUNX1-like	cg08483876		8	7.0877e-05
ETV6::RUNX1_vs_ETV6::RUNX1-like	cg09144073		6	0.00563999
ETV6::RUNX1_vs_ETV6::RUNX1-like	cg10053779	INPP5F	10	0.00325827
ETV6::RUNX1_vs_ETV6::RUNX1-like	cg12819548	ARHGEF12	11	0.0016793
ETV6::RUNX1_vs_ETV6::RUNX1-like	cg13703576	FGF3	11	0.00326982
ETV6::RUNX1_vs_ETV6::RUNX1-like	cg13720710	ADARB2	10	0.000792879
ETV6::RUNX1_vs_ETV6::RUNX1-like	cg14501253	C8orf79	8	0.000176829
ETV6::RUNX1_vs_ETV6::RUNX1-like	cg15924577		11	7.0877e-05
ETV6::RUNX1_vs_ETV6::RUNX1-like	cg20697926		18	0.00538276
ETV6::RUNX1_vs_ETV6::RUNX1-like	cg21188610	FNBP1	9	0.00354447
ETV6::RUNX1_vs_ETV6::RUNX1-like	cg21598389	MYO1E	15	0.00494413
ETV6::RUNX1_vs_ETV6::RUNX1-like	cg25285440	LGR5	12	0.00510462
ETV6::RUNX1_vs_ETV6::RUNX1-like	cg25597952	MAD1L1	7	0.0059609
ETV6::RUNX1_vs_ETV6::RUNX1-like	cg25642217	MGC70857	8	9.74558e-05
ph-group	cg01204844		22	0.000722868
ph-group	cg01550810		1	0.000514235
ph-group	cg09440215	C19orf18	19	0.000283577
ph-group	cg10171489	LY86	6	0.000465652
ph-group	cg10716356	CENPF	1	0.000559371
ph-group	cg13217373	RPS6KA2	6	0.00048743
ph-group	cg20463261	MFN2	1	0.000222458
ph-group	cg21359950	CRADD	12	0.000217615
ph-group	cg22836605	DCTN4	5	0.000529797
BCR::ABL1_vs_BCR::ABL1-like	cg02419835		5	0.00670944
BCR::ABL1_vs_BCR::ABL1-like	cg02589604	MYT1L	2	0.0263924
BCR::ABL1_vs_BCR::ABL1-like	cg04231677	FAM129A	1	0.0111258
BCR::ABL1_vs_BCR::ABL1-like	cg05098343	ELMO1	7	0.013249
BCR::ABL1_vs_BCR::ABL1-like	cg05403689		12	0.0109559
BCR::ABL1_vs_BCR::ABL1-like	cg05995607		11	0.00865108
BCR::ABL1_vs_BCR::ABL1-like	cg06442240	ITPRIPL2	16	0.00135887
BCR::ABL1_vs_BCR::ABL1-like	cg09884146	SPRED2	2	0.0352747
BCR::ABL1_vs_BCR::ABL1-like	cg10221172	SASH1	6	0.013249
BCR::ABL1_vs_BCR::ABL1-like	cg10558233		8	0.0163914
BCR::ABL1_vs_BCR::ABL1-like	cg13519918		12	0.0150149
BCR::ABL1_vs_BCR::ABL1-like	cg15267010	TOX2	20	0.0125432
BCR::ABL1_vs_BCR::ABL1-like	cg16276424	LOC100126784;NAV2	11	0.0106865
BCR::ABL1_vs_BCR::ABL1-like	cg17183174		13	0.0144028
BCR::ABL1_vs_BCR::ABL1-like	cg21255356		6	0.0111023
BCR::ABL1_vs_BCR::ABL1-like	cg26182406		14	0.0193961
PAX5alt	cg00527307		13	5.53759e-05
PAX5alt	cg01028389		16	4.81529e-06
PAX5alt	cg01096587	PLEKHG1	6	0.000101121
PAX5alt	cg01737554	SLFN12L	17	0.000113159
PAX5alt	cg02131130	ATG7;VGLL4	3	4.33377e-05
PAX5alt	cg02404377	NAV2	11	2.40765e-05
PAX5alt	cg04919234	FBXL4	6	2.16688e-05
PAX5alt	cg05091135		13	4.81529e-05
PAX5alt	cg09571376	NAV2	11	7.22294e-06
PAX5alt	cg13054358		11	0.000243172
PAX5alt	cg13130398	RABGAP1L	1	9.38983e-05
PAX5alt	cg13866253	PAK1	11	7.94524e-05
PAX5alt	cg13932603	DAPK1	9	3.61147e-05
PAX5alt	cg14014720	DAPK1	9	9.14906e-05
PAX5alt	cg17239236	CALN1	7	0.00114521
PAX5alt	cg17262755	ARHGAP26	5	2.40765e-05
PAX5alt	cg17433546	C12orf23	12	0.000182981
PAX5alt	cg20401521	DAPK1	9	8.42677e-05
PAX5alt	cg20848785	VIPR2	7	2.40765e-06
PAX5alt	cg21546532		7	4.81529e-05
PAX5alt	cg23004031	MGMT	10	6.50065e-05
PAX5alt	cg23253991	RAPGEF4	2	1.92612e-05
PAX5alt	cg25522149	DOCK6	19	7.22294e-06
PAX5alt	cg25843927	AGPS	2	3.37071e-05
PAX5alt	cg27158793	AUTS2	7	9.87135e-05
PAX5 P80R	cg03684571	ZCCHC14	16	2.23348e-06
PAX5 P80R	cg06123807		7	9.60397e-05
PAX5 P80R	cg06263227	IQCE	7	3.12687e-05
PAX5 P80R	cg06963346	PTPRN2	7	2.90353e-05
PAX5 P80R	cg07066860	ETV6	12	8.93392e-06
PAX5 P80R	cg08151370	FAM198A	3	0.000160811
PAX5 P80R	cg08456247	CCDC85A	2	0.000214414
PAX5 P80R	cg08476055	RUNX2	6	7.14714e-05
PAX5 P80R	cg08492145	PTPRN2	7	2.23348e-05
PAX5 P80R	cg09653364		5	1.34009e-05
PAX5 P80R	cg11626153	RNF7	3	4.91366e-05
PAX5 P80R	cg12239580	FAM198A	3	0.000254617
PAX5 P80R	cg13799263	SGMS1	10	2.23348e-06
PAX5 P80R	cg17157198	IKZF1	7	8.93392e-06
PAX5 P80R	cg17624891		5	5.80705e-05
PAX5 P80R	cg18514573		6	6.0304e-05
PAX5 P80R	cg18950481	LOC149134	1	9.38062e-05
PAX5 P80R	cg19006947	PLCB3	11	6.70044e-06
PAX5 P80R	cg20637603	SCN3A	2	1.11674e-05
PAX5 P80R	cg23729200		10	2.23348e-06
PAX5 P80R	cg24090608	STAG1	3	2.23348e-06
PAX5 P80R	cg24658360	ENOX1	13	2.45683e-05
PAX5 P80R	cg26244838	SLC12A7	5	0.000107207
NUTM1-r	cg02297838	MIR17;MIR17HG;MIR18A;MIR19A;MIR19B1;MIR20A;MIR92A1	13	0.00024706
NUTM1-r	cg05664352		10	4.84432e-06
NUTM1-r	cg07288693	RBX1	22	0.000171973
NUTM1-r	cg08206898	FAM160B1	10	3.87546e-05
NUTM1-r	cg08965464	EPHA4	2	2.42216e-06
NUTM1-r	cg08989214	ZCCHC14	16	0.00012353
NUTM1-r	cg09850150	MB	22	7.26648e-05
NUTM1-r	cg11093760	CILP	15	0.00014533
NUTM1-r	cg12163781	MAD1L1	7	9.68865e-06
NUTM1-r	cg12690246	AQP5	12	7.26648e-05
NUTM1-r	cg14073046		13	1.21108e-05
NUTM1-r	cg14911856		1	0.000164707
NUTM1-r	cg15617609	VPS37B	12	0.000101731
NUTM1-r	cg19137417		17	1.4533e-05
NUTM1-r	cg19930352	S100A11	1	3.63324e-05
NUTM1-r	cg20100151		3	0.000111419
NUTM1-r	cg20397902		16	7.02427e-05
NUTM1-r	cg22306691	C19orf48;SNORD88C	19	0.000201039
NUTM1-r	cg23104439		14	0.000111419
KMT2A-r	cg01824466	TP53INP1	8	0.0012834
KMT2A-r	cg02091808		5	0.0023892
KMT2A-r	cg03636048	PMFBP1	16	0.00175393
KMT2A-r	cg06057569	BRD1	22	0.00139954
KMT2A-r	cg06348985	LNX2	13	0.00252473
KMT2A-r	cg07232063	CLCA1	1	0.00241564
KMT2A-r	cg08369079	PRDM1	6	0.00251674
KMT2A-r	cg08946713	STAT1	2	0.0010326
KMT2A-r	cg10006817	FMN1	15	0.00124542
KMT2A-r	cg11815811		3	0.00123229
KMT2A-r	cg12170477	NKAIN2	6	0.00182821
KMT2A-r	cg13598109	TLE4	9	0.00250613
KMT2A-r	cg13836518	CORO2A	9	0.00246092
KMT2A-r	cg16068833	CD52;UBXN11	1	0.00120434
KMT2A-r	cg17185710	LOC401093;MBNL1	3	0.00123491
KMT2A-r	cg17218026	ADAR	1	0.00243963
KMT2A-r	cg18254356	LOC153684	5	0.00128484
KMT2A-r	cg19144497	ARID3B	15	0.00119287
KMT2A-r	cg19672145	SPRED2	2	0.00254868
KMT2A-r	cg20201971		2	0.00125068
KMT2A-r	cg22076311	FOXP1	3	0.000394121
KMT2A-r	cg23358625	RPSAP58	19	0.00126119
KMT2A-r	cg23653058		3	0.00126907
KMT2A-r	cg24603481	RNF220	1	0.00123491
KMT2A-r	cg25576093		6	0.00157487
TCF3::PBX1	cg00197728		20	0.000409418
TCF3::PBX1	cg00447582	RAB11FIP3	16	0.00115956
TCF3::PBX1	cg00631327	CSMD1	8	0.00112109
TCF3::PBX1	cg04982190	APOBEC4;RGL1	1	0.00116505
TCF3::PBX1	cg05735590		6	0.00121177
TCF3::PBX1	cg06037365		16	0.00119528
TCF3::PBX1	cg07339138		3	0.00122276
TCF3::PBX1	cg10208934	C2orf16;ZNF512	2	0.00123375
TCF3::PBX1	cg10309609	TOP1MT	8	0.00127222
TCF3::PBX1	cg12183594	ZNF425	7	0.00115681
TCF3::PBX1	cg12400790	IQCE	7	0.0011733
TCF3::PBX1	cg13455842	KANK1	9	0.000967215
TCF3::PBX1	cg15047134		11	0.00122276
TCF3::PBX1	cg15159247	MOBKL2A	19	0.00106888
TCF3::PBX1	cg15172966		12	0.00130244
TCF3::PBX1	cg15346493		3	0.00116231
TCF3::PBX1	cg16391792	LIPC	15	0.00129969
TCF3::PBX1	cg17322000	TOP1MT	8	0.0012255
TCF3::PBX1	cg20439101	MAP3K1	5	0.00121177
TCF3::PBX1	cg20707774	CHI3L1	1	0.00117055
TCF3::PBX1	cg22548735		2	0.00129969
TCF3::PBX1	cg24215635	MTUS2	13	0.0011678
TCF3::PBX1	cg26716839	UNC119B	12	0.00102492
TCF3::PBX1	cg26893605	GALNT2	1	0.00125023
MEF2D-r	cg01181307	BRF1;BTBD6	14	3.51597e-05
MEF2D-r	cg03380518		1	1.75798e-05
MEF2D-r	cg04132891	CCDC80	3	0.000213469
MEF2D-r	cg09237515	BRF1;BTBD6	14	5.27395e-05
MEF2D-r	cg11293572	PTPRN2	7	1.00456e-05
MEF2D-r	cg13572771	RAD51L1	14	2.76254e-05
MEF2D-r	cg17130474	PINX1	8	1.50684e-05
MEF2D-r	cg18385299	ACBD3	1	6.27851e-05
MEF2D-r	cg26469895	HDAC4	2	8.03649e-05
MEF2D-r	cg26671873		4	2.26026e-05
ZNF384-r	cg00075204	SFXN1	5	3.20024e-05
ZNF384-r	cg00213714	ASTN2;TRIM32	9	1.72321e-05
ZNF384-r	cg06429887	FITM1	14	9.27537e-05
ZNF384-r	cg07782630	ASTN2;TRIM32	9	7.38518e-06
ZNF384-r	cg08166720	ZZEF1	17	0.00129363
ZNF384-r	cg12883826	CAMK2D	4	0.00129486
ZNF384-r	cg13246654	CAMK2D	4	0.00128157
ZNF384-r	cg14556391	KCNK12	2	2.95407e-05
ZNF384-r	cg21291985	ZBTB46	20	0.00137216
ZNF384-r	cg26557834	SGK1	6	0.00128175
ZNF384-r	cg26786253	ZZEF1	17	0.00126561
ZNF384-r	cg27500214	PARD3	10	3.20024e-05
DUX4-r	cg02501127	SHPK	17	0.00128058
DUX4-r	cg04204002	TMPRSS3	21	0.00128324
DUX4-r	cg04770020	TPO	2	0.0013072
DUX4-r	cg06513043		16	0.000822657
DUX4-r	cg08631887		13	0.00130187
DUX4-r	cg12549451		6	0.0012646
DUX4-r	cg13458875	SEC16A	9	0.00129655
DUX4-r	cg17107501	ARHGAP19	10	0.00120603
DUX4-r	cg17518079	TPO	2	0.00130454
DUX4-r	cg19564408		4	0.00128856
DUX4-r	cg19791379	ERC1	12	0.00125129
DUX4-r	cg25710107	A2LD1	13	7.18826e-05
DUX4-r	cg26428748	TPD52	8	0.000330128
T-ALL	cg00004667	ZBTB17	1	0.000103942
T-ALL	cg07793148	C1orf200;PIK3CD	1	0.0010856
T-ALL	cg11238542		2	0.000932769
T-ALL	cg11619961	CD74	5	8.83503e-05
T-ALL	cg19966212	CD74	5	9.61459e-05
T-ALL	cg22232207	CD40	20	9.87445e-05
T-ALL	cg23109968		4	5.19708e-06
Control	cg03502002	GALR1	18	0.00278037
Control	cg04021856	LYPD6	2	0.00133895
Control	cg08234308	LEPR	1	0.00113212
Control	cg08797194	UGGT2	13	0.00286305
Control	cg09826050	ESRRG	1	0.00233224
Control	cg09839635	RNF180	5	0.00102505
Control	cg11549265	C6orf41;LOC100270746	6	0.00148263
Control	cg12079322	GALNT13	2	0.000752105
Control	cg16987305	LEPR	1	0.002694
Control	cg17025835	TMEM229A	7	0.00121195
Control	cg19849428	LRRC4C	11	0.00174074
Control	cg22484737		7	0.000435379
Control	cg25032595	CLDN10	13	0.00219191
Control	cg26001902	SLC5A7	2	0.00173716
Control	cg26980244	NEFM	8	0.00109925

## Sheet: Supplementary Data 4
Supplementary Data 4: 356 ALLIUM GEX genes
Subtype	Gene ID	Gene	CHR	Feature importance
aneuploidy	ENSG00000001617	SEMA3F	3	0.00162672
aneuploidy	ENSG00000010327	STAB1	3	0.000760056
aneuploidy	ENSG00000047634	SCML1	X	0.00186593
aneuploidy	ENSG00000074211	PPP2R2C	4	0.000651687
aneuploidy	ENSG00000075275	CELSR1	22	0.00171424
aneuploidy	ENSG00000104177	MYEF2	15	0.000243068
aneuploidy	ENSG00000114805	PLCH1	3	0.000414022
aneuploidy	ENSG00000116991	SIPA1L2	1	0.0013599
aneuploidy	ENSG00000127399	LRRC61	7	0.00213042
aneuploidy	ENSG00000127533	F2RL3	19	0.00298141
aneuploidy	ENSG00000130300	PLVAP	19	0.000782847
aneuploidy	ENSG00000132938	MTUS2	13	0.000730423
aneuploidy	ENSG00000133131	MORC4	X	0.00333934
aneuploidy	ENSG00000142188	TMEM50B	21	0.000450715
aneuploidy	ENSG00000143344	RGL1	1	0.00157861
aneuploidy	ENSG00000163053	SLC16A14	2	0.0026255
aneuploidy	ENSG00000168398	BDKRB2	14	0.00223064
aneuploidy	ENSG00000175874	CREG2	2	0.00316378
aneuploidy	ENSG00000182670	TTC3	21	0.00172591
aneuploidy	ENSG00000183145	RIPPLY3	21	0.00302246
aneuploidy	ENSG00000185760	KCNQ5	6	0.00169293
aneuploidy	ENSG00000187922	LCN10	9	0.00380783
aneuploidy	ENSG00000196468	FGF16	X	0.00268053
aneuploidy	ENSG00000196739	COL27A1	9	0.00150193
aneuploidy	ENSG00000205730	ITPRIPL2	16	0.00180619
aneuploidy	ENSG00000205755	CRLF2	X	0.0025032
aneuploidy	ENSG00000213416	KRTAP4-12	17	0.00174758
aneuploidy	ENSG00000267206	LCN6	9	0.00040191
aneuploidy	ENSG00000274443	C8orf89	8	0.000802492
HeH	ENSG00000057019	DCBLD2	3	0.00112266
HeH	ENSG00000095585	BLNK	10	0.000493968
HeH	ENSG00000110077	MS4A6A	11	0.000763405
HeH	ENSG00000115457	IGFBP2	2	0.0134719
HeH	ENSG00000124491	F13A1	6	0.00699136
HeH	ENSG00000132465	JCHAIN	4	0.00421745
HeH	ENSG00000133067	LGR6	1	0.00152681
HeH	ENSG00000143036	SLC44A3	1	0.00035925
HeH	ENSG00000145087	STXBP5L	3	0.000449062
HeH	ENSG00000147180	ZNF711	X	0.009145
HeH	ENSG00000164938	TP53INP1	8	0.00444291
HeH	ENSG00000166503	HDGFL3	15	0.0144608
HeH	ENSG00000168671	UGT3A2	5	0.0109824
HeH	ENSG00000170561	IRX2	5	0.00740952
HeH	ENSG00000174059	CD34	1	0.00233512
HeH	ENSG00000179862	CITED4	1	0.00282722
HeH	ENSG00000182272	B4GALNT4	11	0.00251288
HeH	ENSG00000196653	ZNF502	3	0.00790349
HeH	ENSG00000283977	AC084337.2	11	0.000628687
low HeH	ENSG00000147183	CPXCR1	X	0.000741292
low HeH	ENSG00000167768	KRT1	12	0.000782475
low HeH	ENSG00000171643	S100Z	5	0.000535378
low HeH	ENSG00000198157	HMGN5	X	0.000535378
low HeH	ENSG00000235272	RAMACL	6	0.000782475
low HeH	ENSG00000265118	AC134669.1	17	0.00403593
low HeH	ENSG00000266076	AC004805.1	17	0.00177087
low HeH	ENSG00000269897	COMMD3-BMI1	10	0.00527141
low HeH	ENSG00000285283	AL035078.4	11	0.00115312
iAMP21	ENSG00000022556	NLRP2	19	0.00512793
iAMP21	ENSG00000101493	ZNF516	18	0.0202345
iAMP21	ENSG00000105642	KCNN1	19	0.0199112
iAMP21	ENSG00000138771	SHROOM3	4	0.0164463
iAMP21	ENSG00000149646	CNBD2	20	0.0120114
iAMP21	ENSG00000154655	L3MBTL4	18	0.00221748
iAMP21	ENSG00000165949	IFI27	14	0.00748401
iAMP21	ENSG00000170074	FAM153A	5	0.0194492
iAMP21	ENSG00000176788	BASP1	5	0.00406539
iAMP21	ENSG00000177663	IL17RA	22	0.0182018
iAMP21	ENSG00000179455	MKRN3	15	0.0179709
iAMP21	ENSG00000180574	EIF2S3B	12	0.00235608
iAMP21	ENSG00000183421	RIPK4	21	0.0169083
iAMP21	ENSG00000196562	SULF2	20	0.015661
iAMP21	ENSG00000196664	TLR7	X	0.00364961
iAMP21	ENSG00000255398	HCAR3	12	0.00845416
iAMP21	ENSG00000255587	RAB44	6	0.00646766
iAMP21	ENSG00000282988	AL031777.2	6	0.000923952
ETV6-group	ENSG00000001561	ENPP4	6	0.00372127
ETV6-group	ENSG00000024422	EHD2	19	0.00126831
ETV6-group	ENSG00000046604	DSG2	18	0.00292683
ETV6-group	ENSG00000072134	EPN2	17	0.0039717
ETV6-group	ENSG00000088881	EBF4	20	0.000882825
ETV6-group	ENSG00000101190	TCFL5	20	0.000368621
ETV6-group	ENSG00000101197	BIRC7	20	0.000750906
ETV6-group	ENSG00000107537	PHYH	10	0.0005364
ETV6-group	ENSG00000110492	MDK	11	0.000614625
ETV6-group	ENSG00000115884	SDC1	2	0.000592275
ETV6-group	ENSG00000116985	BMP8B	1	0.00193327
ETV6-group	ENSG00000131620	ANO1	11	0.00147495
ETV6-group	ENSG00000134762	DSC3	18	0.00347381
ETV6-group	ENSG00000139910	NOVA1	14	0.0024891
ETV6-group	ENSG00000139915	MDGA2	14	0.00226098
ETV6-group	ENSG00000141052	MYOCD	17	0.00328248
ETV6-group	ENSG00000144834	TAGLN3	3	0.000784718
ETV6-group	ENSG00000146373	RNF217	6	0.00372509
ETV6-group	ENSG00000151623	NR3C2	4	0.0002235
ETV6-group	ENSG00000152767	FARP1	13	0.00275427
ETV6-group	ENSG00000157077	ZFYVE9	1	0.00252309
ETV6-group	ENSG00000157315	TMED6	16	0.00247774
ETV6-group	ENSG00000159217	IGF2BP1	17	0.00106531
ETV6-group	ENSG00000175198	PCCA	13	0.004917
ETV6-group	ENSG00000179348	GATA2	3	0.0004023
ETV6-group	ENSG00000180543	TSPYL5	8	0.0083577
ETV6-group	ENSG00000184304	PRKD1	14	0.00200972
ETV6-group	ENSG00000196358	NTNG2	9	2.235e-05
ETV6-group	ENSG00000196581	AJAP1	1	0.00414228
ETV6-group	ENSG00000197417	SHPK	17	0.00292585
ETV6-group	ENSG00000198010	DLGAP2	8	0.00217697
ETV6-group	ENSG00000222014	RAB6C	2	0.00212238
ETV6-group	ENSG00000222038	POTEJ	2	0.00151735
ETV6-group	ENSG00000251287	ALG1L2	3	0.000212325
ETV6-group	ENSG00000262655	SPON1	11	0.00521004
ETV6-group	ENSG00000267534	S1PR2	19	0.00124042
ETV6-group	ENSG00000274750	H3C6	6	0.00069285
ETV6::RUNX1_vs_ETV6::RUNX1-like	ENSG00000100154	TTC28	22	0.00970598
ETV6::RUNX1_vs_ETV6::RUNX1-like	ENSG00000101439	CST3	20	0.00137044
ETV6::RUNX1_vs_ETV6::RUNX1-like	ENSG00000104728	ARHGEF10	8	0.0137295
ETV6::RUNX1_vs_ETV6::RUNX1-like	ENSG00000114631	PODXL2	3	0.0120836
ETV6::RUNX1_vs_ETV6::RUNX1-like	ENSG00000117122	MFAP2	1	0.0102908
ETV6::RUNX1_vs_ETV6::RUNX1-like	ENSG00000122642	FKBP9	7	0.0185895
ETV6::RUNX1_vs_ETV6::RUNX1-like	ENSG00000125968	ID1	20	0.00555128
ETV6::RUNX1_vs_ETV6::RUNX1-like	ENSG00000130203	APOE	19	0.0203402
ETV6::RUNX1_vs_ETV6::RUNX1-like	ENSG00000138080	EMILIN1	2	0.0304968
ETV6::RUNX1_vs_ETV6::RUNX1-like	ENSG00000142609	CFAP74	1	0.0103144
ETV6::RUNX1_vs_ETV6::RUNX1-like	ENSG00000150471	ADGRL3	4	0.0126946
ETV6::RUNX1_vs_ETV6::RUNX1-like	ENSG00000151729	SLC25A4	4	0.0142987
ETV6::RUNX1_vs_ETV6::RUNX1-like	ENSG00000166482	MFAP4	17	0.00748568
ETV6::RUNX1_vs_ETV6::RUNX1-like	ENSG00000176678	FOXL1	16	0.0128389
ETV6::RUNX1_vs_ETV6::RUNX1-like	ENSG00000178821	TMEM52	1	0.00403919
ETV6::RUNX1_vs_ETV6::RUNX1-like	ENSG00000179869	ABCA13	7	0.00735187
ETV6::RUNX1_vs_ETV6::RUNX1-like	ENSG00000187715	KBTBD12	3	0.0058424
ETV6::RUNX1_vs_ETV6::RUNX1-like	ENSG00000214940	NPIPA8	16	0.0281636
ETV6::RUNX1_vs_ETV6::RUNX1-like	ENSG00000268643	AC006486.1	19	0.0187534
ph-group	ENSG00000021645	NRXN3	14	0.00170067
ph-group	ENSG00000050767	COL23A1	5	0.000806227
ph-group	ENSG00000074047	GLI2	2	0.000123174
ph-group	ENSG00000100314	CABP7	22	0.000257545
ph-group	ENSG00000104237	RP1	8	0.000111976
ph-group	ENSG00000112964	GHR	5	0.000190359
ph-group	ENSG00000114737	CISH	3	0.000694251
ph-group	ENSG00000122367	LDB3	10	0.00023515
ph-group	ENSG00000123094	RASSF8	12	0.000257545
ph-group	ENSG00000131686	CA6	1	0.00621429
ph-group	ENSG00000134460	IL2RA	10	0.00491342
ph-group	ENSG00000145113	MUC4	3	0.00399472
ph-group	ENSG00000145623	OSMR	5	0.000425509
ph-group	ENSG00000147488	ST18	8	0.000694251
ph-group	ENSG00000160013	PTGIR	19	0.000347126
ph-group	ENSG00000165105	RASEF	9	0.000212754
ph-group	ENSG00000166265	CYYR1	21	0.00027994
ph-group	ENSG00000169213	RAB3B	1	0.000123174
ph-group	ENSG00000169946	ZFPM2	8	0.000223952
ph-group	ENSG00000171551	ECEL1	2	0.000836646
ph-group	ENSG00000180535	BHLHA15	7	0.000738238
ph-group	ENSG00000188269	OR7A5	19	0.000649059
ph-group	ENSG00000196639	HRH1	3	0.000761035
ph-group	ENSG00000205045	SLFN12L	17	0.000347126
BCR::ABL1_vs_BCR::ABL1-like	ENSG00000122012	SV2C	5	0.0248741
BCR::ABL1_vs_BCR::ABL1-like	ENSG00000182983	ZNF662	3	0.0345852
BCR::ABL1_vs_BCR::ABL1-like	ENSG00000187398	LUZP2	11	0.0374815
BCR::ABL1_vs_BCR::ABL1-like	ENSG00000197249	SERPINA1	14	0.0686306
BCR::ABL1_vs_BCR::ABL1-like	ENSG00000248905	FMN1	15	0.00732593
BCR::ABL1_vs_BCR::ABL1-like	ENSG00000250361	GYPB	4	0.0202741
BCR::ABL1_vs_BCR::ABL1-like	ENSG00000268916	CSAG3	X	0.00562704
PAX5alt	ENSG00000002746	HECW1	7	0.00281906
PAX5alt	ENSG00000006638	TBXA2R	19	0.00389318
PAX5alt	ENSG00000067715	SYT1	12	0.0032656
PAX5alt	ENSG00000079263	SP140	2	0.00556866
PAX5alt	ENSG00000087303	NID2	14	0.00244428
PAX5alt	ENSG00000090975	PITPNM2	12	0.0011471
PAX5alt	ENSG00000091428	RAPGEF4	2	0.00102593
PAX5alt	ENSG00000100298	APOBEC3H	22	0.00119101
PAX5alt	ENSG00000106823	ECM2	9	0.00314759
PAX5alt	ENSG00000111249	CUX2	12	0.0022073
PAX5alt	ENSG00000117139	KDM5B	1	0.00160877
PAX5alt	ENSG00000117143	UAP1	1	0.000231767
PAX5alt	ENSG00000120594	PLXDC2	10	0.0041785
PAX5alt	ENSG00000122694	GLIPR2	9	0.0018431
PAX5alt	ENSG00000128536	CDHR3	7	0.000827505
PAX5alt	ENSG00000130584	ZBTB46	20	0.0019617
PAX5alt	ENSG00000142910	TINAGL1	1	0.0031088
PAX5alt	ENSG00000146242	TPBG	6	0.0040974
PAX5alt	ENSG00000147889	CDKN2A	9	0.00276644
PAX5alt	ENSG00000148308	GTF3C5	9	0.000485607
PAX5alt	ENSG00000152894	PTPRK	6	0.00592575
PAX5alt	ENSG00000161973	CCDC42	17	0.000617812
PAX5alt	ENSG00000162407	PLPP3	1	0.00165478
PAX5alt	ENSG00000162817	C1orf115	1	0.00310094
PAX5alt	ENSG00000163666	HESX1	3	0.000595972
PAX5alt	ENSG00000165973	NELL1	11	0.00178535
PAX5alt	ENSG00000166341	DCHS1	11	0.000320059
PAX5alt	ENSG00000166833	NAV2	11	1.10365e-05
PAX5alt	ENSG00000168843	FSTL5	4	0.00481433
PAX5alt	ENSG00000169427	KCNK9	8	0.00175411
PAX5alt	ENSG00000169744	LDB2	4	0.00414108
PAX5alt	ENSG00000170035	UBE2E3	2	0.00154348
PAX5alt	ENSG00000170549	IRX1	5	0.00295703
PAX5alt	ENSG00000176532	PRR15	7	0.00177525
PAX5alt	ENSG00000182253	SYNM	15	0.00347502
PAX5alt	ENSG00000183166	CALN1	7	0.00452377
PAX5alt	ENSG00000184293	CLECL1	12	0.00335044
PAX5alt	ENSG00000187980	PLA2G2C	1	0.00256405
PAX5alt	ENSG00000221869	CEBPD	8	0.00246114
PAX5alt	ENSG00000254221	PCDHGB1	5	0.0035442
PAX5alt	ENSG00000255833	TIFAB	5	0.00133495
PAX5 P80R	ENSG00000088854	C20orf194	20	0.000297609
PAX5 P80R	ENSG00000130725	UBE2M	19	3.18867e-05
PAX5 P80R	ENSG00000145794	MEGF10	5	3.18867e-05
PAX5 P80R	ENSG00000167094	TTC16	9	0.000159434
PAX5 P80R	ENSG00000169704	GP9	3	0.000350754
PAX5 P80R	ENSG00000198797	BRINP2	1	0.00019132
PAX5 P80R	ENSG00000221968	FADS3	11	0.000361383
PAX5 P80R	ENSG00000242252	BGLAP	1	6.37734e-05
NUTM1-r	ENSG00000099250	NRP1	10	3.18867e-05
NUTM1-r	ENSG00000119681	LTBP2	14	0.000138176
NUTM1-r	ENSG00000124107	SLPI	20	0.000765281
NUTM1-r	ENSG00000152454	ZNF256	19	2.12578e-05
NUTM1-r	ENSG00000171843	MLLT3	9	0.000382641
NUTM1-r	ENSG00000180592	SKIDA1	10	0.000413336
NUTM1-r	ENSG00000184507	NUTM1	15	0.00174575
NUTM1-r	ENSG00000185686	PRAME	22	0.000744023
NUTM1-r	ENSG00000286221	AC009070.1	16	5.31445e-05
KMT2A-r	ENSG00000005108	THSD7A	7	0.000288123
KMT2A-r	ENSG00000069188	SDK2	17	3.3245e-05
KMT2A-r	ENSG00000073792	IGF2BP2	3	0.000144062
KMT2A-r	ENSG00000078399	HOXA9	7	4.43266e-05
KMT2A-r	ENSG00000096433	ITPR3	6	0.000543001
KMT2A-r	ENSG00000116711	PLA2G4A	1	0.00148494
KMT2A-r	ENSG00000120693	SMAD9	13	0.000177306
KMT2A-r	ENSG00000123131	PRDX4	X	0.00247121
KMT2A-r	ENSG00000124813	RUNX2	6	0.00403372
KMT2A-r	ENSG00000125869	LAMP5	20	0.00643975
KMT2A-r	ENSG00000135525	MAP7	6	5.54083e-05
KMT2A-r	ENSG00000143995	MEIS1	2	0.00300313
KMT2A-r	ENSG00000147145	LPAR4	X	0.00105276
KMT2A-r	ENSG00000147852	VLDLR	9	0.000288123
KMT2A-r	ENSG00000152520	PAN3	13	0.00275933
KMT2A-r	ENSG00000154319	FAM167A	8	0.0018728
KMT2A-r	ENSG00000166923	GREM1	15	0.000288123
KMT2A-r	ENSG00000171517	LPAR3	1	0.000709226
KMT2A-r	ENSG00000171724	VAT1L	16	0.00358568
KMT2A-r	ENSG00000176076	KCNE5	X	0.000831124
KMT2A-r	ENSG00000188620	HMX3	10	0.00337991
KMT2A-r	ENSG00000196549	MME	3	0.000188388
KMT2A-r	ENSG00000274736	CCL23	17	0.00137413
TCF3::PBX1	ENSG00000077327	SPAG6	10	0.00575977
TCF3::PBX1	ENSG00000077942	FBLN1	22	0.00566486
TCF3::PBX1	ENSG00000087495	PHACTR3	20	0.00503675
TCF3::PBX1	ENSG00000107104	KANK1	9	0.00426868
TCF3::PBX1	ENSG00000107282	APBA1	9	0.00571227
TCF3::PBX1	ENSG00000133055	MYBPH	1	0.00527377
TCF3::PBX1	ENSG00000136883	KIF12	9	0.00538043
TCF3::PBX1	ENSG00000138356	AOX1	2	0.00329463
TCF3::PBX1	ENSG00000165553	NGB	14	0.00519081
TCF3::PBX1	ENSG00000169760	NLGN1	3	0.00570042
TCF3::PBX1	ENSG00000171992	SYNPO	5	0.00570389
TCF3::PBX1	ENSG00000172061	LRRC15	3	0.00579699
TCF3::PBX1	ENSG00000172380	GNG12	1	0.00584263
TCF3::PBX1	ENSG00000176769	TCERG1L	10	0.00548709
TCF3::PBX1	ENSG00000185046	ANKS1B	12	0.0040768
TCF3::PBX1	ENSG00000185630	PBX1	1	0.00603912
TCF3::PBX1	ENSG00000198643	FAM3D	3	0.0052631
TCF3::PBX1	ENSG00000198963	RORB	9	0.00463506
MEF2D-r	ENSG00000027075	PRKCH	14	0.00034963
MEF2D-r	ENSG00000073464	CLCN4	X	8.74076e-05
MEF2D-r	ENSG00000081189	MEF2C	5	0.000819446
MEF2D-r	ENSG00000100156	SLC16A8	22	8.74076e-05
MEF2D-r	ENSG00000104879	CKM	19	0.000415186
MEF2D-r	ENSG00000110852	CLEC2B	12	0.00040426
MEF2D-r	ENSG00000112414	ADGRG6	6	0.000120185
MEF2D-r	ENSG00000114948	ADAM23	2	0.000229445
MEF2D-r	ENSG00000117707	PROX1	1	0.000196667
MEF2D-r	ENSG00000120057	SFRP5	10	0.000152963
MEF2D-r	ENSG00000156968	MPV17L	16	0.00040426
MEF2D-r	ENSG00000164283	ESM1	5	2.18519e-05
MEF2D-r	ENSG00000168135	KCNJ4	22	0.000109259
MEF2D-r	ENSG00000173110	HSPA6	1	0.000207593
MEF2D-r	ENSG00000174502	SLC26A9	1	3.27778e-05
MEF2D-r	ENSG00000178568	ERBB4	2	0.000207593
MEF2D-r	ENSG00000250366	TUNAR	14	0.000196667
MEF2D-r	ENSG00000260220	CCDC187	9	0.000174815
MEF2D-r	ENSG00000267221	C17orf113	17	0.000447964
ZNF384-r	ENSG00000081041	CXCL2	4	0.00151385
ZNF384-r	ENSG00000084710	EFR3B	2	0.000783832
ZNF384-r	ENSG00000101115	SALL4	20	0.00708217
ZNF384-r	ENSG00000101134	DOK5	20	0.000190359
ZNF384-r	ENSG00000112299	VNN1	6	0.00399437
ZNF384-r	ENSG00000115112	TFCP2L1	2	0.000212754
ZNF384-r	ENSG00000115252	PDE1A	2	4.47904e-05
ZNF384-r	ENSG00000137252	HCRTR2	6	7.83832e-05
ZNF384-r	ENSG00000151474	FRMD4A	10	0.00447513
ZNF384-r	ENSG00000152990	ADGRA3	4	0.00522401
ZNF384-r	ENSG00000164176	EDIL3	5	0.000358323
ZNF384-r	ENSG00000164399	IL3	5	0.000593473
ZNF384-r	ENSG00000167693	NXN	17	0.00651532
ZNF384-r	ENSG00000172967	XKR3	22	0.00032473
ZNF384-r	ENSG00000173825	TIGD3	11	0.000116833
ZNF384-r	ENSG00000175505	CLCF1	11	0.000739042
ZNF384-r	ENSG00000178965	ERICH3	1	0.000111976
ZNF384-r	ENSG00000181031	RPH3AL	17	3.35928e-05
ZNF384-r	ENSG00000198178	CLEC4C	12	5.5988e-05
ZNF384-r	ENSG00000245848	CEBPA	19	0.00143115
DUX4-r	ENSG00000066382	MPPED2	11	5.60879e-05
DUX4-r	ENSG00000076706	MCAM	11	7.85231e-05
DUX4-r	ENSG00000156414	TDRD9	14	4.48703e-05
DUX4-r	ENSG00000157985	AGAP1	2	0.000605749
DUX4-r	ENSG00000163606	CD200R1	3	6.73055e-05
DUX4-r	ENSG00000167244	IGF2	11	0.000157046
DUX4-r	ENSG00000172322	CLEC12A	12	0.000258004
DUX4-r	ENSG00000179241	LDLRAD3	11	8.97407e-05
DUX4-r	ENSG00000180777	ANKRD30B	18	0.000594532
DUX4-r	ENSG00000185745	IFIT1	10	0.000168264
DUX4-r	ENSG00000248329	APELA	4	0.000291657
DUX4-r	ENSG00000282278	AC058822.1	4	0.000235569
T-ALL	ENSG00000055130	CUL1	7	0.000505558
T-ALL	ENSG00000106809	OGN	9	0.000617904
T-ALL	ENSG00000112182	BACH2	6	0.00104482
T-ALL	ENSG00000128218	VPREB3	22	0.00680315
T-ALL	ENSG00000150907	FOXO1	13	0.00240071
T-ALL	ENSG00000152492	CCDC50	3	0.000820127
T-ALL	ENSG00000155629	PIK3AP1	10	0.000112346
T-ALL	ENSG00000158485	CD1B	1	0.00112275
T-ALL	ENSG00000162104	ADCY9	16	0.000775189
T-ALL	ENSG00000164100	NDST3	4	0.000786424
T-ALL	ENSG00000165409	TSHR	14	0.00132569
T-ALL	ENSG00000169398	PTK2	8	0.000887535
T-ALL	ENSG00000169432	SCN9A	2	0.00151632
T-ALL	ENSG00000171951	SCG2	2	0.000561731
T-ALL	ENSG00000172986	GXYLT2	3	0.00309948
T-ALL	ENSG00000184384	MAML2	11	0.00398829
T-ALL	ENSG00000185842	DNAH14	1	0.000651608
T-ALL	ENSG00000186115	CYP4F2	19	0.000483089
T-ALL	ENSG00000204252	HLA-DOA	6	0.000404446
T-ALL	ENSG00000204642	HLA-F	6	0.00226939
T-ALL	ENSG00000205002	AARD	8	0.0002921
T-ALL	ENSG00000223865	HLA-DPB1	6	0.000348273
T-ALL	ENSG00000272398	CD24	6	0.000302629
Control	ENSG00000060558	GNA15	19	0.0019442
Control	ENSG00000088882	CPXM1	20	0.000597315
Control	ENSG00000108405	P2RX1	17	0.000632451
Control	ENSG00000112655	PTK7	6	0.000491907
Control	ENSG00000113758	DBN1	5	0.00514159
Control	ENSG00000122025	FLT3	13	0.00415778
Control	ENSG00000124766	SOX4	6	0.00442716
Control	ENSG00000130508	PXDN	2	0.00538755
Control	ENSG00000136158	SPRY2	13	0.00402895
Control	ENSG00000136295	TTYH3	7	8.19844e-05
Control	ENSG00000156535	CD109	6	0.00207303
Control	ENSG00000158497	HMHB1	5	0.00548124
Control	ENSG00000164116	GUCY1A1	4	0.00450914
Control	ENSG00000165996	HACD1	10	0.000679299
Control	ENSG00000166025	AMOTL1	11	4.68482e-05
Control	ENSG00000169575	VPREB1	22	0.00449743
Control	ENSG00000170476	MZB1	5	0.00522358
Control	ENSG00000172995	ARPP21	3	0.00508303
Control	ENSG00000174233	ADCY6	12	0.00208475
Control	ENSG00000256235	SMIM3	5	0.00334965
Control	ENSG00000263155	MYZAP	15	0.00542268

## Sheet: Supplementary Data 5
Supplementary Data 5: ALLIUM DNAm design cohort subtype predictions (n = 819)
public_id	Subtype prior to ML classification	DNAm dataset	aneuploidy.classifier.proba	HeH.classifier.proba	low HeH.classifier.proba	iAMP21.classifier.proba	hypodiploidy.classifier.proba	ph-group.classifier.proba	BCR::ABL1.classifier.proba	BCR::ABL1-like.classifier.proba	ETV6-group.classifier.proba	ETV6::RUNX1.classifier.proba	ETV6::RUNX1-like.classifier.proba	T-ALL.classifier.proba	DUX4-r.classifier.proba	PAX5alt.classifier.proba	KMT2A-r.classifier.proba	ZNF384-r.classifier.proba	TCF3::PBX1.classifier.proba	MEF2D-r.classifier.proba	PAX5 P80R.classifier.proba	NUTM1-r.classifier.proba	Control.classifier.proba	#predicted.classes	DNAm_subtype_OK	Subtype detailed_v1	Probability detailed_v1	DNAm_subtype_groups	#classes.updated	DNAm_probability_V2	DNAm_subtype_V2	DNAm_subtype_comments
ALL_427	HeH	design	0.885194	0.731979	0.0872931	0.0356856	0.145042	0.332255			0.0883864			0.113935	0.0662976	0.0656997	0.050938	0.0979285	0.0477199	0.0968604	0.0352428	0.109436	0.0978388	1	aneuploidy	aneuploidy	0.8852	aneuploidy	1	0.732	HeH	Passed control
ALL_446	ETV6::RUNX1	design	0.144058					0.234583			0.842335	0.799739	0.200261	0.114951	0.0655115	0.100899	0.0478346	0.0982816	0.0479689	0.122049	0.0295242	0.117462	0.132688	1	ETV6-group	ETV6-group	0.8423	ETV6-group	1	0.7997	ETV6::RUNX1	Passed control
ALL_380	HeH	design	0.816089	0.723001	0.110873	0.0378286	0.128298	0.40751			0.0789683			0.113169	0.0602971	0.0925135	0.0548915	0.153457	0.0504659	0.15741	0.0370835	0.104022	0.0552083	1	aneuploidy	aneuploidy	0.8161	aneuploidy	1	0.723	HeH	Passed control
ALL_419	HeH	design	0.897065	0.714331	0.122409	0.0560116	0.107249	0.410457			0.0792926			0.114458	0.0619281	0.165486	0.0594561	0.0997822	0.060682	0.097526	0.0509939	0.133271	0.0566802	1	aneuploidy	aneuploidy	0.8971	aneuploidy	1	0.7143	HeH	Passed control
ALL_363	BCR::ABL1	design	0.187478					0.698549	0.741747	0.258253	0.11651			0.113272	0.0606654	0.571848	0.084609	0.0985964	0.0497753	0.123543	0.0704826	0.104772	0.0539881	2	multiclass	ph-group, PAX5alt	0.6985, 0.5718	ph-group	1	0.7417	BCR::ABL1	Passed control
ALL_316	T-ALL	design	0.106164					0.234925			0.131341			0.886401	0.0648668	0.110203	0.0660722	0.107342	0.0668641	0.0971532	0.0269391	0.164654	0.0528994	1	T-ALL	T-ALL	0.8864	T-ALL	1	0.8864	T-ALL	Passed control
ALL_365	iAMP21	design	0.828061	0.142868	0.168751	0.577544	0.110836	0.440929			0.120364			0.113393	0.0601058	0.129361	0.065276	0.0992088	0.0698378	0.0975991	0.0263853	0.139877	0.0533327	1	aneuploidy	aneuploidy	0.8281	aneuploidy	1	0.5775	iAMP21	Manual check is required
ALL_359	HeH	design	0.904568	0.769289	0.106718	0.0403904	0.0836027	0.280868			0.0782012			0.11338	0.0618419	0.068733	0.0544139	0.102818	0.0455034	0.122228	0.0328697	0.108944	0.0530958	1	aneuploidy	aneuploidy	0.9046	aneuploidy	1	0.7693	HeH	Passed control
ALL_369	BCR::ABL1	design	0.473449					0.718989	0.834991	0.165009	0.132153			0.113363	0.0606596	0.125	0.0638169	0.256176	0.0554134	0.0967321	0.0272912	0.146005	0.0730414	1	ph-group	ph-group	0.719	ph-group	1	0.835	BCR::ABL1	Passed control
ALL_336	ETV6::RUNX1	design	0.101094					0.278508			0.86702	0.846089	0.153911	0.145885	0.0606088	0.0656458	0.0895361	0.116622	0.0525375	0.11945	0.0330561	0.118848	0.0528956	1	ETV6-group	ETV6-group	0.867	ETV6-group	1	0.8461	ETV6::RUNX1	Passed control
ALL_444	ETV6::RUNX1	design	0.129954					0.236401			0.920615	0.836567	0.163433	0.112961	0.0611445	0.200788	0.0592951	0.0982618	0.0767721	0.149431	0.0778189	0.104787	0.0538804	1	ETV6-group	ETV6-group	0.9206	ETV6-group	1	0.8366	ETV6::RUNX1	Passed control
ALL_368	PAX5alt	design	0.392078					0.526849	0.592573	0.407427	0.202728			0.114104	0.0763372	0.879737	0.103687	0.14525	0.119677	0.0977819	0.152113	0.155443	0.056682	2	multiclass	ph-group, PAX5alt	0.5268, 0.8797	PAX5alt	1	0.8797	PAX5alt	Passed control
ALL_358	T-ALL	design	0.0974226					0.24319			0.143019			0.589486	0.0799719	0.10439	0.0504352	0.103071	0.0477047	0.0960946	0.0309814	0.133631	0.195208	1	T-ALL	T-ALL	0.5895	T-ALL	1	0.5895	T-ALL	Manual check is required
ALL_374	T-ALL	design	0.103326					0.262055			0.123737			0.843708	0.0617057	0.0684995	0.0686068	0.0990923	0.0706108	0.102911	0.0269715	0.102801	0.386637	1	T-ALL	T-ALL	0.8437	T-ALL	1	0.8437	T-ALL	Passed control
ALL_119	HeH	design	0.896705	0.583235	0.16015	0.132234	0.124381	0.4087			0.0763921			0.113133	0.0605817	0.33233	0.0816567	0.222598	0.0967568	0.105142	0.0373214	0.164391	0.0527254	1	aneuploidy	aneuploidy	0.8967	aneuploidy	1	0.5832	HeH	Manual check is required
ALL_172	iAMP21	design	0.629417	0.185881	0.109492	0.471767	0.23286	0.511514	0.557736	0.442264	0.078561			0.117634	0.060562	0.0902934	0.0462081	0.0989483	0.056199	0.0973286	0.0317662	0.161127	0.233649	2	multiclass	aneuploidy, ph-group	0.6294, 0.5115	aneuploidy	1	0.4718	iAMP21	Manual check is required
ALL_292	PAX5 P80R	design	0.211225					0.338889			0.0758895			0.113042	0.0640055	0.299855	0.168898	0.248177	0.102277	0.107648	0.961077	0.140553	0.0529986	1	PAX5 P80R	PAX5 P80R	0.9611	PAX5 P80R	1	0.9611	PAX5 P80R	Passed control
ALL_243	HeH	design	0.878064	0.376052	0.307675	0.153343	0.16293	0.4578			0.159426			0.113043	0.0605724	0.25793	0.069042	0.101174	0.0848176	0.115195	0.0444046	0.137811	0.0550929	1	aneuploidy	aneuploidy	0.8781	aneuploidy	1	0.3761	HeH	Manual check is required
ALL_291	HeH	design	0.737836	0.290869	0.239887	0.262579	0.206664	0.512855	0.620219	0.379781	0.372841			0.113535	0.060162	0.236066	0.0539008	0.0975973	0.0645931	0.0998951	0.0434042	0.146471	0.0571596	2	multiclass	aneuploidy, ph-group	0.7378, 0.5129	aneuploidy	1	0.2909	HeH	Manual check is required
ALL_546	DUX4-r	design	0.196733					0.394266			0.219235			0.114101	0.937021	0.119783	0.131013	0.150129	0.100611	0.272687	0.0494511	0.346831	0.0959421	1	DUX4-r	DUX4-r	0.937	DUX4-r	1	0.937	DUX4-r	Passed control
ALL_563	BCR::ABL1-like	design	0.207274					0.590576	0.379238	0.620762	0.102229			0.114153	0.0593677	0.102316	0.0500179	0.0983848	0.0613741	0.135235	0.0347631	0.122275	0.167474	1	ph-group	ph-group	0.5906	ph-group	1	0.6208	BCR::ABL1-like	Manual check is required
ALL_550	ETV6::RUNX1	design	0.108444					0.237824			0.913882	0.831305	0.168695	0.112951	0.066979	0.108067	0.0579312	0.0989247	0.0626559	0.0967007	0.0339771	0.12653	0.0527197	1	ETV6-group	ETV6-group	0.9139	ETV6-group	1	0.8313	ETV6::RUNX1	Passed control
ALL_553	HeH	design	0.900204	0.679614	0.176325	0.0474103	0.0966504	0.304608			0.097837			0.113096	0.0593836	0.169147	0.0643606	0.0984327	0.0547611	0.138866	0.0452669	0.111914	0.0594469	1	aneuploidy	aneuploidy	0.9002	aneuploidy	1	0.6796	HeH	Manual check is required
ALL_555	HeH	design	0.592941	0.396746	0.176014	0.0824352	0.344805	0.346082			0.0761041			0.113445	0.0609622	0.0693239	0.0703224	0.144706	0.0618122	0.0969784	0.042628	0.155286	0.0897071	1	aneuploidy	aneuploidy	0.5929	aneuploidy	1	0.3967	HeH	Manual check is required
ALL_559	T-ALL	design	0.0959651					0.236802			0.140188			0.871901	0.101177	0.0777373	0.0777798	0.0986218	0.0498685	0.108586	0.0286558	0.102623	0.276919	1	T-ALL	T-ALL	0.8719	T-ALL	1	0.8719	T-ALL	Passed control
ALL_459	HeH	design	0.904096	0.803164	0.0906285	0.0283866	0.0778209	0.24759			0.0758039			0.113935	0.0831972	0.124666	0.0552951	0.0986584	0.0530054	0.0964489	0.0373878	0.129643	0.0527677	1	aneuploidy	aneuploidy	0.9041	aneuploidy	1	0.8032	HeH	Passed control
ALL_402	BCR::ABL1	design	0.125189					0.352582			0.0860958			0.113078	0.060175	0.171851	0.196686	0.159394	0.0446902	0.127225	0.0265817	0.108543	0.0627556	0	no_class	no_class	<0.5	no_class	0	<0.5	no_class	No class prediction
ALL_5	KMT2A-r	design	0.117935					0.235952			0.0790574			0.188154	0.0602823	0.202017	0.931834	0.216696	0.0544289	0.108421	0.028242	0.150843	0.0527463	1	KMT2A-r	KMT2A-r	0.9318	KMT2A-r	1	0.9318	KMT2A-r	Passed control
ALL_8	ZNF384-r	design	0.167874					0.469114			0.0808097			0.113487	0.126383	0.108969	0.0888522	0.855897	0.056816	0.120029	0.0698308	0.198754	0.0540186	1	ZNF384-r	ZNF384-r	0.8559	ZNF384-r	1	0.8559	ZNF384-r	Passed control
ALL_502	T-ALL	design	0.184555					0.321907			0.0757679			0.885248	0.0606525	0.217828	0.106373	0.123347	0.0678788	0.097823	0.0305151	0.178919	0.053157	1	T-ALL	T-ALL	0.8852	T-ALL	1	0.8852	T-ALL	Passed control
ALL_486	HeH	design	0.738995	0.76411	0.0812241	0.0308922	0.123774	0.251136			0.0785887			0.113445	0.0622529	0.0790349	0.0992747	0.101053	0.0584112	0.097634	0.0324769	0.148077	0.0555775	1	aneuploidy	aneuploidy	0.739	aneuploidy	1	0.7641	HeH	Passed control
ALL_495	ETV6::RUNX1-like	design	0.153154					0.372666			0.819731	0.179472	0.820528	0.113017	0.0600471	0.113623	0.049036	0.0979322	0.0666011	0.0962065	0.0493318	0.106167	0.0528653	1	ETV6-group	ETV6-group	0.8197	ETV6-group	1	0.8205	ETV6::RUNX1-like	Passed control
ALL_542	PAX5alt	design	0.22954					0.279673			0.137053			0.122508	0.0666582	0.82078	0.0611656	0.12063	0.0644826	0.104968	0.046164	0.119871	0.107761	1	PAX5alt	PAX5alt	0.8208	PAX5alt	1	0.8208	PAX5alt	Passed control
ALL_278	T-ALL	design	0.117913					0.236243			0.11662			0.871674	0.0605305	0.0647537	0.0543599	0.12476	0.0468547	0.0978612	0.0277691	0.111184	0.0527553	1	T-ALL	T-ALL	0.8717	T-ALL	1	0.8717	T-ALL	Passed control
ALL_210	HeH	design	0.875913	0.497302	0.111967	0.0647426	0.325988	0.272409			0.0749018			0.113582	0.0600203	0.0961864	0.0636805	0.0981393	0.0563147	0.096693	0.0321812	0.191212	0.494961	1	aneuploidy	aneuploidy	0.8759	aneuploidy	1	0.4973	HeH	Manual check is required
ALL_257	ZNF384-r	design	0.18671					0.33453			0.673082	0.26949	0.73051	0.1132	0.0594232	0.0927247	0.0953208	0.886862	0.0745662	0.0962925	0.0343108	0.333798	0.0528096	2	multiclass	ETV6-group, ZNF384-r	0.6731, 0.8869	ZNF384-r	1	0.8869	ZNF384-r	Passed control
ALL_244	MEF2D-r	design	0.128934					0.338749			0.0871446			0.114374	0.0598039	0.20548	0.094705	0.309902	0.120718	0.751253	0.0318734	0.122707	0.0532778	1	MEF2D-r	MEF2D-r	0.7513	MEF2D-r	1	0.7513	MEF2D-r	Passed control
ALL_327	PAX5alt	design	0.455771					0.58648	0.754455	0.245545	0.148024			0.113072	0.0744859	0.751438	0.0986788	0.100715	0.0917605	0.0989281	0.0432509	0.1601	0.0529035	2	multiclass	ph-group, PAX5alt	0.5865, 0.7514	PAX5alt	1	0.7514	PAX5alt	Passed control
ALL_467	HeH	design	0.902504	0.64441	0.133022	0.0909738	0.131595	0.395601			0.0960627			0.112841	0.094246	0.116404	0.0768024	0.108349	0.0607766	0.0987565	0.0403138	0.194992	0.0530679	1	aneuploidy	aneuploidy	0.9025	aneuploidy	1	0.6444	HeH	Manual check is required
ALL_472	HeH	design	0.897497	0.777672	0.103589	0.0346881	0.0840505	0.364415			0.0971478			0.113091	0.0596517	0.0885789	0.0595082	0.105879	0.0762637	0.133831	0.0361877	0.204704	0.0580981	1	aneuploidy	aneuploidy	0.8975	aneuploidy	1	0.7777	HeH	Passed control
ALL_484	T-ALL	design	0.150455					0.237037			0.212555			0.821403	0.0633248	0.0783775	0.0475215	0.0977851	0.0543483	0.0967098	0.0413261	0.139222	0.0544567	1	T-ALL	T-ALL	0.8214	T-ALL	1	0.8214	T-ALL	Passed control
ALL_475	KMT2A-r	design	0.0998246					0.245338			0.0756666			0.27287	0.0599358	0.225399	0.930453	0.102806	0.0457687	0.0961984	0.0586317	0.222963	0.0528192	1	KMT2A-r	KMT2A-r	0.9305	KMT2A-r	1	0.9305	KMT2A-r	Passed control
ALL_225	HeH	design	0.904399	0.455308	0.297883	0.130821	0.115989	0.307272			0.153501			0.112796	0.093688	0.433231	0.114233	0.0981119	0.108774	0.132172	0.205694	0.19452	0.0527927	1	aneuploidy	aneuploidy	0.9044	aneuploidy	1	0.4553	HeH	Manual check is required
ALL_276	HeH	design	0.901836	0.655805	0.141881	0.0677042	0.13461	0.399257			0.137605			0.113245	0.0670893	0.179602	0.051129	0.125373	0.0758009	0.114042	0.0364273	0.121387	0.0647825	1	aneuploidy	aneuploidy	0.9018	aneuploidy	1	0.6558	HeH	Manual check is required
ALL_334	T-ALL	design	0.0956246					0.234829			0.113933			0.747096	0.0636345	0.0669488	0.0536028	0.0982637	0.0656127	0.0963262	0.0299725	0.103548	0.343249	1	T-ALL	T-ALL	0.7471	T-ALL	1	0.7471	T-ALL	Passed control
ALL_268	PAX5alt	design	0.33544					0.483223			0.0912302			0.113105	0.128775	0.910588	0.214343	0.16426	0.100162	0.219194	0.0611929	0.25998	0.0530609	1	PAX5alt	PAX5alt	0.9106	PAX5alt	1	0.9106	PAX5alt	Passed control
ALL_245	BCR::ABL1	design	0.237109					0.729308	0.803359	0.196641	0.10695			0.112824	0.0605305	0.16415	0.0775328	0.105869	0.073522	0.0963284	0.0476755	0.103699	0.0717441	1	ph-group	ph-group	0.7293	ph-group	1	0.8034	BCR::ABL1	Passed control
ALL_348	HeH	design	0.904469	0.795096	0.100536	0.0275984	0.0767696	0.256865			0.0824783			0.112845	0.0608645	0.204056	0.0516093	0.0992668	0.0458902	0.0963126	0.0392881	0.130549	0.0528235	1	aneuploidy	aneuploidy	0.9045	aneuploidy	1	0.7951	HeH	Passed control
ALL_349	HeH	design	0.85713	0.558228	0.136176	0.056848	0.248748	0.396213			0.0767149			0.11423	0.0617498	0.0835581	0.0489954	0.109724	0.0801656	0.098423	0.0353634	0.161452	0.371895	1	aneuploidy	aneuploidy	0.8571	aneuploidy	1	0.5582	HeH	Manual check is required
ALL_704	HeH	design	0.903682	0.795438	0.104951	0.0318908	0.0677202	0.289504			0.0803517			0.113754	0.0607007	0.0779456	0.0571988	0.100604	0.0522393	0.0984022	0.0425085	0.118219	0.0535638	1	aneuploidy	aneuploidy	0.9037	aneuploidy	1	0.7954	HeH	Passed control
ALL_335	T-ALL	design	0.106665					0.234873			0.0816925			0.88134	0.0624111	0.0641952	0.0736177	0.0998253	0.0705549	0.104812	0.0299558	0.104244	0.411199	1	T-ALL	T-ALL	0.8813	T-ALL	1	0.8813	T-ALL	Passed control
ALL_303	BCR::ABL1	design	0.226507					0.453302			0.083113			0.112921	0.0761661	0.392324	0.0648636	0.130189	0.160344	0.147179	0.0398138	0.125748	0.054521	0	no_class	no_class	<0.5	no_class	0	<0.5	no_class	No class prediction
ALL_319	ZNF384-r	design	0.283444					0.391118			0.0760261			0.112939	0.0760079	0.149997	0.0860313	0.704264	0.0490532	0.0971892	0.042294	0.217346	0.0587486	1	ZNF384-r	ZNF384-r	0.7043	ZNF384-r	1	0.7043	ZNF384-r	Passed control
ALL_686	ZNF384-r	design	0.305593					0.411021			0.125019			0.113667	0.0615097	0.0689102	0.0965132	0.867352	0.0720784	0.141858	0.0443148	0.203659	0.072455	1	ZNF384-r	ZNF384-r	0.8674	ZNF384-r	1	0.8674	ZNF384-r	Passed control
ALL_637	HeH	design	0.900809	0.750681	0.083615	0.0404722	0.125232	0.358058			0.0919842			0.112876	0.0785742	0.0749416	0.0581877	0.116367	0.063195	0.12501	0.0413711	0.179517	0.0577266	1	aneuploidy	aneuploidy	0.9008	aneuploidy	1	0.7507	HeH	Passed control
ALL_632	ETV6::RUNX1	design	0.114988					0.240582			0.922728	0.807201	0.192799	0.11299	0.0607397	0.072495	0.0552402	0.0985705	0.0488	0.0989977	0.0363813	0.108005	0.0530168	1	ETV6-group	ETV6-group	0.9227	ETV6-group	1	0.8072	ETV6::RUNX1	Passed control
ALL_695	ETV6::RUNX1	design	0.173356					0.252828			0.924996	0.779129	0.220871	0.11348	0.0609452	0.0785383	0.0496966	0.116349	0.0826991	0.155977	0.0519022	0.19025	0.0529689	1	ETV6-group	ETV6-group	0.925	ETV6-group	1	0.7791	ETV6::RUNX1	Passed control
ALL_633	T-ALL	design	0.0955395					0.386868			0.107845			0.885871	0.0600668	0.0714906	0.0857978	0.125452	0.0713036	0.109731	0.0266145	0.172937	0.0529634	1	T-ALL	T-ALL	0.8859	T-ALL	1	0.8859	T-ALL	Passed control
ALL_702	BCR::ABL1	design	0.428526					0.702634	0.776457	0.223543	0.138981			0.112849	0.0631136	0.129755	0.0745353	0.188	0.0506361	0.0965787	0.0419403	0.130909	0.0758196	1	ph-group	ph-group	0.7026	ph-group	1	0.7765	BCR::ABL1	Passed control
ALL_360	HeH	design	0.904667	0.751812	0.10473	0.0483877	0.0950694	0.403279			0.0811205			0.112874	0.0688069	0.0984437	0.0518117	0.102657	0.0591993	0.136467	0.0416616	0.148504	0.0598394	1	aneuploidy	aneuploidy	0.9047	aneuploidy	1	0.7518	HeH	Passed control
ALL_186	ETV6::RUNX1	design	0.135237					0.23619			0.775863	0.733166	0.266834	0.118673	0.0602684	0.0913916	0.0475267	0.0980669	0.0470809	0.1157	0.0353976	0.104909	0.153747	1	ETV6-group	ETV6-group	0.7759	ETV6-group	1	0.7332	ETV6::RUNX1	Passed control
ALL_166	HeH	design	0.879951	0.761734	0.0940464	0.041296	0.102923	0.421046			0.130663			0.112926	0.0618836	0.0862939	0.0467375	0.140621	0.0506255	0.10056	0.0618828	0.130884	0.0527521	1	aneuploidy	aneuploidy	0.88	aneuploidy	1	0.7617	HeH	Passed control
ALL_448	ETV6::RUNX1	design	0.117972					0.237893			0.924132	0.822365	0.177635	0.11279	0.0618036	0.138774	0.0535541	0.0985179	0.0705441	0.109754	0.0370626	0.135872	0.0626958	1	ETV6-group	ETV6-group	0.9241	ETV6-group	1	0.8224	ETV6::RUNX1	Passed control
ALL_440	ETV6::RUNX1	design	0.122679					0.237212			0.92459	0.755255	0.244745	0.113873	0.0602744	0.102841	0.049686	0.0981389	0.068065	0.0971817	0.0318635	0.155301	0.0584766	1	ETV6-group	ETV6-group	0.9246	ETV6-group	1	0.7553	ETV6::RUNX1	Passed control
ALL_178	T-ALL	design	0.104022					0.235497			0.0919327			0.734075	0.0603525	0.0703411	0.0538408	0.322076	0.0648467	0.0965901	0.0269749	0.165825	0.0530153	1	T-ALL	T-ALL	0.7341	T-ALL	1	0.7341	T-ALL	Passed control
ALL_671	ETV6::RUNX1	design	0.143415					0.258278			0.905673	0.837415	0.162585	0.113158	0.0694567	0.0812404	0.0506753	0.171856	0.0486769	0.129765	0.0620203	0.117202	0.0680823	1	ETV6-group	ETV6-group	0.9057	ETV6-group	1	0.8374	ETV6::RUNX1	Passed control
ALL_185	T-ALL	design	0.097151					0.249349			0.107747			0.862235	0.0628066	0.107633	0.0488815	0.0977227	0.0683008	0.0968969	0.0269634	0.130436	0.432982	1	T-ALL	T-ALL	0.8622	T-ALL	1	0.8622	T-ALL	Passed control
ALL_33	HeH	design	0.776841	0.732499	0.100519	0.0373091	0.129673	0.268936			0.108474			0.119857	0.0772216	0.0950912	0.0733246	0.11393	0.0688857	0.140939	0.0468807	0.164616	0.137147	1	aneuploidy	aneuploidy	0.7768	aneuploidy	1	0.7325	HeH	Passed control
ALL_612	ETV6::RUNX1	design	0.174358					0.320994			0.873859	0.811667	0.188333	0.114053	0.0642549	0.100123	0.0749455	0.100031	0.053277	0.120999	0.0349736	0.112332	0.0884624	1	ETV6-group	ETV6-group	0.8739	ETV6-group	1	0.8117	ETV6::RUNX1	Passed control
ALL_96	ETV6::RUNX1	design	0.141047					0.25138			0.890142	0.558287	0.441713	0.133583	0.0603572	0.134719	0.0749331	0.161839	0.0557723	0.0979308	0.048922	0.127834	0.0531307	1	ETV6-group	ETV6-group	0.8901	ETV6-group	1	0.5583	ETV6::RUNX1	Manual check is required
ALL_328	HeH	design	0.898791	0.604026	0.191604	0.0809675	0.123403	0.252341			0.154387			0.112967	0.105434	0.175295	0.0625606	0.118474	0.0586888	0.183238	0.0547892	0.188993	0.0532377	1	aneuploidy	aneuploidy	0.8988	aneuploidy	1	0.604	HeH	Manual check is required
ALL_619	PAX5alt	design	0.389609					0.553133	0.724222	0.275778	0.0781366			0.112907	0.0931784	0.917069	0.0665915	0.167335	0.126159	0.118216	0.0534155	0.167651	0.053469	2	multiclass	ph-group, PAX5alt	0.5531, 0.9171	PAX5alt	1	0.9171	PAX5alt	Passed control
ALL_611	HeH	design	0.901389	0.59769	0.216708	0.0663901	0.119213	0.365213			0.130656			0.113102	0.083442	0.111294	0.0629172	0.115271	0.0825297	0.132635	0.0506761	0.139662	0.0604681	1	aneuploidy	aneuploidy	0.9014	aneuploidy	1	0.5977	HeH	Manual check is required
ALL_624	T-ALL	design	0.116241					0.235592			0.160574			0.746555	0.0606308	0.0681596	0.164626	0.101918	0.0460864	0.11081	0.0275043	0.121348	0.0529098	1	T-ALL	T-ALL	0.7466	T-ALL	1	0.7466	T-ALL	Passed control
ALL_657	HeH	design	0.626064	0.753735	0.108717	0.0295257	0.108022	0.24342			0.130517			0.113763	0.0682455	0.0829729	0.069636	0.103387	0.0529529	0.13697	0.0374578	0.155881	0.0777712	1	aneuploidy	aneuploidy	0.6261	aneuploidy	1	0.7537	HeH	Passed control
ALL_645	ETV6::RUNX1	design	0.15188					0.2417			0.920638	0.692015	0.307985	0.113595	0.0607768	0.100589	0.0499908	0.0987426	0.065392	0.0965125	0.0321079	0.147272	0.0531768	1	ETV6-group	ETV6-group	0.9206	ETV6-group	1	0.692	ETV6::RUNX1	Manual check is required
ALL_622	ZNF384-r	design	0.197026					0.434758			0.0812564			0.112966	0.132077	0.0729949	0.102223	0.596569	0.0606227	0.132257	0.0420633	0.223465	0.127707	1	ZNF384-r	ZNF384-r	0.5966	ZNF384-r	1	0.5966	ZNF384-r	Manual check is required
ALL_627	T-ALL	design	0.102507					0.239527			0.194769			0.870094	0.096072	0.192324	0.0472884	0.112057	0.0818509	0.133491	0.0328617	0.183876	0.0623241	1	T-ALL	T-ALL	0.8701	T-ALL	1	0.8701	T-ALL	Passed control
ALL_660	ETV6::RUNX1	design	0.10471					0.259647			0.893023	0.834526	0.165474	0.112857	0.0598115	0.113921	0.0689393	0.0992176	0.0535989	0.109108	0.0457819	0.121356	0.0526778	1	ETV6-group	ETV6-group	0.893	ETV6-group	1	0.8345	ETV6::RUNX1	Passed control
ALL_634	TCF3::PBX1	design	0.112619					0.306644			0.116521			0.118114	0.0598029	0.123615	0.0709437	0.10958	0.939253	0.146328	0.03826	0.262812	0.069195	1	TCF3::PBX1	TCF3::PBX1	0.9393	TCF3::PBX1	1	0.9393	TCF3::PBX1	Passed control
ALL_641	HeH	design	0.896283	0.81341	0.0824505	0.0261394	0.0779997	0.270065			0.116512			0.112863	0.0601099	0.105478	0.0600519	0.181563	0.0491124	0.116729	0.0374744	0.142688	0.0530055	1	aneuploidy	aneuploidy	0.8963	aneuploidy	1	0.8134	HeH	Passed control
ALL_643	T-ALL	design	0.120416					0.238123			0.183953			0.851691	0.0619733	0.186423	0.0627075	0.0981456	0.0929472	0.0972737	0.0293808	0.109224	0.0805998	1	T-ALL	T-ALL	0.8517	T-ALL	1	0.8517	T-ALL	Passed control
ALL_675	KMT2A-r	design	0.113446					0.255961			0.076776			0.162852	0.0776971	0.109208	0.944221	0.147077	0.049681	0.13114	0.0394598	0.148248	0.0586229	1	KMT2A-r	KMT2A-r	0.9442	KMT2A-r	1	0.9442	KMT2A-r	Passed control
ALL_636	ETV6::RUNX1	design	0.166178					0.234915			0.91574	0.72961	0.27039	0.112928	0.0604643	0.0978698	0.0490191	0.0981143	0.0624907	0.0970862	0.0380725	0.113355	0.0635236	1	ETV6-group	ETV6-group	0.9157	ETV6-group	1	0.7296	ETV6::RUNX1	Passed control
ALL_664	ETV6::RUNX1	design	0.192773					0.243662			0.924573	0.814563	0.185437	0.11283	0.0596688	0.070353	0.0495183	0.108217	0.0600097	0.0977047	0.0769732	0.190014	0.0528821	1	ETV6-group	ETV6-group	0.9246	ETV6-group	1	0.8146	ETV6::RUNX1	Passed control
ALL_649	T-ALL	design	0.0966655					0.237376			0.115963			0.876475	0.0614892	0.0654187	0.0635901	0.0986356	0.0918414	0.122661	0.0284024	0.105506	0.269712	1	T-ALL	T-ALL	0.8765	T-ALL	1	0.8765	T-ALL	Passed control
ALL_635	HeH	design	0.903451	0.791821	0.0858491	0.0323541	0.0899753	0.324874			0.0824864			0.113293	0.0602416	0.0905791	0.0609214	0.0980889	0.0602023	0.0968023	0.0428121	0.204682	0.0643527	1	aneuploidy	aneuploidy	0.9035	aneuploidy	1	0.7918	HeH	Passed control
ALL_724	HeH	design	0.858338	0.761815	0.111953	0.0336399	0.0925912	0.279863			0.119272			0.112868	0.0608292	0.128953	0.0582422	0.0994876	0.0935274	0.0969079	0.0419269	0.17794	0.0531489	1	aneuploidy	aneuploidy	0.8583	aneuploidy	1	0.7618	HeH	Passed control
ALL_676	ETV6::RUNX1	design	0.109817					0.239468			0.894513	0.813782	0.186218	0.113713	0.0619513	0.0802294	0.0514387	0.155886	0.0606128	0.136788	0.0389826	0.104112	0.0698492	1	ETV6-group	ETV6-group	0.8945	ETV6-group	1	0.8138	ETV6::RUNX1	Passed control
ALL_690rep1	ETV6::RUNX1	design	0.12983					0.251955			0.90508	0.824061	0.175939	0.113502	0.101634	0.135163	0.0611472	0.118667	0.0712573	0.0963363	0.042115	0.13881	0.0532244	1	ETV6-group	ETV6-group	0.9051	ETV6-group	1	0.8241	ETV6::RUNX1	Passed control
ALL_669	iAMP21	design	0.829685	0.0604803	0.0964802	0.778834	0.0642053	0.516202	0.488289	0.511711	0.106066			0.113344	0.074875	0.197905	0.0520076	0.234334	0.0958393	0.11516	0.040495	0.16253	0.0528401	2	multiclass	aneuploidy, ph-group	0.8297, 0.5162	aneuploidy	1	0.7788	iAMP21	Passed control
ALL_644	PAX5 P80R	design	0.343171					0.359854			0.0963619			0.112898	0.0639414	0.412354	0.181368	0.147793	0.107206	0.307934	0.971825	0.240462	0.0559447	1	PAX5 P80R	PAX5 P80R	0.9718	PAX5 P80R	1	0.9718	PAX5 P80R	Passed control
ALL_146	TCF3::PBX1	design	0.117954					0.339971			0.174468			0.136528	0.0614007	0.304539	0.100412	0.283987	0.306833	0.327675	0.0303388	0.230806	0.0528605	0	no_class	no_class	<0.5	no_class	0	<0.5	no_class	No class prediction
ALL_623	ETV6::RUNX1	design	0.134131					0.389915			0.920919	0.682958	0.317042	0.113432	0.0611875	0.152302	0.0581053	0.125224	0.0622136	0.0987383	0.0351091	0.141398	0.0529627	1	ETV6-group	ETV6-group	0.9209	ETV6-group	1	0.683	ETV6::RUNX1	Manual check is required
ALL_85	HeH	design	0.446781					0.322327			0.0996203			0.125875	0.0657098	0.077035	0.0478615	0.0986596	0.0652568	0.104544	0.0335051	0.1258	0.407799	0	no_class	no_class	<0.5	no_class	0	<0.5	no_class	No class prediction
ALL_625	ETV6::RUNX1	design	0.226472					0.241161			0.924335	0.791544	0.208456	0.113537	0.0821983	0.139306	0.0796357	0.0988678	0.0757852	0.103793	0.111397	0.243189	0.0529208	1	ETV6-group	ETV6-group	0.9243	ETV6-group	1	0.7915	ETV6::RUNX1	Passed control
ALL_49	HeH	design	0.864454	0.733908	0.0846982	0.040784	0.14061	0.328169			0.0753157			0.113042	0.0593783	0.115784	0.0521747	0.0976143	0.0508341	0.0991411	0.0275989	0.107407	0.0765555	1	aneuploidy	aneuploidy	0.8645	aneuploidy	1	0.7339	HeH	Passed control
ALL_662	ETV6::RUNX1	design	0.16765					0.237255			0.901148	0.833659	0.166341	0.113125	0.0617434	0.116434	0.0468437	0.0977343	0.047404	0.126174	0.0412719	0.122382	0.0528152	1	ETV6-group	ETV6-group	0.9011	ETV6-group	1	0.8337	ETV6::RUNX1	Passed control
ALL_736	T-ALL	design	0.130635					0.266127			0.155894			0.883171	0.0704243	0.0732778	0.0500193	0.0979742	0.0765944	0.0979928	0.028034	0.102464	0.15804	1	T-ALL	T-ALL	0.8832	T-ALL	1	0.8832	T-ALL	Passed control
ALL_737	HeH	design	0.891976	0.787726	0.0939831	0.0322708	0.08602	0.25026			0.0893157			0.112784	0.0609977	0.101055	0.0823296	0.248351	0.0674436	0.122802	0.0389802	0.139068	0.0531101	1	aneuploidy	aneuploidy	0.892	aneuploidy	1	0.7877	HeH	Passed control
ALL_721	HeH	design	0.90008	0.779375	0.0804958	0.0327376	0.107392	0.419607			0.0979018			0.112918	0.0599128	0.109619	0.0776785	0.106879	0.06544	0.155989	0.0395894	0.145031	0.0705164	1	aneuploidy	aneuploidy	0.9001	aneuploidy	1	0.7794	HeH	Passed control
ALL_723	ETV6::RUNX1	design	0.118812					0.281418			0.91769	0.813418	0.186582	0.112954	0.0737483	0.0797008	0.0749384	0.100951	0.0924198	0.0968317	0.0351162	0.13727	0.0583203	1	ETV6-group	ETV6-group	0.9177	ETV6-group	1	0.8134	ETV6::RUNX1	Passed control
ALL_679	ETV6::RUNX1-like	design	0.283355					0.255957			0.318788			0.114275	0.059744	0.153687	0.0814038	0.218674	0.0616523	0.116805	0.0374182	0.126251	0.0528213	0	no_class	no_class	<0.5	no_class	0	<0.5	no_class	No class prediction
ALL_711	KMT2A-r	design	0.137288					0.333873			0.0947452			0.131384	0.0603802	0.105082	0.943321	0.12122	0.0605923	0.147057	0.0724736	0.192302	0.106793	1	KMT2A-r	KMT2A-r	0.9433	KMT2A-r	1	0.9433	KMT2A-r	Passed control
ALL_364	ETV6::RUNX1	design	0.191053					0.241846			0.889662	0.798363	0.201637	0.113153	0.0613672	0.121205	0.052976	0.104954	0.0521546	0.09697	0.047778	0.150794	0.052852	1	ETV6-group	ETV6-group	0.8897	ETV6-group	1	0.7984	ETV6::RUNX1	Passed control
ALL_422	DUX4-r	design	0.1585					0.371884			0.231608			0.117908	0.851072	0.07517	0.153683	0.266333	0.173714	0.251102	0.0312594	0.33165	0.0554198	1	DUX4-r	DUX4-r	0.8511	DUX4-r	1	0.8511	DUX4-r	Passed control
ALL_207	BCR::ABL1	design	0.174598					0.759914	0.787029	0.212971	0.16149			0.11307	0.0602247	0.339709	0.0502077	0.121618	0.0632145	0.0965653	0.0326062	0.110131	0.283535	1	ph-group	ph-group	0.7599	ph-group	1	0.787	BCR::ABL1	Passed control
ALL_372	iAMP21	design	0.781956	0.0539348	0.129741	0.75718	0.0591441	0.361007			0.129995			0.112929	0.0604958	0.54435	0.0618291	0.0987289	0.104803	0.140344	0.0569295	0.199271	0.0570643	2	multiclass	aneuploidy, PAX5alt	0.782, 0.5443	aneuploidy	1	0.7572	iAMP21	Passed control
ALL_367	HeH	design	0.774613	0.669293	0.101423	0.0462628	0.183021	0.236255			0.0873442			0.115444	0.0608084	0.0796416	0.0657909	0.0981817	0.0808376	0.1244	0.0339551	0.111831	0.250507	1	aneuploidy	aneuploidy	0.7746	aneuploidy	1	0.6693	HeH	Manual check is required
ALL_314	HeH	design	0.904268	0.835147	0.0779272	0.0276353	0.0592901	0.353808			0.0846068			0.113094	0.0750602	0.130568	0.116161	0.0982032	0.0472299	0.11488	0.0359146	0.130189	0.0530564	1	aneuploidy	aneuploidy	0.9043	aneuploidy	1	0.8351	HeH	Passed control
ALL_408	HeH	design	0.885936	0.756779	0.100905	0.034932	0.107384	0.45321			0.0765846			0.113789	0.0720374	0.121345	0.0580748	0.179116	0.0651291	0.0971141	0.0333791	0.177688	0.0562824	1	aneuploidy	aneuploidy	0.8859	aneuploidy	1	0.7568	HeH	Passed control
ALL_320	ETV6::RUNX1	design	0.179368					0.310245			0.912703	0.84654	0.15346	0.112963	0.076152	0.0865523	0.0540169	0.0997595	0.0876234	0.14256	0.0466584	0.146296	0.0743473	1	ETV6-group	ETV6-group	0.9127	ETV6-group	1	0.8465	ETV6::RUNX1	Passed control
ALL_362	ETV6::RUNX1	design	0.135369					0.248722			0.816685	0.736145	0.263855	0.114823	0.062814	0.155373	0.0520013	0.0977724	0.0709647	0.118596	0.0552739	0.108583	0.218947	1	ETV6-group	ETV6-group	0.8167	ETV6-group	1	0.7361	ETV6::RUNX1	Passed control
ALL_337	ETV6::RUNX1	design	0.899897	0.49122	0.200432	0.141385	0.166963	0.501776	0.771057	0.228943	0.0768914			0.113169	0.0656076	0.239659	0.0591359	0.0992147	0.0763504	0.0993243	0.0359691	0.208465	0.0532714	2	multiclass	aneuploidy, ph-group	0.8999, 0.5018	aneuploidy	1	0.4912	HeH	Manual check is required
ALL_407	HeH	design	0.890348	0.821439	0.068866	0.0256091	0.0840855	0.28835			0.0800116			0.113249	0.059778	0.0925947	0.0598233	0.118422	0.0465788	0.0978168	0.0456848	0.149444	0.08338	1	aneuploidy	aneuploidy	0.8903	aneuploidy	1	0.8214	HeH	Passed control
ALL_347	HeH	design	0.801487	0.784988	0.0795788	0.024569	0.110864	0.42745			0.0764427			0.114305	0.0623661	0.0933367	0.0505693	0.0980097	0.0482582	0.124452	0.0296971	0.113413	0.106096	1	aneuploidy	aneuploidy	0.8015	aneuploidy	1	0.785	HeH	Passed control
ALL_190	HeH	design	0.886208	0.741304	0.0836252	0.0434584	0.131613	0.308018			0.0790969			0.113496	0.0913048	0.105942	0.0542933	0.132409	0.0594364	0.0992823	0.0323464	0.180238	0.0952567	1	aneuploidy	aneuploidy	0.8862	aneuploidy	1	0.7413	HeH	Passed control
ALL_424	T-ALL	design	0.10333					0.237709			0.175371			0.813247	0.0661946	0.132064	0.0490318	0.102085	0.0900836	0.103742	0.0273098	0.165136	0.157438	1	T-ALL	T-ALL	0.8132	T-ALL	1	0.8132	T-ALL	Passed control
ALL_231	HeH	design	0.822319	0.746962	0.0752751	0.0309158	0.146847	0.387925			0.0963278			0.114748	0.0636275	0.0761947	0.0557718	0.0985912	0.0574122	0.116716	0.0382377	0.153022	0.182979	1	aneuploidy	aneuploidy	0.8223	aneuploidy	1	0.747	HeH	Passed control
ALL_442	PAX5alt	design	0.346657					0.505261	0.777703	0.222297	0.118515			0.113247	0.0666988	0.906361	0.168583	0.203899	0.143286	0.16067	0.0720062	0.12604	0.0842745	2	multiclass	ph-group, PAX5alt	0.5053, 0.9064	PAX5alt	1	0.9064	PAX5alt	Passed control
ALL_286	ETV6::RUNX1	design	0.102389					0.245584			0.861697	0.825474	0.174526	0.113436	0.0639252	0.115466	0.0621321	0.0988753	0.0494072	0.0995525	0.0375751	0.170759	0.155196	1	ETV6-group	ETV6-group	0.8617	ETV6-group	1	0.8255	ETV6::RUNX1	Passed control
ALL_275	ETV6::RUNX1	design	0.188081					0.269357			0.909791	0.808675	0.191325	0.114451	0.0657671	0.0808752	0.0480827	0.149721	0.0585932	0.0978607	0.0390589	0.112774	0.107531	1	ETV6-group	ETV6-group	0.9098	ETV6-group	1	0.8087	ETV6::RUNX1	Passed control
ALL_341	HeH	design	0.89912	0.754031	0.0927192	0.051632	0.101618	0.330824			0.110915			0.113157	0.0612912	0.107081	0.0621465	0.0990469	0.08215	0.100387	0.0406063	0.130908	0.0741023	1	aneuploidy	aneuploidy	0.8991	aneuploidy	1	0.754	HeH	Passed control
ALL_751	HeH	design	0.875827	0.804802	0.107768	0.0255961	0.0618338	0.237216			0.0956012			0.112828	0.059638	0.0745605	0.0551555	0.126313	0.0710962	0.0972056	0.0415439	0.237144	0.0527797	1	aneuploidy	aneuploidy	0.8758	aneuploidy	1	0.8048	HeH	Passed control
ALL_682	HeH	design	0.879934	0.728756	0.117776	0.0375661	0.115901	0.270974			0.0764227			0.112899	0.0853022	0.0959138	0.0608919	0.105223	0.0628181	0.100899	0.044186	0.174647	0.0678726	1	aneuploidy	aneuploidy	0.8799	aneuploidy	1	0.7288	HeH	Passed control
ALL_726	HeH	design	0.895728	0.67108	0.169023	0.0533855	0.106511	0.316042			0.089645			0.113092	0.0671154	0.0822732	0.0964592	0.22355	0.0985037	0.187852	0.130408	0.198361	0.0528879	1	aneuploidy	aneuploidy	0.8957	aneuploidy	1	0.6711	HeH	Manual check is required
ALL_683	TCF3::PBX1	design	0.141106					0.255041			0.0776363			0.113154	0.0598807	0.155005	0.0812057	0.0980173	0.939023	0.128501	0.0300137	0.189427	0.135367	1	TCF3::PBX1	TCF3::PBX1	0.939	TCF3::PBX1	1	0.939	TCF3::PBX1	Passed control
ALL_684	ETV6::RUNX1	design	0.24104					0.292384			0.9017	0.762379	0.237621	0.112965	0.0766441	0.143393	0.0506528	0.119927	0.0690347	0.124654	0.0721402	0.207525	0.0528643	1	ETV6-group	ETV6-group	0.9017	ETV6-group	1	0.7624	ETV6::RUNX1	Passed control
ALL_731	ETV6::RUNX1	design	0.103087					0.243098			0.709313	0.788201	0.211799	0.116562	0.061448	0.0705207	0.0661594	0.0981579	0.0611644	0.118688	0.0262705	0.131739	0.19379	1	ETV6-group	ETV6-group	0.7093	ETV6-group	1	0.7882	ETV6::RUNX1	Passed control
ALL_735	iAMP21	design	0.831135	0.0293203	0.0556717	0.880625	0.0343835	0.475951			0.415122			0.113162	0.0595987	0.409519	0.0620007	0.242858	0.128993	0.0966199	0.0683317	0.14792	0.052744	1	aneuploidy	aneuploidy	0.8311	aneuploidy	1	0.8806	iAMP21	Passed control
ALL_680	PAX5alt	design	0.326785					0.482192			0.146608			0.113234	0.05977	0.917775	0.16641	0.0991039	0.0843503	0.0975564	0.0373945	0.165039	0.0529954	1	PAX5alt	PAX5alt	0.9178	PAX5alt	1	0.9178	PAX5alt	Passed control
ALL_681	ETV6::RUNX1	design	0.146542					0.236556			0.907324	0.776881	0.223119	0.113533	0.0622189	0.0814355	0.0481907	0.0981878	0.0596058	0.0969844	0.0326844	0.128261	0.0718267	1	ETV6-group	ETV6-group	0.9073	ETV6-group	1	0.7769	ETV6::RUNX1	Passed control
ALL_725	ETV6::RUNX1	design	0.163085					0.262376			0.909746	0.787373	0.212627	0.113218	0.0605751	0.073216	0.0474156	0.101727	0.0449901	0.096438	0.0289095	0.123048	0.0528524	1	ETV6-group	ETV6-group	0.9097	ETV6-group	1	0.7874	ETV6::RUNX1	Passed control
ALL_712	ETV6::RUNX1	design	0.109719					0.234102			0.84865	0.806316	0.193684	0.135113	0.0616099	0.0833288	0.0589178	0.0985946	0.0845092	0.0979883	0.0281516	0.102702	0.0551595	1	ETV6-group	ETV6-group	0.8487	ETV6-group	1	0.8063	ETV6::RUNX1	Passed control
ALL_733	HeH	design	0.875217	0.544183	0.205852	0.105864	0.1441	0.451506			0.075349			0.112835	0.0601644	0.0818575	0.0490474	0.175521	0.0464614	0.155565	0.0267478	0.10553	0.0537239	1	aneuploidy	aneuploidy	0.8752	aneuploidy	1	0.5442	HeH	Manual check is required
ALL_742	ETV6::RUNX1	design	0.112834					0.237325			0.915926	0.835715	0.164285	0.113107	0.0599033	0.0656245	0.0498557	0.0992881	0.0499267	0.122746	0.032258	0.126153	0.0529772	1	ETV6-group	ETV6-group	0.9159	ETV6-group	1	0.8357	ETV6::RUNX1	Passed control
ALL_722	ETV6::RUNX1	design	0.128496					0.26129			0.845388	0.791147	0.208853	0.115422	0.0596906	0.0950119	0.0491144	0.0977322	0.0626591	0.0958511	0.0461263	0.115844	0.104233	1	ETV6-group	ETV6-group	0.8454	ETV6-group	1	0.7911	ETV6::RUNX1	Passed control
ALL_739	ETV6::RUNX1	design	0.106551					0.23649			0.835044	0.773325	0.226675	0.112914	0.0600455	0.0966769	0.0551505	0.117271	0.0719103	0.115478	0.0317129	0.128055	0.0561799	1	ETV6-group	ETV6-group	0.835	ETV6-group	1	0.7733	ETV6::RUNX1	Passed control
ALL_687	HeH	design	0.899755	0.704521	0.130677	0.0623118	0.10249	0.349074			0.0858744			0.112833	0.0609771	0.248894	0.0991271	0.102451	0.0890256	0.129284	0.03312	0.169695	0.0538887	1	aneuploidy	aneuploidy	0.8998	aneuploidy	1	0.7045	HeH	Passed control
ALL_691	HeH	design	0.579782	0.751238	0.104588	0.0335343	0.11064	0.401273			0.190782			0.11329	0.0602153	0.352237	0.0554118	0.348783	0.0708961	0.185174	0.0468346	0.143113	0.05296	1	aneuploidy	aneuploidy	0.5798	aneuploidy	1	0.7512	HeH	Passed control
ALL_694	T-ALL	design	0.102245					0.253566			0.163761			0.883606	0.0617309	0.147124	0.120132	0.103386	0.0617278	0.0967877	0.0371983	0.199925	0.0528295	1	T-ALL	T-ALL	0.8836	T-ALL	1	0.8836	T-ALL	Passed control
ALL_700	HeH	design	0.842333	0.803015	0.0830203	0.0284214	0.0855434	0.390407			0.0759898			0.112988	0.0625129	0.0894064	0.0645258	0.119535	0.0592393	0.1315	0.0359023	0.115386	0.0549146	1	aneuploidy	aneuploidy	0.8423	aneuploidy	1	0.803	HeH	Passed control
ALL_732	ETV6::RUNX1	design	0.118854					0.260739			0.915804	0.750891	0.249109	0.11292	0.0596132	0.102595	0.0540431	0.0987783	0.0795073	0.0979211	0.0550345	0.157784	0.0526641	1	ETV6-group	ETV6-group	0.9158	ETV6-group	1	0.7509	ETV6::RUNX1	Passed control
ALL_715	ETV6::RUNX1	design	0.121914					0.250698			0.884332	0.754565	0.245435	0.11314	0.0605217	0.0909965	0.0485844	0.109342	0.0605136	0.0973241	0.0318235	0.138041	0.0544668	1	ETV6-group	ETV6-group	0.8843	ETV6-group	1	0.7546	ETV6::RUNX1	Passed control
ALL_688	HeH	design	0.90285	0.61587	0.137588	0.0553049	0.191237	0.307126			0.119778			0.112819	0.0596701	0.177474	0.0537943	0.147794	0.050977	0.11703	0.0328632	0.160448	0.0607297	1	aneuploidy	aneuploidy	0.9028	aneuploidy	1	0.6159	HeH	Manual check is required
ALL_714	hypodiploidy	design	0.849325	0.138844	0.067123	0.0847318	0.709302	0.442511			0.0756909			0.112929	0.0598959	0.202507	0.105004	0.104335	0.153419	0.100568	0.0326654	0.18334	0.240632	1	aneuploidy	aneuploidy	0.8493	aneuploidy	1	0.7093	hypodiploidy	Passed control
ALL_693	ZNF384-r	design	0.224292					0.418108			0.18877			0.155583	0.0721014	0.111972	0.0789691	0.891153	0.0542639	0.0968159	0.0322167	0.325811	0.0527992	1	ZNF384-r	ZNF384-r	0.8912	ZNF384-r	1	0.8912	ZNF384-r	Passed control
ALL_696	HeH	design	0.904084	0.64125	0.1983	0.0773578	0.0830914	0.415182			0.131734			0.11293	0.0811732	0.14706	0.0546596	0.121431	0.0702241	0.127618	0.051572	0.150675	0.0530413	1	aneuploidy	aneuploidy	0.9041	aneuploidy	1	0.6413	HeH	Manual check is required
ALL_697	ETV6::RUNX1	design	0.106152					0.23733			0.904979	0.824193	0.175807	0.114102	0.06121	0.0691149	0.0495233	0.0987937	0.0704615	0.130201	0.0362475	0.102616	0.0540241	1	ETV6-group	ETV6-group	0.905	ETV6-group	1	0.8242	ETV6::RUNX1	Passed control
ALL_701	ETV6::RUNX1	design	0.125288					0.272922			0.921084	0.824364	0.175636	0.113869	0.0602069	0.0722617	0.0469346	0.0991714	0.0567498	0.10738	0.0508217	0.116589	0.0675395	1	ETV6-group	ETV6-group	0.9211	ETV6-group	1	0.8244	ETV6::RUNX1	Passed control
ALL_698	ETV6::RUNX1	design	0.339312					0.236743			0.882266	0.804768	0.195232	0.159259	0.060008	0.0714361	0.10002	0.198719	0.0666346	0.0963848	0.0658085	0.230111	0.0530984	1	ETV6-group	ETV6-group	0.8823	ETV6-group	1	0.8048	ETV6::RUNX1	Passed control
ALL_716	ETV6::RUNX1	design	0.10228					0.234389			0.778453	0.7017	0.2983	0.120493	0.0598791	0.0734669	0.057221	0.0993301	0.047885	0.0966704	0.0300372	0.115036	0.179301	1	ETV6-group	ETV6-group	0.7785	ETV6-group	1	0.7017	ETV6::RUNX1	Passed control
ALL_703	T-ALL	design	0.106826					0.235575			0.10601			0.835226	0.0600641	0.0642029	0.0937452	0.0985402	0.0680669	0.0974665	0.0263773	0.140518	0.249759	1	T-ALL	T-ALL	0.8352	T-ALL	1	0.8352	T-ALL	Passed control
ALL_752	HeH	design	0.893705	0.807283	0.0870951	0.0304425	0.0751796	0.262282			0.0819823			0.112956	0.0604058	0.0796441	0.112141	0.0984389	0.0853206	0.148881	0.0547304	0.16462	0.0534128	1	aneuploidy	aneuploidy	0.8937	aneuploidy	1	0.8073	HeH	Passed control
ALL_706	ETV6::RUNX1	design	0.317733					0.379934			0.921859	0.713902	0.286098	0.112799	0.0597668	0.14549	0.0884715	0.113311	0.0967627	0.102025	0.128161	0.18095	0.0528288	1	ETV6-group	ETV6-group	0.9219	ETV6-group	1	0.7139	ETV6::RUNX1	Passed control
ALL_746	HeH	design	0.903228	0.58243	0.168786	0.101416	0.147368	0.29652			0.0762057			0.113002	0.0599681	0.225464	0.0556877	0.0984825	0.0672493	0.0966993	0.0266626	0.135447	0.0625042	1	aneuploidy	aneuploidy	0.9032	aneuploidy	1	0.5824	HeH	Manual check is required
ALL_652	HeH	design	0.872585	0.756537	0.123414	0.0298457	0.0902032	0.34121			0.0800904			0.11296	0.0606021	0.105348	0.0700549	0.0981838	0.0454798	0.0971324	0.0368105	0.139735	0.0648773	1	aneuploidy	aneuploidy	0.8726	aneuploidy	1	0.7565	HeH	Passed control
ALL_640	HeH	design	0.873687	0.77868	0.0820227	0.0279678	0.111329	0.237924			0.0750411			0.113516	0.0601895	0.0824551	0.065447	0.105124	0.0527955	0.0967053	0.0270847	0.162279	0.0966506	1	aneuploidy	aneuploidy	0.8737	aneuploidy	1	0.7787	HeH	Passed control
ALL_659	HeH	design	0.903469	0.524932	0.206573	0.125633	0.142863	0.526539	0.751978	0.248022	0.0794846			0.112832	0.0600908	0.223	0.051714	0.0985601	0.061902	0.0981253	0.0342927	0.161736	0.0529782	2	multiclass	aneuploidy, ph-group	0.9035, 0.5265	aneuploidy	1	0.5249	HeH	Manual check is required
ALL_539	BCR::ABL1-like	design	0.216541					0.677827	0.200806	0.799194	0.123796			0.113039	0.0607773	0.144019	0.0466811	0.295373	0.0755433	0.097388	0.0292807	0.161787	0.0531463	1	ph-group	ph-group	0.6778	ph-group	1	0.7992	BCR::ABL1-like	Passed control
ALL_621	MEF2D-r	design	0.27531					0.450787			0.227856			0.115461	0.0872899	0.223498	0.126768	0.160109	0.294039	0.838675	0.0400471	0.143335	0.0536089	1	MEF2D-r	MEF2D-r	0.8387	MEF2D-r	1	0.8387	MEF2D-r	Passed control
ALL_591	HeH	design	0.854741	0.692261	0.0783262	0.0400963	0.189316	0.501417	0.565301	0.434699	0.0768848			0.115124	0.0652951	0.0773004	0.04923	0.109275	0.0603096	0.143193	0.0335839	0.160036	0.191554	2	multiclass	aneuploidy, ph-group	0.8547, 0.5014	aneuploidy	1	0.6923	HeH	Manual check is required
ALL_618	ETV6::RUNX1	design	0.211222					0.265147			0.915339	0.791439	0.208561	0.113691	0.0797881	0.130342	0.0546775	0.102839	0.0684634	0.107112	0.0498899	0.132741	0.0679671	1	ETV6-group	ETV6-group	0.9153	ETV6-group	1	0.7914	ETV6::RUNX1	Passed control
ALL_620	BCR::ABL1	design	0.162469					0.732721	0.814161	0.185839	0.0759376			0.11359	0.0598882	0.218951	0.102512	0.0989996	0.0461257	0.0976011	0.0270174	0.114313	0.23143	1	ph-group	ph-group	0.7327	ph-group	1	0.8142	BCR::ABL1	Passed control
ALL_540	ETV6::RUNX1	design	0.10204					0.257072			0.921922	0.774126	0.225874	0.112841	0.061591	0.071368	0.0768896	0.0994128	0.0637929	0.0998218	0.0323013	0.145186	0.0590909	1	ETV6-group	ETV6-group	0.9219	ETV6-group	1	0.7741	ETV6::RUNX1	Passed control
ALL_561	ETV6::RUNX1	design	0.378294					0.248814			0.92383	0.815139	0.184861	0.11318	0.0634322	0.101312	0.0521464	0.098997	0.0604097	0.10712	0.0286208	0.179428	0.0529619	1	ETV6-group	ETV6-group	0.9238	ETV6-group	1	0.8151	ETV6::RUNX1	Passed control
ALL_577	KMT2A-r	design	0.103178					0.243729			0.0770981			0.143565	0.0607002	0.0674107	0.899838	0.161171	0.102928	0.117879	0.0265626	0.200286	0.194338	1	KMT2A-r	KMT2A-r	0.8998	KMT2A-r	1	0.8998	KMT2A-r	Passed control
ALL_597	T-ALL	design	0.0955156					0.380329			0.210767			0.885892	0.0836855	0.193656	0.0493459	0.0989417	0.075422	0.0970689	0.031925	0.246422	0.0528856	1	T-ALL	T-ALL	0.8859	T-ALL	1	0.8859	T-ALL	Passed control
ALL_580	HeH	design	0.853943	0.688616	0.0992823	0.0400582	0.172044	0.376627			0.0798951			0.113106	0.0609636	0.0648008	0.0912356	0.160968	0.0468823	0.100223	0.0490355	0.108944	0.0610788	1	aneuploidy	aneuploidy	0.8539	aneuploidy	1	0.6886	HeH	Manual check is required
ALL_600	HeH	design	0.889997	0.739398	0.107894	0.0343148	0.118393	0.325435			0.0842628			0.113075	0.0609061	0.0640802	0.0605723	0.122155	0.0630654	0.0963527	0.0279406	0.11935	0.0530723	1	aneuploidy	aneuploidy	0.89	aneuploidy	1	0.7394	HeH	Passed control
ALL_392	DUX4-r	design	0.27329					0.414089			0.342895			0.113328	0.937731	0.103621	0.213726	0.295219	0.25823	0.367336	0.060135	0.439644	0.0623876	1	DUX4-r	DUX4-r	0.9377	DUX4-r	1	0.9377	DUX4-r	Passed control
ALL_431	ETV6::RUNX1	design	0.0957806					0.235753			0.922837	0.849318	0.150682	0.113379	0.0604648	0.0675027	0.0472645	0.098161	0.0635799	0.0967112	0.0262339	0.140073	0.0543629	1	ETV6-group	ETV6-group	0.9228	ETV6-group	1	0.8493	ETV6::RUNX1	Passed control
ALL_418	T-ALL	design	0.11405					0.242569			0.0907892			0.88435	0.0731313	0.0733377	0.0941587	0.0988635	0.046802	0.0966225	0.0306228	0.13443	0.0529362	1	T-ALL	T-ALL	0.8843	T-ALL	1	0.8843	T-ALL	Passed control
ALL_433	low HeH	design	0.720716	0.108438	0.715363	0.111019	0.0651804	0.537519	0.319386	0.680614	0.0952371			0.112908	0.0618555	0.164999	0.0468059	0.0986853	0.0465907	0.125812	0.031735	0.125848	0.0653396	2	multiclass	aneuploidy, ph-group	0.7207, 0.5375	aneuploidy	1	0.7154	low HeH	Passed control
ALL_436	HeH	design	0.752444	0.718113	0.103325	0.0445368	0.134026	0.358176			0.0774328			0.112961	0.06115	0.121214	0.0467499	0.127093	0.0521553	0.0959835	0.0394284	0.166566	0.0616954	1	aneuploidy	aneuploidy	0.7524	aneuploidy	1	0.7181	HeH	Passed control
ALL_610	ETV6::RUNX1	design	0.106948					0.250902			0.898729	0.824176	0.175824	0.11402	0.0596416	0.106739	0.048261	0.0979319	0.06732	0.117939	0.0267437	0.113622	0.0555373	1	ETV6-group	ETV6-group	0.8987	ETV6-group	1	0.8242	ETV6::RUNX1	Passed control
ALL_615	ETV6::RUNX1	design	0.276223					0.24034			0.92526	0.842597	0.157403	0.114048	0.0616937	0.128805	0.051135	0.138432	0.109636	0.0983108	0.0417814	0.116425	0.0528845	1	ETV6-group	ETV6-group	0.9253	ETV6-group	1	0.8426	ETV6::RUNX1	Passed control
ALL_651	KMT2A-r	design	0.199258					0.352552			0.174434			0.160988	0.0716853	0.352425	0.542472	0.10358	0.0553836	0.128745	0.16834	0.27772	0.0565352	1	KMT2A-r	KMT2A-r	0.5425	KMT2A-r	1	0.5425	KMT2A-r	Manual check is required
ALL_648	T-ALL	design	0.152016					0.243181			0.170791			0.880209	0.0640556	0.134979	0.0467673	0.0976935	0.0784786	0.10035	0.0364033	0.123806	0.0545144	1	T-ALL	T-ALL	0.8802	T-ALL	1	0.8802	T-ALL	Passed control
ALL_658	HeH	design	0.900879	0.725858	0.0785423	0.0407887	0.154811	0.309815			0.0765448			0.112898	0.05998	0.0733483	0.0463108	0.0986294	0.0499605	0.0970548	0.048844	0.13319	0.0872544	1	aneuploidy	aneuploidy	0.9009	aneuploidy	1	0.7259	HeH	Passed control
ALL_667	BCR::ABL1	design	0.161147					0.734084	0.758347	0.241653	0.0960305			0.183246	0.060202	0.179968	0.0604007	0.0983667	0.0701854	0.113522	0.0261489	0.109129	0.0779498	1	ph-group	ph-group	0.7341	ph-group	1	0.7583	BCR::ABL1	Passed control
ALL_646	ETV6::RUNX1-like	design	0.242187					0.288644			0.741832	0.190209	0.809791	0.113039	0.0600316	0.234367	0.0521205	0.0983209	0.0463059	0.0962878	0.0346204	0.103044	0.0529156	1	ETV6-group	ETV6-group	0.7418	ETV6-group	1	0.8098	ETV6::RUNX1-like	Passed control
ALL_613	ZNF384-r	design	0.361448					0.420835			0.116804			0.113107	0.0600108	0.121854	0.106254	0.890042	0.0776764	0.104522	0.0292001	0.264121	0.052889	1	ZNF384-r	ZNF384-r	0.89	ZNF384-r	1	0.89	ZNF384-r	Passed control
ALL_630	T-ALL	design	0.17753					0.331983			0.100326			0.774371	0.0653269	0.162139	0.237694	0.163027	0.0702826	0.125189	0.0316584	0.174095	0.0847074	1	T-ALL	T-ALL	0.7744	T-ALL	1	0.7744	T-ALL	Passed control
ALL_614	T-ALL	design	0.0972426					0.23533			0.102267			0.8211	0.0600608	0.0816672	0.067686	0.0982085	0.0703115	0.111058	0.0287123	0.102698	0.369445	1	T-ALL	T-ALL	0.8211	T-ALL	1	0.8211	T-ALL	Passed control
ALL_668	HeH	design	0.904166	0.758056	0.104538	0.0425182	0.0948876	0.272881			0.0797143			0.113517	0.0603473	0.0933883	0.0492826	0.0981338	0.0519812	0.0964038	0.0372231	0.158268	0.0650711	1	aneuploidy	aneuploidy	0.9042	aneuploidy	1	0.7581	HeH	Passed control
ALL_519	T-ALL	design	0.0962823					0.241409			0.0951762			0.884676	0.060506	0.103612	0.0479205	0.0978632	0.0581547	0.105529	0.026636	0.101968	0.166625	1	T-ALL	T-ALL	0.8847	T-ALL	1	0.8847	T-ALL	Passed control
ALL_476	HeH	design	0.903828	0.800408	0.0901402	0.0298461	0.0796056	0.334116			0.0821054			0.112874	0.0600801	0.0836038	0.0807817	0.098267	0.0550944	0.0963675	0.033255	0.240251	0.0538217	1	aneuploidy	aneuploidy	0.9038	aneuploidy	1	0.8004	HeH	Passed control
ALL_518	BCR::ABL1	design	0.332202					0.660842	0.63091	0.36909	0.0894849			0.112866	0.0598093	0.261367	0.0765237	0.0977799	0.0492557	0.0967925	0.0352252	0.103866	0.0740564	1	ph-group	ph-group	0.6608	ph-group	1	0.6309	BCR::ABL1	Manual check is required
ALL_512	ETV6::RUNX1	design	0.119693					0.269016			0.912897	0.778912	0.221088	0.112816	0.0605565	0.0803419	0.0692184	0.112653	0.0581862	0.0971341	0.0266106	0.136291	0.0663841	1	ETV6-group	ETV6-group	0.9129	ETV6-group	1	0.7789	ETV6::RUNX1	Passed control
ALL_493	ETV6::RUNX1	design	0.15281					0.294321			0.912752	0.827505	0.172495	0.112845	0.061919	0.0827285	0.0578042	0.124803	0.065031	0.115695	0.0511916	0.137517	0.0592487	1	ETV6-group	ETV6-group	0.9128	ETV6-group	1	0.8275	ETV6::RUNX1	Passed control
ALL_532	iAMP21	design	0.887274	0.0480675	0.0828455	0.828171	0.0409163	0.44109			0.0799608			0.112961	0.0605442	0.205907	0.0631057	0.0984956	0.177201	0.0969979	0.0792386	0.15273	0.05275	1	aneuploidy	aneuploidy	0.8873	aneuploidy	1	0.8282	iAMP21	Passed control
ALL_549	low HeH	design	0.536335	0.141852	0.711563	0.0624288	0.0841561	0.308242			0.207421			0.112922	0.0598486	0.116162	0.0541329	0.0979026	0.0465787	0.0994108	0.0346665	0.156861	0.0548117	1	aneuploidy	aneuploidy	0.5363	aneuploidy	1	0.7116	low HeH	Passed control
ALL_617	HeH	design	0.816839	0.73359	0.103061	0.040577	0.122772	0.429783			0.0766318			0.113207	0.0656441	0.0985318	0.057073	0.102491	0.067794	0.104816	0.0362731	0.107912	0.116824	1	aneuploidy	aneuploidy	0.8168	aneuploidy	1	0.7336	HeH	Passed control
ALL_654	HeH	design	0.769878	0.674271	0.0791368	0.0372005	0.209392	0.390331			0.0786066			0.113735	0.0608405	0.0977359	0.0473427	0.0981939	0.0510676	0.0968792	0.0288135	0.137166	0.10095	1	aneuploidy	aneuploidy	0.7699	aneuploidy	1	0.6743	HeH	Manual check is required
ALL_608	ETV6::RUNX1	design	0.140322					0.262844			0.913343	0.827968	0.172032	0.112971	0.0886945	0.118583	0.0468099	0.118783	0.0953674	0.098345	0.0494956	0.192158	0.0742904	1	ETV6-group	ETV6-group	0.9133	ETV6-group	1	0.828	ETV6::RUNX1	Passed control
ALL_381	ETV6::RUNX1	design	0.126602					0.236174			0.903784	0.813248	0.186752	0.112805	0.0601985	0.0782316	0.0627022	0.0986277	0.0547201	0.0979242	0.0274182	0.122764	0.0547041	1	ETV6-group	ETV6-group	0.9038	ETV6-group	1	0.8132	ETV6::RUNX1	Passed control
ALL_666	HeH	design	0.889427	0.805184	0.0999422	0.0250424	0.0698318	0.254774			0.0856327			0.113129	0.0610582	0.0971196	0.0599775	0.103206	0.0681218	0.0986958	0.0582141	0.163389	0.0529365	1	aneuploidy	aneuploidy	0.8894	aneuploidy	1	0.8052	HeH	Passed control
ALL_435	ZNF384-r	design	0.161037					0.348026			0.151764			0.113668	0.0603449	0.0643701	0.0864996	0.778614	0.0471053	0.123303	0.0320993	0.1421	0.0529415	1	ZNF384-r	ZNF384-r	0.7786	ZNF384-r	1	0.7786	ZNF384-r	Passed control
ALL_638	T-ALL	design	0.119911					0.283392			0.148865			0.828924	0.060385	0.107149	0.0564399	0.114974	0.0785375	0.111389	0.0289206	0.156581	0.481556	1	T-ALL	T-ALL	0.8289	T-ALL	1	0.8289	T-ALL	Passed control
ALL_609	ETV6::RUNX1	design	0.183885					0.267207			0.913201	0.773807	0.226193	0.113312	0.0599685	0.356801	0.0839804	0.131314	0.0722446	0.245088	0.062472	0.149238	0.057233	1	ETV6-group	ETV6-group	0.9132	ETV6-group	1	0.7738	ETV6::RUNX1	Passed control
ALL_605	HeH	design	0.897794	0.635269	0.126808	0.0628725	0.17505	0.4456			0.0982329			0.112862	0.0602289	0.159834	0.0960312	0.156996	0.0641938	0.0965413	0.0358255	0.179873	0.0531173	1	aneuploidy	aneuploidy	0.8978	aneuploidy	1	0.6353	HeH	Manual check is required
ALL_607	T-ALL	design	0.113286					0.245407			0.0965469			0.882971	0.0608407	0.117801	0.0691522	0.0981919	0.093196	0.12926	0.0280482	0.104414	0.369245	1	T-ALL	T-ALL	0.883	T-ALL	1	0.883	T-ALL	Passed control
ALL_647	T-ALL	design	0.0968759					0.287729			0.214607			0.85469	0.0669651	0.202716	0.0957489	0.0982422	0.0858948	0.122312	0.0531231	0.166987	0.0538775	1	T-ALL	T-ALL	0.8547	T-ALL	1	0.8547	T-ALL	Passed control
ALL_655	HeH	design	0.900704	0.748204	0.0948375	0.0388893	0.118069	0.275627			0.0836314			0.113129	0.0600703	0.164282	0.0727996	0.123889	0.0474641	0.108999	0.040121	0.113597	0.0672117	1	aneuploidy	aneuploidy	0.9007	aneuploidy	1	0.7482	HeH	Passed control
ALL_650	HeH	design	0.874715	0.762106	0.0720477	0.0300218	0.135825	0.468725			0.0857355			0.113157	0.061403	0.0833798	0.0488572	0.100528	0.0458592	0.100423	0.0269096	0.156654	0.0737746	1	aneuploidy	aneuploidy	0.8747	aneuploidy	1	0.7621	HeH	Passed control
ALL_616	ETV6::RUNX1	design	0.118206					0.237566			0.916682	0.74281	0.25719	0.113092	0.0862737	0.253711	0.0524174	0.0987054	0.0698042	0.108703	0.0702822	0.115545	0.0528568	1	ETV6-group	ETV6-group	0.9167	ETV6-group	1	0.7428	ETV6::RUNX1	Passed control
ALL_602	ETV6::RUNX1-like	design	0.203181					0.290615			0.835841	0.223409	0.776591	0.112854	0.0596234	0.211271	0.0714148	0.0978785	0.0720694	0.0966485	0.0459626	0.146309	0.0529416	1	ETV6-group	ETV6-group	0.8358	ETV6-group	1	0.7766	ETV6::RUNX1-like	Passed control
ALL_639	ETV6::RUNX1	design	0.157529					0.236298			0.903165	0.841469	0.158531	0.112978	0.0595956	0.0801983	0.0587987	0.0999821	0.056346	0.0963332	0.0524622	0.172901	0.0528769	1	ETV6-group	ETV6-group	0.9032	ETV6-group	1	0.8415	ETV6::RUNX1	Passed control
ALL_346	ETV6::RUNX1	design	0.114457					0.262309			0.706506	0.651753	0.348247	0.12787	0.0691581	0.106328	0.0526027	0.0987068	0.0703047	0.110528	0.0324324	0.103591	0.107192	1	ETV6-group	ETV6-group	0.7065	ETV6-group	1	0.6518	ETV6::RUNX1	Manual check is required
ALL_343	HeH	design	0.850144	0.778118	0.086741	0.0321975	0.102943	0.339577			0.0791953			0.11463	0.0651734	0.101805	0.0806976	0.105254	0.0537927	0.108828	0.0332477	0.119298	0.0647907	1	aneuploidy	aneuploidy	0.8501	aneuploidy	1	0.7781	HeH	Passed control
ALL_322	ETV6::RUNX1	design	0.178844					0.302494			0.918659	0.775684	0.224316	0.112853	0.0598302	0.131436	0.0464343	0.0982552	0.0460574	0.102852	0.0330369	0.106949	0.0527548	1	ETV6-group	ETV6-group	0.9187	ETV6-group	1	0.7757	ETV6::RUNX1	Passed control
ALL_344	HeH	design	0.896219	0.62901	0.203346	0.0593657	0.108278	0.340259			0.10139			0.113335	0.0600261	0.182859	0.076161	0.0984544	0.0783783	0.11419	0.0435922	0.159634	0.0541997	1	aneuploidy	aneuploidy	0.8962	aneuploidy	1	0.629	HeH	Manual check is required
ALL_361	ETV6::RUNX1	design	0.152955					0.290898			0.919785	0.780586	0.219414	0.113245	0.0782266	0.283691	0.0642017	0.099738	0.0478292	0.0961049	0.0517044	0.113077	0.0528528	1	ETV6-group	ETV6-group	0.9198	ETV6-group	1	0.7806	ETV6::RUNX1	Passed control
ALL_406	HeH	design	0.902922	0.756998	0.100317	0.0454697	0.0972152	0.283769			0.0940626			0.112892	0.0595239	0.100693	0.084991	0.14802	0.0478651	0.104313	0.057079	0.200845	0.0528144	1	aneuploidy	aneuploidy	0.9029	aneuploidy	1	0.757	HeH	Passed control
ALL_356	KMT2A-r	design	0.192093					0.269918			0.0761815			0.113366	0.0599837	0.0896646	0.898326	0.110965	0.0508366	0.218768	0.0415347	0.122799	0.053829	1	KMT2A-r	KMT2A-r	0.8983	KMT2A-r	1	0.8983	KMT2A-r	Passed control
ALL_321	HeH	design	0.902494	0.840914	0.0745595	0.0232163	0.0613105	0.237201			0.102869			0.113777	0.0619187	0.0724619	0.0761162	0.0980098	0.048969	0.149465	0.0291168	0.127591	0.0529239	1	aneuploidy	aneuploidy	0.9025	aneuploidy	1	0.8409	HeH	Passed control
ALL_317	iAMP21	design	0.7993	0.0430294	0.0633899	0.849753	0.043828	0.381484			0.256189			0.112876	0.0596761	0.155704	0.0533479	0.109115	0.121934	0.0969659	0.0564891	0.139271	0.0530106	1	aneuploidy	aneuploidy	0.7993	aneuploidy	1	0.8498	iAMP21	Passed control
ALL_289	KMT2A-r	design	0.171007					0.235077			0.0764281			0.122121	0.059458	0.148694	0.895628	0.236932	0.0475668	0.104453	0.0477358	0.225688	0.0532205	1	KMT2A-r	KMT2A-r	0.8956	KMT2A-r	1	0.8956	KMT2A-r	Passed control
ALL_223	HeH	design	0.884714	0.739711	0.138543	0.0323157	0.08943	0.345723			0.0775271			0.113168	0.0601545	0.103304	0.0544207	0.0987878	0.0573536	0.0981917	0.0460361	0.172489	0.0532525	1	aneuploidy	aneuploidy	0.8847	aneuploidy	1	0.7397	HeH	Passed control
ALL_269	ETV6::RUNX1	design	0.175551					0.242149			0.916817	0.842199	0.157801	0.113531	0.0594033	0.0767042	0.0526	0.101977	0.0533329	0.0995614	0.0554937	0.195833	0.0534157	1	ETV6-group	ETV6-group	0.9168	ETV6-group	1	0.8422	ETV6::RUNX1	Passed control
ALL_221	HeH	design	0.772756	0.725114	0.0739955	0.034492	0.166399	0.375739			0.0931532			0.114939	0.0598164	0.0930903	0.056611	0.0977759	0.051437	0.0969552	0.030746	0.111586	0.158628	1	aneuploidy	aneuploidy	0.7728	aneuploidy	1	0.7251	HeH	Passed control
ALL_211	T-ALL	design	0.102902					0.237384			0.172692			0.871756	0.0632142	0.0954659	0.267577	0.100042	0.0726341	0.0992502	0.0343467	0.166376	0.0643529	1	T-ALL	T-ALL	0.8718	T-ALL	1	0.8718	T-ALL	Passed control
ALL_265	T-ALL	design	0.100927					0.23512			0.125017			0.860039	0.0598151	0.089116	0.0549327	0.0979727	0.0579801	0.0967178	0.0275863	0.108151	0.11942	1	T-ALL	T-ALL	0.86	T-ALL	1	0.86	T-ALL	Passed control
ALL_204	ETV6::RUNX1	design	0.106476					0.343255			0.923815	0.809448	0.190552	0.113945	0.0614493	0.0707306	0.0465366	0.100317	0.11224	0.0958107	0.0303489	0.103785	0.0527854	1	ETV6-group	ETV6-group	0.9238	ETV6-group	1	0.8094	ETV6::RUNX1	Passed control
ALL_173	ETV6::RUNX1	design	0.154329					0.238091			0.863812	0.797703	0.202297	0.112889	0.0602191	0.135874	0.0561254	0.111365	0.0513343	0.104838	0.0344103	0.110778	0.0855174	1	ETV6-group	ETV6-group	0.8638	ETV6-group	1	0.7977	ETV6::RUNX1	Passed control
ALL_206	HeH	design	0.852887	0.740595	0.14219	0.0288592	0.0883552	0.251843			0.0802251			0.113616	0.0601784	0.0796772	0.0781372	0.132557	0.0596391	0.126873	0.0386142	0.129696	0.0529543	1	aneuploidy	aneuploidy	0.8529	aneuploidy	1	0.7406	HeH	Passed control
ALL_202	KMT2A-r	design	0.139975					0.237044			0.0860808			0.15375	0.0597794	0.0670168	0.911808	0.12325	0.0474015	0.120286	0.0452562	0.182875	0.248168	1	KMT2A-r	KMT2A-r	0.9118	KMT2A-r	1	0.9118	KMT2A-r	Passed control
ALL_258	ETV6::RUNX1	design	0.109747					0.236222			0.684408	0.73628	0.26372	0.134073	0.0598027	0.0666649	0.0480908	0.12749	0.0519377	0.100902	0.0265109	0.123516	0.150386	1	ETV6-group	ETV6-group	0.6844	ETV6-group	1	0.7363	ETV6::RUNX1	Passed control
ALL_756	HeH	design	0.898882	0.667185	0.140425	0.0645508	0.127839	0.379588			0.0773768			0.11401	0.0814417	0.109851	0.0493775	0.102491	0.0503797	0.112728	0.0763402	0.126644	0.0528794	1	aneuploidy	aneuploidy	0.8989	aneuploidy	1	0.6672	HeH	Manual check is required
ALL_757	PAX5alt	design	0.193239					0.462004			0.106572			0.115364	0.0624526	0.815326	0.0738707	0.103072	0.127823	0.112736	0.0399692	0.199673	0.112463	1	PAX5alt	PAX5alt	0.8153	PAX5alt	1	0.8153	PAX5alt	Passed control
ALL_760	ETV6::RUNX1	design	0.118813					0.237827			0.918162	0.82966	0.17034	0.113039	0.0597971	0.164665	0.0544259	0.0985662	0.0673421	0.0962586	0.0283153	0.12753	0.0530325	1	ETV6-group	ETV6-group	0.9182	ETV6-group	1	0.8297	ETV6::RUNX1	Passed control
ALL_758	ETV6::RUNX1	design	0.237036					0.263173			0.87456	0.827314	0.172686	0.116185	0.0603532	0.0640646	0.057026	0.10182	0.047062	0.0964844	0.032147	0.286635	0.0532664	1	ETV6-group	ETV6-group	0.8746	ETV6-group	1	0.8273	ETV6::RUNX1	Passed control
ALL_108	ETV6::RUNX1	design	0.125213					0.241187			0.792258	0.732511	0.267489	0.114513	0.0605846	0.0733627	0.0551161	0.0982185	0.0512789	0.0967372	0.0293073	0.123899	0.0799308	1	ETV6-group	ETV6-group	0.7923	ETV6-group	1	0.7325	ETV6::RUNX1	Passed control
ALL_105	HeH	design	0.645773	0.746395	0.0913454	0.0324446	0.129815	0.405442			0.0844811			0.114913	0.0641031	0.115853	0.0515921	0.0986339	0.050112	0.109427	0.0330113	0.10455	0.0606653	1	aneuploidy	aneuploidy	0.6458	aneuploidy	1	0.7464	HeH	Passed control
ALL_106	ETV6::RUNX1-like	design	0.139743					0.235713			0.437663			0.113531	0.0596065	0.107423	0.0575977	0.107012	0.0469251	0.096094	0.0288485	0.104941	0.05569	0	no_class	no_class	<0.5	no_class	0	<0.5	no_class	No class prediction
ALL_112	ETV6::RUNX1	design	0.134677					0.235832			0.854912	0.80121	0.19879	0.126732	0.0595366	0.0636961	0.0675936	0.101994	0.0536241	0.0957428	0.0350699	0.135056	0.0535389	1	ETV6-group	ETV6-group	0.8549	ETV6-group	1	0.8012	ETV6::RUNX1	Passed control
ALL_462	HeH	design	0.782126	0.682846	0.125877	0.0473948	0.143882	0.234541			0.0792567			0.117893	0.0600206	0.0659679	0.0573897	0.09997	0.0610689	0.0971358	0.0444016	0.179004	0.0606467	1	aneuploidy	aneuploidy	0.7821	aneuploidy	1	0.6828	HeH	Manual check is required
ALL_544	BCR::ABL1	design	0.182493					0.400406			0.0765856			0.133112	0.060002	0.0867029	0.132042	0.0999391	0.0795449	0.0964586	0.0269691	0.118685	0.476837	0	no_class	no_class	<0.5	no_class	0	<0.5	no_class	No class prediction
ALL_754	HeH	design	0.903767	0.752257	0.135757	0.0349556	0.0770301	0.313146			0.0765042			0.112905	0.0597051	0.170705	0.0718549	0.0981292	0.0804769	0.151648	0.0294007	0.150371	0.0528914	1	aneuploidy	aneuploidy	0.9038	aneuploidy	1	0.7523	HeH	Passed control
ALL_755	ETV6::RUNX1	design	0.112452					0.2419			0.404757			0.130173	0.0629397	0.0649141	0.0489332	0.0988157	0.0479993	0.110905	0.0331104	0.111916	0.311712	0	no_class	no_class	<0.5	no_class	0	<0.5	no_class	No class prediction
ALL_379	PAX5alt	design	0.385582					0.335915			0.159238			0.112875	0.0604473	0.611723	0.212347	0.123203	0.115002	0.151368	0.956351	0.229816	0.0530293	2	multiclass	PAX5alt, PAX5 P80R	0.6117, 0.9564	PAX5 P80R	1	0.9564	PAX5 P80R	Passed control
ALL_330	ETV6::RUNX1	design	0.285932					0.32453			0.914313	0.819361	0.180639	0.114198	0.0950416	0.118363	0.0567168	0.101129	0.0687791	0.0968909	0.0472903	0.104641	0.052776	1	ETV6-group	ETV6-group	0.9143	ETV6-group	1	0.8194	ETV6::RUNX1	Passed control
ALL_764	HeH	design	0.636786	0.756608	0.085138	0.0324806	0.125773	0.259004			0.077186			0.120456	0.0606989	0.0828523	0.0526781	0.0980155	0.0517074	0.0962372	0.0285418	0.121527	0.114204	1	aneuploidy	aneuploidy	0.6368	aneuploidy	1	0.7566	HeH	Passed control
ALL_227	HeH	design	0.192345					0.283063			0.111089			0.139982	0.0605442	0.0818321	0.0581264	0.0976304	0.0478519	0.105436	0.0291728	0.11952	0.42649	0	no_class	no_class	<0.5	no_class	0	<0.5	no_class	No class prediction
ALL_249	ETV6::RUNX1	design	0.187067					0.237224			0.92494	0.818671	0.181329	0.113039	0.059672	0.114246	0.0654365	0.0987864	0.0547703	0.0966035	0.0941947	0.153389	0.052885	1	ETV6-group	ETV6-group	0.9249	ETV6-group	1	0.8187	ETV6::RUNX1	Passed control
ALL_267	HeH	design	0.903498	0.761427	0.107294	0.040191	0.091088	0.254249			0.130705			0.113052	0.0602153	0.13666	0.0566948	0.126207	0.139019	0.0967397	0.107612	0.122652	0.0531039	1	aneuploidy	aneuploidy	0.9035	aneuploidy	1	0.7614	HeH	Passed control
ALL_340	HeH	design	0.903513	0.78276	0.105123	0.0316795	0.0804376	0.257934			0.134716			0.11296	0.0710336	0.160544	0.0598439	0.154272	0.083268	0.100099	0.0636138	0.131572	0.0528316	1	aneuploidy	aneuploidy	0.9035	aneuploidy	1	0.7828	HeH	Passed control
ALL_254	T-ALL	design	0.096744					0.259527			0.0971792			0.859262	0.0593387	0.14325	0.233547	0.214342	0.0587783	0.098643	0.0359039	0.210908	0.0528643	1	T-ALL	T-ALL	0.8593	T-ALL	1	0.8593	T-ALL	Passed control
ALL_273	HeH	design	0.903771	0.767184	0.0919479	0.0437655	0.097103	0.375299			0.145111			0.113084	0.0604141	0.0778205	0.0632793	0.0983972	0.0915239	0.0981848	0.0282537	0.139355	0.0534342	1	aneuploidy	aneuploidy	0.9038	aneuploidy	1	0.7672	HeH	Passed control
ALL_251	ETV6::RUNX1	design	0.110189					0.241362			0.87039	0.825824	0.174176	0.113131	0.0603491	0.150627	0.0488395	0.117935	0.0553633	0.0964525	0.0370003	0.139905	0.0532225	1	ETV6-group	ETV6-group	0.8704	ETV6-group	1	0.8258	ETV6::RUNX1	Passed control
ALL_262	PAX5alt	design	0.236402					0.275094			0.149989			0.113214	0.0602221	0.73624	0.0470281	0.206498	0.0724138	0.132387	0.0361315	0.114765	0.0551272	1	PAX5alt	PAX5alt	0.7362	PAX5alt	1	0.7362	PAX5alt	Passed control
ALL_282	HeH	design	0.590017	0.762519	0.0783022	0.0267729	0.132406	0.33383			0.0992431			0.114342	0.0618292	0.0812133	0.0522451	0.0985857	0.04993	0.0988732	0.027957	0.109218	0.213748	1	aneuploidy	aneuploidy	0.59	aneuploidy	1	0.7625	HeH	Passed control
ALL_312	DUX4-r	design	0.169419					0.266955			0.131827			0.115704	0.588984	0.0821395	0.0978519	0.137467	0.0535328	0.0988375	0.0281951	0.151099	0.225336	1	DUX4-r	DUX4-r	0.589	DUX4-r	1	0.589	DUX4-r	Manual check is required
ALL_87	TCF3::PBX1	design	0.0976143					0.234841			0.13992			0.113702	0.0595061	0.0729383	0.113571	0.105314	0.881002	0.160744	0.030986	0.187811	0.127285	1	TCF3::PBX1	TCF3::PBX1	0.881	TCF3::PBX1	1	0.881	TCF3::PBX1	Passed control
ALL_67	HeH	design	0.572986	0.738319	0.0713456	0.0262167	0.164118	0.375541			0.0976618			0.120138	0.0595246	0.0784971	0.0586142	0.0978826	0.0450521	0.107733	0.0278334	0.123173	0.146675	1	aneuploidy	aneuploidy	0.573	aneuploidy	1	0.7383	HeH	Passed control
ALL_86	HeH	design	0.519007	0.60376	0.105993	0.0447744	0.245472	0.268951			0.0749732			0.117981	0.0635746	0.0675806	0.088431	0.0979028	0.0542994	0.104018	0.0324294	0.186656	0.390401	1	aneuploidy	aneuploidy	0.519	aneuploidy	1	0.6038	HeH	Manual check is required
ALL_174	ETV6::RUNX1	design	0.230892					0.340279			0.913742	0.850257	0.149743	0.112902	0.0595481	0.103431	0.0817952	0.100117	0.0667081	0.0968213	0.0478352	0.104091	0.0529447	1	ETV6-group	ETV6-group	0.9137	ETV6-group	1	0.8503	ETV6::RUNX1	Passed control
ALL_77	HeH	design	0.828809	0.556657	0.145123	0.0933823	0.204838	0.445748			0.0945981			0.113643	0.0595003	0.249156	0.0834394	0.139754	0.0456751	0.0978428	0.0471921	0.148328	0.0529409	1	aneuploidy	aneuploidy	0.8288	aneuploidy	1	0.5567	HeH	Manual check is required
ALL_193	HeH	design	0.639705	0.734904	0.0714807	0.0305638	0.163051	0.250381			0.0805467			0.121254	0.0737798	0.0866555	0.0489785	0.100904	0.0507512	0.101728	0.0321009	0.107362	0.140088	1	aneuploidy	aneuploidy	0.6397	aneuploidy	1	0.7349	HeH	Passed control
ALL_465	TCF3::PBX1	design	0.105077					0.234715			0.142035			0.161504	0.0621272	0.179192	0.0978467	0.11348	0.940581	0.23183	0.0396726	0.25637	0.053196	1	TCF3::PBX1	TCF3::PBX1	0.9406	TCF3::PBX1	1	0.9406	TCF3::PBX1	Passed control
ALL_490	HeH	design	0.90433	0.581885	0.201047	0.0884122	0.128656	0.41126			0.106158			0.112843	0.0597828	0.111351	0.079971	0.097963	0.0997138	0.130782	0.110627	0.15661	0.0527316	1	aneuploidy	aneuploidy	0.9043	aneuploidy	1	0.5819	HeH	Manual check is required
ALL_469	KMT2A-r	design	0.196624					0.235526			0.150247			0.115486	0.059478	0.113401	0.880022	0.106128	0.0588012	0.176525	0.0992015	0.210792	0.0595972	1	KMT2A-r	KMT2A-r	0.88	KMT2A-r	1	0.88	KMT2A-r	Passed control
ALL_531	BCR::ABL1	design	0.143851					0.693226	0.809727	0.190273	0.0948714			0.113988	0.0646748	0.610545	0.095513	0.152366	0.0930095	0.0965528	0.034485	0.110973	0.0543052	2	multiclass	ph-group, PAX5alt	0.6932, 0.6105	ph-group	1	0.8097	BCR::ABL1	Passed control
ALL_487	ETV6::RUNX1-like	design	0.143768					0.286529			0.631215	0.210172	0.789828	0.113145	0.0596319	0.109881	0.0491612	0.0991594	0.0450967	0.0964375	0.0349564	0.13763	0.0547955	1	ETV6-group	ETV6-group	0.6312	ETV6-group	1	0.7898	ETV6::RUNX1-like	Passed control
ALL_474	HeH	design	0.899419	0.695595	0.13075	0.049577	0.124078	0.24391			0.0766254			0.113156	0.0596029	0.0772884	0.0531632	0.104075	0.0517834	0.107229	0.0406952	0.107585	0.0529486	1	aneuploidy	aneuploidy	0.8994	aneuploidy	1	0.6956	HeH	Manual check is required
ALL_12	ETV6::RUNX1	design	0.0952169					0.238645			0.227547			0.134052	0.0600152	0.0662086	0.0505974	0.104715	0.0512804	0.0988296	0.026562	0.112605	0.402674	0	no_class	no_class	<0.5	no_class	0	<0.5	no_class	No class prediction
ALL_13	HeH	design	0.30017					0.251272			0.0750262			0.140162	0.0596199	0.0733815	0.053191	0.120388	0.0461908	0.0996142	0.0272145	0.122465	0.225388	0	no_class	no_class	<0.5	no_class	0	<0.5	no_class	No class prediction
ALL_11	ETV6::RUNX1-like	design	0.123799					0.242099			0.61195	0.650497	0.349503	0.126557	0.0598628	0.0650955	0.0467718	0.097883	0.0513193	0.0970089	0.0293612	0.113805	0.152344	1	ETV6-group	ETV6-group	0.612	ETV6-group	1	0.6505	ETV6::RUNX1	Manual check is required
ALL_496	KMT2A-r	design	0.144393					0.23699			0.0948364			0.11993	0.0601779	0.108266	0.930647	0.101833	0.0623303	0.0991018	0.0460778	0.226151	0.10668	1	KMT2A-r	KMT2A-r	0.9306	KMT2A-r	1	0.9306	KMT2A-r	Passed control
ALL_34	HeH	design	0.85616	0.746613	0.0976192	0.0383628	0.117405	0.325964			0.0771698			0.114674	0.0641439	0.104148	0.0584909	0.114554	0.0568361	0.12171	0.0318904	0.164947	0.0665287	1	aneuploidy	aneuploidy	0.8562	aneuploidy	1	0.7466	HeH	Passed control
ALL_22	hypodiploidy	design	0.103915					0.390228			0.0770854			0.134589	0.0600916	0.106928	0.0746432	0.10545	0.0730035	0.0964012	0.0263993	0.104345	0.127272	0	no_class	no_class	<0.5	no_class	0	<0.5	no_class	No class prediction
ALL_32	HeH	design	0.743323	0.790563	0.0659892	0.0264526	0.116995	0.355536			0.103894			0.125387	0.0628184	0.0756214	0.0720601	0.106178	0.0523895	0.14696	0.0386362	0.136513	0.0702698	1	aneuploidy	aneuploidy	0.7433	aneuploidy	1	0.7906	HeH	Passed control
ALL_63	T-ALL	design	0.16027					0.377623			0.126597			0.885862	0.0597766	0.159239	0.0639983	0.0996087	0.0641684	0.103203	0.0397604	0.179446	0.0529391	1	T-ALL	T-ALL	0.8859	T-ALL	1	0.8859	T-ALL	Passed control
ALL_89	ETV6::RUNX1	design	0.111404					0.261803			0.925049	0.792404	0.207596	0.11307	0.0598865	0.167004	0.0579683	0.0986348	0.0532236	0.122235	0.0367623	0.10594	0.052815	1	ETV6-group	ETV6-group	0.925	ETV6-group	1	0.7924	ETV6::RUNX1	Passed control
ALL_14	HeH	design	0.416702					0.382803			0.0838696			0.124465	0.0664837	0.111658	0.0474065	0.0982196	0.0598985	0.0965611	0.0274402	0.118472	0.251121	0	no_class	no_class	<0.5	no_class	0	<0.5	no_class	No class prediction
ALL_15	ETV6::RUNX1	design	0.197925					0.345972			0.915827	0.829566	0.170434	0.113056	0.107658	0.070258	0.0569763	0.129649	0.0704153	0.0959389	0.0458605	0.220007	0.0526014	1	ETV6-group	ETV6-group	0.9158	ETV6-group	1	0.8296	ETV6::RUNX1	Passed control
ALL_78	ETV6::RUNX1	design	0.159331					0.279386			0.886697	0.844752	0.155248	0.112904	0.0604142	0.0891099	0.0567848	0.098113	0.0618739	0.10168	0.0279462	0.110344	0.0526915	1	ETV6-group	ETV6-group	0.8867	ETV6-group	1	0.8448	ETV6::RUNX1	Passed control
ALL_29	HeH	design	0.9043	0.679579	0.15366	0.0556997	0.111062	0.408812			0.0783804			0.113079	0.0594998	0.0778269	0.0460039	0.122954	0.081444	0.096146	0.0531907	0.150595	0.0529845	1	aneuploidy	aneuploidy	0.9043	aneuploidy	1	0.6796	HeH	Manual check is required
ALL_103	KMT2A-r	design	0.123924					0.244486			0.0768839			0.137383	0.0594583	0.183049	0.945435	0.14744	0.047025	0.131631	0.0585029	0.2401	0.0529414	1	KMT2A-r	KMT2A-r	0.9454	KMT2A-r	1	0.9454	KMT2A-r	Passed control
ALL_423	HeH	design	0.804502	0.423353	0.16446	0.124546	0.287642	0.550521	0.473341	0.526659	0.0755935			0.112802	0.0599118	0.150635	0.048383	0.110194	0.0599794	0.114569	0.0480605	0.135292	0.0831574	2	multiclass	aneuploidy, ph-group	0.8045, 0.5505	aneuploidy	1	0.4234	HeH	Manual check is required
ALL_378	T-ALL	design	0.146546					0.234716			0.303657			0.885685	0.130023	0.220582	0.0712061	0.0984096	0.0509666	0.144822	0.0267435	0.250588	0.052725	1	T-ALL	T-ALL	0.8857	T-ALL	1	0.8857	T-ALL	Passed control
ALL_439	ETV6::RUNX1	design	0.128849					0.239063			0.905306	0.737775	0.262225	0.113188	0.0599246	0.171881	0.105086	0.0988623	0.0482812	0.0962814	0.0274713	0.119449	0.0532078	1	ETV6-group	ETV6-group	0.9053	ETV6-group	1	0.7378	ETV6::RUNX1	Passed control
ALL_401	PAX5alt	design	0.276905					0.493905			0.0910963			0.112849	0.100734	0.862923	0.120487	0.103546	0.194406	0.136844	0.0707688	0.232929	0.0535461	1	PAX5alt	PAX5alt	0.8629	PAX5alt	1	0.8629	PAX5alt	Passed control
ALL_410	PAX5 P80R	design	0.24747					0.341055			0.12138			0.112876	0.0601429	0.240467	0.0947867	0.0976513	0.0564233	0.0977826	0.960369	0.207709	0.0553962	1	PAX5 P80R	PAX5 P80R	0.9604	PAX5 P80R	1	0.9604	PAX5 P80R	Passed control
ALL_420	KMT2A-r	design	0.122248					0.25715			0.108047			0.20834	0.059738	0.282425	0.551043	0.326251	0.0448814	0.135782	0.0727473	0.246031	0.0530337	1	KMT2A-r	KMT2A-r	0.551	KMT2A-r	1	0.551	KMT2A-r	Manual check is required
ALL_411	TCF3::PBX1	design	0.109942					0.368236			0.141889			0.112915	0.0625408	0.18186	0.0699832	0.0976336	0.945434	0.349942	0.0483922	0.201907	0.0770466	1	TCF3::PBX1	TCF3::PBX1	0.9454	TCF3::PBX1	1	0.9454	TCF3::PBX1	Passed control
ALL_430	ETV6::RUNX1	design	0.118645					0.235988			0.892775	0.821731	0.178269	0.113095	0.0598828	0.0732675	0.0729335	0.0996232	0.0513884	0.0962632	0.0370718	0.107686	0.052777	1	ETV6-group	ETV6-group	0.8928	ETV6-group	1	0.8217	ETV6::RUNX1	Passed control
ALL_131	HeH	design	0.901376	0.799884	0.0866655	0.0284041	0.0850466	0.291048			0.0930493			0.114486	0.0595698	0.122685	0.0535144	0.0977995	0.0470848	0.0964722	0.036929	0.139939	0.0527607	1	aneuploidy	aneuploidy	0.9014	aneuploidy	1	0.7999	HeH	Passed control
ALL_159	ETV6::RUNX1	design	0.130918					0.234849			0.901397	0.847858	0.152142	0.113869	0.0596946	0.129989	0.0515843	0.106367	0.0462208	0.0965855	0.033638	0.110111	0.0527915	1	ETV6-group	ETV6-group	0.9014	ETV6-group	1	0.8479	ETV6::RUNX1	Passed control
ALL_111	HeH	design	0.903232	0.80214	0.081457	0.0316257	0.0847776	0.35004			0.0774525			0.112886	0.0603629	0.0809396	0.0599089	0.0997064	0.11574	0.131128	0.056091	0.195074	0.0608454	1	aneuploidy	aneuploidy	0.9032	aneuploidy	1	0.8021	HeH	Passed control
ALL_152	ETV6::RUNX1	design	0.181112					0.271261			0.874509	0.727142	0.272858	0.113484	0.0600071	0.116698	0.0697039	0.0985006	0.0544	0.0961354	0.0276227	0.148929	0.0542001	1	ETV6-group	ETV6-group	0.8745	ETV6-group	1	0.7271	ETV6::RUNX1	Passed control
ALL_113	T-ALL	design	0.14987					0.399852			0.125222			0.81294	0.076587	0.178852	0.069571	0.108457	0.082423	0.184442	0.0320075	0.179066	0.052706	1	T-ALL	T-ALL	0.8129	T-ALL	1	0.8129	T-ALL	Passed control
ALL_127	HeH	design	0.902716	0.751612	0.0947832	0.0483672	0.105238	0.348978			0.0948374			0.11285	0.106662	0.196192	0.0526218	0.215094	0.0819537	0.121676	0.0867442	0.229426	0.0529119	1	aneuploidy	aneuploidy	0.9027	aneuploidy	1	0.7516	HeH	Passed control
ALL_98	HeH	design	0.579709	0.738842	0.0933138	0.0283144	0.13953	0.239275			0.0755454			0.117676	0.0595963	0.0656297	0.0890524	0.0991234	0.0505021	0.112104	0.0318448	0.125463	0.106864	1	aneuploidy	aneuploidy	0.5797	aneuploidy	1	0.7388	HeH	Passed control
ALL_164	KMT2A-r	design	0.167762					0.352507			0.157767			0.122789	0.0598556	0.0937059	0.54285	0.379275	0.0466981	0.122644	0.0350787	0.234603	0.109922	1	KMT2A-r	KMT2A-r	0.5428	KMT2A-r	1	0.5428	KMT2A-r	Manual check is required
ALL_57	HeH	design	0.898074	0.560722	0.204183	0.0910098	0.144085	0.602362	0.599193	0.400807	0.0867181			0.112989	0.059457	0.147466	0.0523774	0.097835	0.0880053	0.0961928	0.0576642	0.113489	0.0579563	2	multiclass	aneuploidy, ph-group	0.8981, 0.6024	aneuploidy	1	0.5607	HeH	Manual check is required
ALL_196	HeH	design	0.122573					0.255089			0.90177	0.85097	0.14903	0.114511	0.0596425	0.0643597	0.0499968	0.0980321	0.0489531	0.0965663	0.0310033	0.147505	0.0530107	1	ETV6-group	ETV6-group	0.9018	ETV6-group	1	0.851	ETV6::RUNX1	Passed control
ALL_52	ZNF384-r	design	0.247358					0.407735			0.186021			0.112924	0.0614902	0.0922872	0.0675798	0.874022	0.0471003	0.123331	0.0275144	0.281954	0.0527464	1	ZNF384-r	ZNF384-r	0.874	ZNF384-r	1	0.874	ZNF384-r	Passed control
ALL_82	ETV6::RUNX1	design	0.0987792					0.261075			0.885744	0.802563	0.197437	0.114057	0.0594666	0.129154	0.048789	0.0987319	0.0565423	0.0963903	0.0297409	0.108309	0.0593687	1	ETV6-group	ETV6-group	0.8857	ETV6-group	1	0.8026	ETV6::RUNX1	Passed control
ALL_100	HeH	design	0.866694	0.305567	0.213493	0.290334	0.190606	0.45267			0.0773825			0.113495	0.0902349	0.160907	0.0519333	0.0989469	0.0621866	0.0960782	0.0463757	0.191465	0.0544517	1	aneuploidy	aneuploidy	0.8667	aneuploidy	1	0.3056	HeH	Manual check is required
ALL_99	HeH	design	0.896406	0.619757	0.164611	0.0567745	0.158857	0.244015			0.134295			0.114163	0.065268	0.102806	0.0652851	0.154353	0.0663906	0.108097	0.0751148	0.249668	0.0589213	1	aneuploidy	aneuploidy	0.8964	aneuploidy	1	0.6198	HeH	Manual check is required
ALL_91	ETV6::RUNX1	design	0.0968413					0.234894			0.356008			0.132066	0.0594658	0.0651788	0.0541807	0.0975693	0.0462897	0.0988757	0.0270939	0.104632	0.280308	0	no_class	no_class	<0.5	no_class	0	<0.5	no_class	No class prediction
ALL_62	DUX4-r	design	0.118516					0.283701			0.156112			0.113121	0.904376	0.0639511	0.12297	0.135775	0.0629574	0.133964	0.0405742	0.1923	0.688688	2	multiclass	DUX4-r, Control	0.9044, 0.6887	DUX4-r	1	0.9044	DUX4-r	Passed control
ALL_117	HeH	design	0.901759	0.786205	0.0950841	0.0369514	0.081759	0.41234			0.0991057			0.112843	0.0604027	0.153039	0.0555496	0.106325	0.07493	0.113941	0.0407885	0.168402	0.0541273	1	aneuploidy	aneuploidy	0.9018	aneuploidy	1	0.7862	HeH	Passed control
ALL_81	BCR::ABL1	design	0.867982	0.24342	0.227427	0.238	0.291153	0.707595	0.834603	0.165397	0.159331			0.113712	0.0666312	0.210855	0.051365	0.105453	0.0674077	0.120444	0.0506951	0.194884	0.305475	2	multiclass	aneuploidy, ph-group	0.868, 0.7076	aneuploidy	1	0.2912	hypodiploidy	Manual check is required
ALL_84	ETV6::RUNX1	design	0.12316					0.283639			0.903286	0.83371	0.16629	0.113087	0.0768205	0.0861038	0.0550562	0.112246	0.0524711	0.0965226	0.0338811	0.120987	0.053126	1	ETV6-group	ETV6-group	0.9033	ETV6-group	1	0.8337	ETV6::RUNX1	Passed control
ALL_56	T-ALL	design	0.0989349					0.236505			0.154062			0.885998	0.0596179	0.126618	0.126431	0.0980029	0.0976978	0.0959645	0.0333258	0.108703	0.0564902	1	T-ALL	T-ALL	0.886	T-ALL	1	0.886	T-ALL	Passed control
ALL_142	T-ALL	design	0.109404					0.237704			0.166336			0.88565	0.0963011	0.154518	0.0871404	0.0981772	0.0493622	0.128009	0.0340349	0.184246	0.0528251	1	T-ALL	T-ALL	0.8856	T-ALL	1	0.8856	T-ALL	Passed control
ALL_141	DUX4-r	design	0.176133					0.360954			0.205947			0.11308	0.839748	0.146985	0.100672	0.163022	0.167801	0.229171	0.0453674	0.37887	0.124693	1	DUX4-r	DUX4-r	0.8397	DUX4-r	1	0.8397	DUX4-r	Passed control
ALL_125	HeH	design	0.896585	0.774061	0.114105	0.0358626	0.0759714	0.246325			0.173818			0.113838	0.0595593	0.143269	0.0637285	0.132735	0.06924	0.0965621	0.0354286	0.128347	0.0527402	1	aneuploidy	aneuploidy	0.8966	aneuploidy	1	0.7741	HeH	Passed control
ALL_147	KMT2A-r	design	0.214247					0.270732			0.0753729			0.115082	0.0597584	0.153292	0.890653	0.130754	0.0859807	0.144342	0.164307	0.177448	0.0631962	1	KMT2A-r	KMT2A-r	0.8907	KMT2A-r	1	0.8907	KMT2A-r	Passed control
ALL_388	T-ALL	design	0.0956934					0.23577			0.106516			0.885647	0.059528	0.0846391	0.052385	0.0981387	0.0664594	0.0965963	0.0278969	0.102553	0.168102	1	T-ALL	T-ALL	0.8856	T-ALL	1	0.8856	T-ALL	Passed control
ALL_525	ETV6::RUNX1	design	0.23674					0.293622			0.867692	0.79743	0.20257	0.112862	0.0598834	0.0742654	0.0461463	0.106993	0.0797441	0.144412	0.0328073	0.136517	0.0530822	1	ETV6-group	ETV6-group	0.8677	ETV6-group	1	0.7974	ETV6::RUNX1	Passed control
ALL_386	ETV6::RUNX1	design	0.196225					0.255824			0.923816	0.746039	0.253961	0.113128	0.0595746	0.0774685	0.0711158	0.171708	0.0669646	0.121857	0.0496109	0.12173	0.0529202	1	ETV6-group	ETV6-group	0.9238	ETV6-group	1	0.746	ETV6::RUNX1	Passed control
ALL_389	HeH	design	0.904224	0.810515	0.0809594	0.02657	0.0819559	0.342144			0.0762162			0.113611	0.0596626	0.104512	0.0808441	0.0979353	0.0631583	0.0961513	0.0286276	0.160021	0.0526995	1	aneuploidy	aneuploidy	0.9042	aneuploidy	1	0.8105	HeH	Passed control
ALL_471	HeH	design	0.84405	0.786465	0.112354	0.02876	0.072421	0.395807			0.0822625			0.113119	0.0598109	0.116045	0.0586167	0.112653	0.0532382	0.177101	0.0287679	0.141812	0.0529987	1	aneuploidy	aneuploidy	0.844	aneuploidy	1	0.7865	HeH	Passed control
ALL_157	KMT2A-r	design	0.0970691					0.254452			0.100512			0.132955	0.0602519	0.142732	0.611224	0.343202	0.0495014	0.0985405	0.0284458	0.179503	0.0530306	1	KMT2A-r	KMT2A-r	0.6112	KMT2A-r	1	0.6112	KMT2A-r	Manual check is required
ALL_155	HeH	design	0.903621	0.808786	0.0794951	0.0288118	0.0829067	0.45305			0.101887			0.114254	0.059688	0.175662	0.0555879	0.111223	0.0456375	0.0983303	0.0357173	0.145035	0.0527191	1	aneuploidy	aneuploidy	0.9036	aneuploidy	1	0.8088	HeH	Passed control
ALL_143	ETV6::RUNX1	design	0.163694					0.275776			0.855091	0.75938	0.24062	0.113029	0.0597383	0.1731	0.0483855	0.119507	0.0457151	0.114006	0.0333048	0.146658	0.0756422	1	ETV6-group	ETV6-group	0.8551	ETV6-group	1	0.7594	ETV6::RUNX1	Passed control
ALL_237	HeH	design	0.42924					0.401025			0.0817446			0.114901	0.061307	0.0674686	0.0513373	0.117517	0.0558855	0.0978867	0.0303657	0.105363	0.161392	0	no_class	no_class	<0.5	no_class	0	<0.5	no_class	No class prediction
ALL_80	KMT2A-r	design	0.118655					0.24268			0.100129			0.116165	0.0847328	0.15492	0.818708	0.153092	0.0673909	0.137542	0.0873318	0.219517	0.0903584	1	KMT2A-r	KMT2A-r	0.8187	KMT2A-r	1	0.8187	KMT2A-r	Passed control
ALL_200	DUX4-r	design	0.186916					0.417075			0.166723			0.115633	0.917231	0.0884172	0.0925386	0.13598	0.098521	0.19725	0.0505767	0.142253	0.140034	1	DUX4-r	DUX4-r	0.9172	DUX4-r	1	0.9172	DUX4-r	Passed control
ALL_158	HeH	design	0.894629	0.666422	0.137185	0.063212	0.133181	0.37651			0.130817			0.113348	0.068276	0.168658	0.0519885	0.214709	0.108288	0.140561	0.0972772	0.166835	0.0527658	1	aneuploidy	aneuploidy	0.8946	aneuploidy	1	0.6664	HeH	Manual check is required
ALL_115	ETV6::RUNX1	design	0.27485					0.247458			0.897481	0.732823	0.267177	0.112825	0.0594568	0.0744438	0.0503862	0.0988292	0.0458301	0.0957806	0.0558888	0.123299	0.0526086	1	ETV6-group	ETV6-group	0.8975	ETV6-group	1	0.7328	ETV6::RUNX1	Passed control
ALL_283	HeH	design	0.901851	0.614286	0.174915	0.0926187	0.11818	0.410036			0.0888724			0.112955	0.0605194	0.133641	0.0827008	0.102341	0.0665347	0.095939	0.0312651	0.158331	0.0529121	1	aneuploidy	aneuploidy	0.9019	aneuploidy	1	0.6143	HeH	Manual check is required
ALL_246	PAX5alt	design	0.316726					0.41736			0.130854			0.113431	0.0604099	0.901378	0.0938955	0.207969	0.223094	0.0960031	0.103562	0.150034	0.0529217	1	PAX5alt	PAX5alt	0.9014	PAX5alt	1	0.9014	PAX5alt	Passed control
ALL_284	ETV6::RUNX1	design	0.160614					0.235325			0.743721	0.691957	0.308043	0.11942	0.0596728	0.0917132	0.0480518	0.124418	0.0469134	0.0962844	0.0370622	0.128982	0.0844298	1	ETV6-group	ETV6-group	0.7437	ETV6-group	1	0.692	ETV6::RUNX1	Manual check is required
ALL_242	T-ALL	design	0.102697					0.239939			0.137992			0.766499	0.0756251	0.0960803	0.0690748	0.120759	0.0455801	0.096277	0.0597285	0.1555	0.0527797	1	T-ALL	T-ALL	0.7665	T-ALL	1	0.7665	T-ALL	Passed control
ALL_351	PAX5alt	design	0.698957	0.179011	0.31433	0.39683	0.10983	0.503262	0.471544	0.528456	0.198239			0.113017	0.0752707	0.901781	0.0705754	0.193894	0.094807	0.112127	0.105498	0.129635	0.052849	3	multiclass	aneuploidy, ph-group, PAX5alt	0.699, 0.5033, 0.9018	PAX5alt	1	0.9018	PAX5alt	Passed control
ALL_461	T-ALL	design	0.175095					0.235775			0.205193			0.88492	0.0687217	0.116027	0.269044	0.0983291	0.0799808	0.125485	0.075088	0.140525	0.0528785	1	T-ALL	T-ALL	0.8849	T-ALL	1	0.8849	T-ALL	Passed control
ALL_333	HeH	design	0.902537	0.817627	0.0739469	0.0254903	0.0829362	0.356795			0.126025			0.11408	0.0673636	0.0765014	0.0525117	0.0975898	0.0625878	0.0963474	0.0280785	0.127397	0.0533639	1	aneuploidy	aneuploidy	0.9025	aneuploidy	1	0.8176	HeH	Passed control
ALL_417	T-ALL	design	0.113751					0.236078			0.163327			0.885154	0.0630027	0.0991727	0.0512791	0.0989614	0.0763628	0.0973479	0.0295414	0.127556	0.169438	1	T-ALL	T-ALL	0.8852	T-ALL	1	0.8852	T-ALL	Passed control
ALL_506	TCF3::PBX1	design	0.105445					0.284049			0.0771146			0.112902	0.0594931	0.161425	0.0549139	0.114691	0.935964	0.102479	0.0321202	0.268751	0.0835619	1	TCF3::PBX1	TCF3::PBX1	0.936	TCF3::PBX1	1	0.936	TCF3::PBX1	Passed control
ALL_247	HeH	design	0.850443	0.797318	0.107108	0.0238517	0.0717223	0.271291			0.0778511			0.113812	0.059958	0.122991	0.0541006	0.118035	0.0524412	0.111287	0.0740185	0.211721	0.052776	1	aneuploidy	aneuploidy	0.8504	aneuploidy	1	0.7973	HeH	Passed control
ALL_163	BCR::ABL1-like	design	0.155188					0.52649	0.294112	0.705888	0.0764662			0.115797	0.0598837	0.191611	0.0567197	0.101899	0.0743514	0.0961005	0.0296367	0.102277	0.124418	1	ph-group	ph-group	0.5265	ph-group	1	0.7059	BCR::ABL1-like	Passed control
ALL_229	TCF3::PBX1	design	0.129363					0.285189			0.133625			0.113402	0.0596156	0.123589	0.0828606	0.0978003	0.94909	0.165465	0.0285235	0.25577	0.0848394	1	TCF3::PBX1	TCF3::PBX1	0.9491	TCF3::PBX1	1	0.9491	TCF3::PBX1	Passed control
ALL_215	TCF3::PBX1	design	0.193668					0.333046			0.151307			0.200317	0.063118	0.0927319	0.15735	0.0975023	0.637495	0.154423	0.0416723	0.193309	0.0537544	1	TCF3::PBX1	TCF3::PBX1	0.6375	TCF3::PBX1	1	0.6375	TCF3::PBX1	Manual check is required
ALL_248	TCF3::PBX1	design	0.175294					0.27911			0.101878			0.113155	0.059609	0.18181	0.121474	0.10067	0.954727	0.202987	0.0538853	0.250547	0.0678951	1	TCF3::PBX1	TCF3::PBX1	0.9547	TCF3::PBX1	1	0.9547	TCF3::PBX1	Passed control
ALL_226	KMT2A-r	design	0.100892					0.239836			0.0920262			0.289326	0.0595343	0.180783	0.778373	0.177937	0.0537586	0.0965264	0.0336846	0.191984	0.0728323	1	KMT2A-r	KMT2A-r	0.7784	KMT2A-r	1	0.7784	KMT2A-r	Passed control
ALL_274	T-ALL	design	0.0955868					0.234366			0.126466			0.787308	0.060652	0.107528	0.0727187	0.0976929	0.0574895	0.0959696	0.026864	0.104146	0.0942105	1	T-ALL	T-ALL	0.7873	T-ALL	1	0.7873	T-ALL	Passed control
ALL_263	HeH	design	0.90474	0.855915	0.0644779	0.0195313	0.0600761	0.236565			0.0860131			0.113371	0.0690214	0.0793697	0.0602985	0.110383	0.0486325	0.0964309	0.0332236	0.177291	0.0535317	1	aneuploidy	aneuploidy	0.9047	aneuploidy	1	0.8559	HeH	Passed control
ALL_230	T-ALL	design	0.0964608					0.240806			0.178481			0.86927	0.0594109	0.104615	0.0876582	0.0977884	0.0629787	0.0963049	0.030074	0.135078	0.0549377	1	T-ALL	T-ALL	0.8693	T-ALL	1	0.8693	T-ALL	Passed control
ALL_599	TCF3::PBX1	design	0.10259					0.377589			0.116769			0.113619	0.0595479	0.0711048	0.0539965	0.106718	0.692138	0.108987	0.026561	0.223485	0.191031	1	TCF3::PBX1	TCF3::PBX1	0.6921	TCF3::PBX1	1	0.6921	TCF3::PBX1	Manual check is required
ALL_595	ZNF384-r	design	0.210953					0.336761			0.118686			0.112907	0.0598427	0.0836279	0.104324	0.613146	0.0601939	0.109237	0.0309011	0.166837	0.0547951	1	ZNF384-r	ZNF384-r	0.6131	ZNF384-r	1	0.6131	ZNF384-r	Manual check is required
ALL_598	ETV6::RUNX1	design	0.125766					0.238599			0.925281	0.836976	0.163024	0.113587	0.0623427	0.18436	0.0467137	0.098638	0.0669186	0.100693	0.0540078	0.123066	0.0528238	1	ETV6-group	ETV6-group	0.9253	ETV6-group	1	0.837	ETV6::RUNX1	Passed control
ALL_558	T-ALL	design	0.104632					0.236291			0.198705			0.884645	0.0627264	0.0699868	0.076382	0.0981027	0.0580887	0.0960845	0.0264645	0.133157	0.0551267	1	T-ALL	T-ALL	0.8846	T-ALL	1	0.8846	T-ALL	Passed control
ALL_571	T-ALL	design	0.128607					0.373654			0.105925			0.880915	0.0627597	0.155955	0.216651	0.192524	0.0903421	0.0971909	0.0286328	0.111987	0.0527128	1	T-ALL	T-ALL	0.8809	T-ALL	1	0.8809	T-ALL	Passed control
ALL_584	ETV6::RUNX1-like	design	0.115566					0.287416			0.704383	0.236255	0.763745	0.113253	0.0599025	0.101485	0.0512063	0.100607	0.0517158	0.0964167	0.034535	0.102704	0.0621464	1	ETV6-group	ETV6-group	0.7044	ETV6-group	1	0.7637	ETV6::RUNX1-like	Passed control
ALL_551	ETV6::RUNX1	design	0.138551					0.236548			0.910297	0.84719	0.15281	0.114948	0.0607474	0.0867484	0.0902067	0.121917	0.0675948	0.159474	0.0474526	0.212317	0.0530486	1	ETV6-group	ETV6-group	0.9103	ETV6-group	1	0.8472	ETV6::RUNX1	Passed control
ALL_567	ETV6::RUNX1	design	0.14494					0.23699			0.925245	0.802708	0.197292	0.112985	0.0593698	0.126844	0.0465781	0.0987326	0.0750668	0.105223	0.0347962	0.103418	0.0528037	1	ETV6-group	ETV6-group	0.9252	ETV6-group	1	0.8027	ETV6::RUNX1	Passed control
ALL_450	ETV6::RUNX1	design	0.11094					0.280009			0.901802	0.844415	0.155585	0.11317	0.0601373	0.073356	0.0469881	0.0987226	0.0486819	0.096604	0.0355965	0.117564	0.0528128	1	ETV6-group	ETV6-group	0.9018	ETV6-group	1	0.8444	ETV6::RUNX1	Passed control
ALL_457	T-ALL	design	0.154183					0.314235			0.10153			0.72138	0.0595139	0.147876	0.161836	0.24485	0.0586522	0.0968432	0.0431469	0.123725	0.0530869	1	T-ALL	T-ALL	0.7214	T-ALL	1	0.7214	T-ALL	Passed control
ALL_428	T-ALL	design	0.124226					0.236585			0.0998764			0.880406	0.0614571	0.0732143	0.0798814	0.0982633	0.0471894	0.0963778	0.0359045	0.102395	0.256326	1	T-ALL	T-ALL	0.8804	T-ALL	1	0.8804	T-ALL	Passed control
ALL_434	ETV6::RUNX1	design	0.131754					0.311371			0.814026	0.722175	0.277825	0.112958	0.0664023	0.08288	0.0741911	0.100327	0.047431	0.123195	0.0410287	0.170561	0.0607718	1	ETV6-group	ETV6-group	0.814	ETV6-group	1	0.7222	ETV6::RUNX1	Passed control
ALL_449	HeH	design	0.895051	0.667384	0.0918562	0.042793	0.197967	0.243956			0.0811471			0.11346	0.0711575	0.0812293	0.052445	0.0995074	0.045177	0.096929	0.0264552	0.130037	0.156043	1	aneuploidy	aneuploidy	0.8951	aneuploidy	1	0.6674	HeH	Manual check is required
ALL_393	ETV6::RUNX1	design	0.12962					0.236024			0.903842	0.733786	0.266214	0.113406	0.0603601	0.0694037	0.0492863	0.0988852	0.0543142	0.0971977	0.0300419	0.156905	0.0533552	1	ETV6-group	ETV6-group	0.9038	ETV6-group	1	0.7338	ETV6::RUNX1	Passed control
ALL_413	HeH	design	0.904291	0.773191	0.108004	0.0388132	0.0799918	0.281726			0.137914			0.113045	0.0609613	0.179984	0.0493316	0.122015	0.0978956	0.099224	0.0298255	0.220558	0.05276	1	aneuploidy	aneuploidy	0.9043	aneuploidy	1	0.7732	HeH	Passed control
ALL_396	HeH	design	0.89871	0.620676	0.150895	0.0695726	0.158857	0.380664			0.13022			0.113283	0.0700805	0.164652	0.0713741	0.13027	0.0575483	0.109648	0.0365384	0.184576	0.0608528	1	aneuploidy	aneuploidy	0.8987	aneuploidy	1	0.6207	HeH	Manual check is required
ALL_414	T-ALL	design	0.105885					0.265035			0.0805428			0.886194	0.059304	0.0697854	0.0698124	0.0980517	0.0571723	0.0967736	0.0322582	0.127219	0.111362	1	T-ALL	T-ALL	0.8862	T-ALL	1	0.8862	T-ALL	Passed control
ALL_371	DUX4-r	design	0.184985					0.423557			0.247476			0.11396	0.937613	0.127058	0.0901117	0.242352	0.193661	0.270399	0.0343665	0.351157	0.0973223	1	DUX4-r	DUX4-r	0.9376	DUX4-r	1	0.9376	DUX4-r	Passed control
ALL_507	T-ALL	design	0.0984101					0.312349			0.0761404			0.882314	0.0605162	0.0965056	0.061572	0.0992189	0.0749329	0.101275	0.0264763	0.102208	0.362193	1	T-ALL	T-ALL	0.8823	T-ALL	1	0.8823	T-ALL	Passed control
ALL_488	ETV6::RUNX1	design	0.243188					0.27447			0.922128	0.815378	0.184622	0.11326	0.061183	0.125721	0.0488757	0.102839	0.058693	0.100855	0.0428668	0.10846	0.0528817	1	ETV6-group	ETV6-group	0.9221	ETV6-group	1	0.8154	ETV6::RUNX1	Passed control
ALL_478	HeH	design	0.774109	0.65401	0.199195	0.0473556	0.0994392	0.494572			0.167698			0.112979	0.0603412	0.148708	0.0525473	0.119273	0.0546082	0.195076	0.119831	0.143083	0.0527586	1	aneuploidy	aneuploidy	0.7741	aneuploidy	1	0.654	HeH	Manual check is required
ALL_482	HeH	design	0.90344	0.848891	0.075833	0.0183761	0.0568997	0.300728			0.0991477			0.113249	0.0600028	0.0643794	0.0692967	0.11104	0.0561652	0.0981179	0.046379	0.175315	0.052843	1	aneuploidy	aneuploidy	0.9034	aneuploidy	1	0.8489	HeH	Passed control
ALL_483	T-ALL	design	0.224907					0.249752			0.0836403			0.77078	0.0601799	0.116704	0.0698123	0.0985852	0.0797084	0.189706	0.0263997	0.181037	0.374664	1	T-ALL	T-ALL	0.7708	T-ALL	1	0.7708	T-ALL	Passed control
ALL_515	T-ALL	design	0.0981257					0.300439			0.08718			0.883155	0.0599482	0.109178	0.0912694	0.0997539	0.0608159	0.131431	0.0269174	0.201745	0.187713	1	T-ALL	T-ALL	0.8832	T-ALL	1	0.8832	T-ALL	Passed control
ALL_513	iAMP21	design	0.842535	0.0483105	0.0676135	0.838025	0.046051	0.570087	0.605217	0.394783	0.0786139			0.112829	0.0601978	0.19314	0.0461578	0.101276	0.0943286	0.154286	0.0399719	0.149104	0.0530472	2	multiclass	aneuploidy, ph-group	0.8425, 0.5701	aneuploidy	1	0.838	iAMP21	Passed control
ALL_517	HeH	design	0.896397	0.656198	0.126243	0.0782959	0.139263	0.414876			0.114165			0.112906	0.0615525	0.26434	0.0855985	0.0991387	0.0806037	0.101214	0.085382	0.186232	0.0530722	1	aneuploidy	aneuploidy	0.8964	aneuploidy	1	0.6562	HeH	Manual check is required
ALL_208	ETV6::RUNX1	design	0.117748					0.24085			0.905008	0.752091	0.247909	0.113232	0.0600631	0.09483	0.0475586	0.0976671	0.0731115	0.12962	0.0766266	0.157052	0.0529855	1	ETV6-group	ETV6-group	0.905	ETV6-group	1	0.7521	ETV6::RUNX1	Passed control
ALL_201	HeH	design	0.903614	0.667251	0.154011	0.0523836	0.126355	0.419385			0.0923446			0.112821	0.0633726	0.318303	0.0640526	0.200815	0.0711721	0.196599	0.191033	0.152387	0.0528026	1	aneuploidy	aneuploidy	0.9036	aneuploidy	1	0.6673	HeH	Manual check is required
ALL_214	HeH	design	0.90443	0.726259	0.0985871	0.0433451	0.131809	0.402026			0.0962446			0.113269	0.0598568	0.0765817	0.0489056	0.0979821	0.0751448	0.0967005	0.0333699	0.155123	0.0530326	1	aneuploidy	aneuploidy	0.9044	aneuploidy	1	0.7263	HeH	Passed control
ALL_188	ETV6::RUNX1	design	0.13756					0.236166			0.89313	0.837049	0.162951	0.113064	0.0604501	0.0667139	0.0483973	0.100228	0.0482044	0.11648	0.0319903	0.105659	0.0686595	1	ETV6-group	ETV6-group	0.8931	ETV6-group	1	0.837	ETV6::RUNX1	Passed control
ALL_218	DUX4-r	design	0.324812					0.380338			0.181488			0.112927	0.771315	0.1227	0.0771908	0.239874	0.188875	0.181243	0.0633319	0.188562	0.10003	1	DUX4-r	DUX4-r	0.7713	DUX4-r	1	0.7713	DUX4-r	Passed control
ALL_217	T-ALL	design	0.138794					0.237621			0.161764			0.882654	0.060041	0.071457	0.0652122	0.0981267	0.0707514	0.100278	0.027526	0.107166	0.140877	1	T-ALL	T-ALL	0.8827	T-ALL	1	0.8827	T-ALL	Passed control
ALL_494	PAX5alt	design	0.463575					0.508406	0.648514	0.351486	0.215695			0.112864	0.0642105	0.896265	0.0708383	0.339846	0.156117	0.111108	0.0464697	0.279631	0.0528296	2	multiclass	ph-group, PAX5alt	0.5084, 0.8963	PAX5alt	1	0.8963	PAX5alt	Passed control
ALL_522	T-ALL	design	0.0965596					0.23716			0.100406			0.886284	0.0600555	0.0943476	0.0570251	0.0990038	0.0683692	0.0960461	0.029408	0.102734	0.0728918	1	T-ALL	T-ALL	0.8863	T-ALL	1	0.8863	T-ALL	Passed control
ALL_479	HeH	design	0.901119	0.7931	0.111022	0.0271593	0.0687188	0.312629			0.0774894			0.113508	0.0605291	0.163148	0.0656898	0.0998958	0.0586275	0.0962798	0.0275374	0.120933	0.0529822	1	aneuploidy	aneuploidy	0.9011	aneuploidy	1	0.7931	HeH	Passed control
ALL_535	HeH	design	0.903391	0.773532	0.119552	0.0291123	0.0778032	0.279985			0.117511			0.11317	0.0686067	0.0755801	0.0866364	0.120873	0.0627906	0.13819	0.0618174	0.132739	0.0528108	1	aneuploidy	aneuploidy	0.9034	aneuploidy	1	0.7735	HeH	Passed control
ALL_503	HeH	design	0.904382	0.62678	0.17992	0.0728165	0.120483	0.326649			0.0817688			0.113344	0.0746338	0.116869	0.0889261	0.191713	0.0607405	0.110898	0.0487793	0.216964	0.0529475	1	aneuploidy	aneuploidy	0.9044	aneuploidy	1	0.6268	HeH	Manual check is required
ALL_533	T-ALL	design	0.147338					0.235359			0.161865			0.747793	0.0594895	0.162049	0.150193	0.419497	0.0570652	0.132628	0.0435245	0.112928	0.0564046	1	T-ALL	T-ALL	0.7478	T-ALL	1	0.7478	T-ALL	Passed control
ALL_516	T-ALL	design	0.205206					0.241906			0.160761			0.88412	0.087406	0.148103	0.0788706	0.0991845	0.0506816	0.100336	0.0287782	0.127879	0.0923618	1	T-ALL	T-ALL	0.8841	T-ALL	1	0.8841	T-ALL	Passed control
ALL_293	PAX5alt	design	0.269546					0.304813			0.113464			0.11341	0.0598088	0.885191	0.0813986	0.125339	0.0684868	0.105561	0.0574329	0.103508	0.052879	1	PAX5alt	PAX5alt	0.8852	PAX5alt	1	0.8852	PAX5alt	Passed control
ALL_7	BCR::ABL1	design	0.343321					0.635071	0.664379	0.335621	0.103642			0.112993	0.0597416	0.276528	0.0678292	0.0982673	0.0911336	0.116194	0.039994	0.149015	0.0529031	1	ph-group	ph-group	0.6351	ph-group	1	0.6644	BCR::ABL1	Manual check is required
ALL_538	T-ALL	design	0.106279					0.236009			0.107105			0.867666	0.0636546	0.0737539	0.108271	0.0979898	0.0683299	0.0968738	0.0286262	0.102904	0.4705	1	T-ALL	T-ALL	0.8677	T-ALL	1	0.8677	T-ALL	Passed control
ALL_16	KMT2A-r	design	0.116596					0.236197			0.0923828			0.113789	0.0603582	0.104233	0.918575	0.0992079	0.0583989	0.125317	0.0324985	0.147911	0.271968	1	KMT2A-r	KMT2A-r	0.9186	KMT2A-r	1	0.9186	KMT2A-r	Passed control
ALL_357	PAX5alt	design	0.835432	0.28981	0.345511	0.233043	0.131635	0.335547			0.0767048			0.11293	0.0910278	0.83375	0.0927737	0.127976	0.107504	0.127014	0.0616435	0.173493	0.052865	2	multiclass	aneuploidy, PAX5alt	0.8354, 0.8338	aneuploidy	1	0.3455	low HeH	Manual check is required
ALL_6	T-ALL	design	0.115804					0.294523			0.117949			0.872369	0.0628469	0.13146	0.103226	0.104763	0.0522788	0.131798	0.0304145	0.141016	0.18308	1	T-ALL	T-ALL	0.8724	T-ALL	1	0.8724	T-ALL	Passed control
ALL_548	ETV6::RUNX1	design	0.159198					0.258096			0.91843	0.823755	0.176245	0.113362	0.061053	0.0643894	0.057275	0.100415	0.062658	0.0963481	0.0345412	0.191266	0.0529402	1	ETV6-group	ETV6-group	0.9184	ETV6-group	1	0.8238	ETV6::RUNX1	Passed control
ALL_10	HeH	design	0.834296	0.805319	0.0821174	0.0230228	0.0895413	0.371196			0.151928			0.113791	0.05969	0.0810182	0.0470279	0.154011	0.0463874	0.0969365	0.0265331	0.137224	0.0543739	1	aneuploidy	aneuploidy	0.8343	aneuploidy	1	0.8053	HeH	Passed control
ALL_382	HeH	design	0.864409	0.712644	0.148409	0.0359754	0.102972	0.246077			0.103505			0.113693	0.0594801	0.0685884	0.0709913	0.0978382	0.0500297	0.115832	0.0316435	0.130979	0.0713126	1	aneuploidy	aneuploidy	0.8644	aneuploidy	1	0.7126	HeH	Passed control
ALL_47	HeH	design	0.792902	0.728386	0.110872	0.0409147	0.119828	0.359907			0.0762461			0.113269	0.0630979	0.0816133	0.0601668	0.0978506	0.047143	0.105966	0.0331182	0.16125	0.0533872	1	aneuploidy	aneuploidy	0.7929	aneuploidy	1	0.7284	HeH	Passed control
ALL_499	HeH	design	0.863264	0.789227	0.106046	0.0282346	0.0764926	0.249285			0.0757006			0.113209	0.0606233	0.100712	0.0701939	0.101157	0.0639859	0.131454	0.045602	0.127041	0.0530823	1	aneuploidy	aneuploidy	0.8633	aneuploidy	1	0.7892	HeH	Passed control
ALL_30	T-ALL	design	0.101945					0.236558			0.306589			0.878372	0.0837095	0.204832	0.0469478	0.104862	0.0796166	0.157589	0.0478715	0.178211	0.0528959	1	T-ALL	T-ALL	0.8784	T-ALL	1	0.8784	T-ALL	Passed control
ALL_169	T-ALL	design	0.104237					0.237963			0.132765			0.885397	0.0613247	0.105868	0.0469039	0.0981261	0.073734	0.118789	0.0346132	0.130387	0.143813	1	T-ALL	T-ALL	0.8854	T-ALL	1	0.8854	T-ALL	Passed control
ALL_543	HeH	design	0.88714	0.777251	0.113421	0.030695	0.0786326	0.263868			0.120755			0.113644	0.0646953	0.0723296	0.0475128	0.113179	0.0677702	0.0978365	0.0421085	0.13949	0.0528287	1	aneuploidy	aneuploidy	0.8871	aneuploidy	1	0.7773	HeH	Passed control
ALL_191	KMT2A-r	design	0.0960049					0.261453			0.0988651			0.130828	0.0985748	0.165874	0.929835	0.142722	0.156623	0.115412	0.0279044	0.308073	0.0528886	1	KMT2A-r	KMT2A-r	0.9298	KMT2A-r	1	0.9298	KMT2A-r	Passed control
ALL_568	ZNF384-r	design	0.183103					0.41673			0.0939333			0.113146	0.0681964	0.0648137	0.109971	0.86372	0.0811079	0.101658	0.0268122	0.311961	0.052929	1	ZNF384-r	ZNF384-r	0.8637	ZNF384-r	1	0.8637	ZNF384-r	Passed control
ALL_180	KMT2A-r	design	0.243545					0.260161			0.0751204			0.186692	0.0603768	0.134356	0.94794	0.162198	0.0592485	0.141056	0.0461443	0.156455	0.0607321	1	KMT2A-r	KMT2A-r	0.9479	KMT2A-r	1	0.9479	KMT2A-r	Passed control
ALL_565	HeH	design	0.783603	0.831807	0.069314	0.0209628	0.0779157	0.339364			0.0782996			0.114473	0.0594478	0.134093	0.0752863	0.0988258	0.0463231	0.0970065	0.0275834	0.15825	0.0529336	1	aneuploidy	aneuploidy	0.7836	aneuploidy	1	0.8318	HeH	Passed control
ALL_588	ETV6::RUNX1	design	0.0960704					0.236555			0.909488	0.844757	0.155243	0.113589	0.0596064	0.0697876	0.0749555	0.148371	0.0532816	0.0966635	0.0291994	0.102725	0.0592295	1	ETV6-group	ETV6-group	0.9095	ETV6-group	1	0.8448	ETV6::RUNX1	Passed control
ALL_581	ETV6::RUNX1	design	0.156054					0.303616			0.887688	0.801288	0.198712	0.113927	0.0603261	0.0744563	0.072628	0.0981846	0.0571353	0.0974766	0.0507022	0.112631	0.0534555	1	ETV6-group	ETV6-group	0.8877	ETV6-group	1	0.8013	ETV6::RUNX1	Passed control
ALL_560	TCF3::PBX1	design	0.102664					0.235363			0.157973			0.112848	0.059407	0.194957	0.0782451	0.107372	0.953745	0.194861	0.04594	0.274545	0.127305	1	TCF3::PBX1	TCF3::PBX1	0.9537	TCF3::PBX1	1	0.9537	TCF3::PBX1	Passed control
ALL_94	ETV6::RUNX1	design	0.251819					0.237896			0.920119	0.835459	0.164541	0.113547	0.0612717	0.0676001	0.069913	0.140002	0.0647383	0.102948	0.0388809	0.256969	0.0532153	1	ETV6-group	ETV6-group	0.9201	ETV6-group	1	0.8355	ETV6::RUNX1	Passed control
ALL_153	ETV6::RUNX1	design	0.11304					0.244951			0.482345			0.124267	0.0630722	0.06719	0.0527333	0.0978198	0.056585	0.106114	0.0304115	0.110273	0.300329	0	no_class	no_class	<0.5	no_class	0	<0.5	no_class	No class prediction
ALL_122	ETV6::RUNX1	design	0.104646					0.257698			0.915013	0.814912	0.185088	0.113084	0.0635882	0.0993502	0.0496305	0.0993324	0.0476419	0.0981707	0.0357592	0.10802	0.0604607	1	ETV6-group	ETV6-group	0.915	ETV6-group	1	0.8149	ETV6::RUNX1	Passed control
ALL_50	TCF3::PBX1	design	0.148142					0.234465			0.116758			0.114041	0.0602372	0.124611	0.073354	0.116435	0.932189	0.230809	0.0406143	0.211743	0.0695921	1	TCF3::PBX1	TCF3::PBX1	0.9322	TCF3::PBX1	1	0.9322	TCF3::PBX1	Passed control
ALL_149	ETV6::RUNX1	design	0.0997692					0.237991			0.925365	0.829833	0.170167	0.113118	0.0607891	0.0863372	0.0468388	0.097919	0.0483234	0.0978835	0.0268261	0.12548	0.0526893	1	ETV6-group	ETV6-group	0.9254	ETV6-group	1	0.8298	ETV6::RUNX1	Passed control
ALL_118	HeH	design	0.902933	0.8005	0.0971335	0.0282232	0.0741428	0.240385			0.0801598			0.113251	0.0655204	0.0779769	0.0483924	0.110455	0.054288	0.0972198	0.0516005	0.162171	0.0572112	1	aneuploidy	aneuploidy	0.9029	aneuploidy	1	0.8005	HeH	Passed control
ALL_101	ETV6::RUNX1	design	0.110303					0.295261			0.63335	0.71127	0.28873	0.144432	0.069975	0.0745868	0.0482235	0.0989901	0.0598258	0.108907	0.0337388	0.119062	0.218895	1	ETV6-group	ETV6-group	0.6334	ETV6-group	1	0.7113	ETV6::RUNX1	Passed control
ALL_135	ETV6::RUNX1	design	0.185959					0.238319			0.922295	0.835263	0.164737	0.113402	0.0715213	0.0763362	0.047125	0.0981373	0.0499683	0.114098	0.0267708	0.128032	0.0544766	1	ETV6-group	ETV6-group	0.9223	ETV6-group	1	0.8353	ETV6::RUNX1	Passed control
ALL_132	ETV6::RUNX1	design	0.108618					0.237707			0.83054	0.752647	0.247353	0.113439	0.0602484	0.0791308	0.049295	0.099086	0.0536724	0.0972241	0.0363167	0.105016	0.0926808	1	ETV6-group	ETV6-group	0.8305	ETV6-group	1	0.7526	ETV6::RUNX1	Passed control
ALL_43	HeH	design	0.903859	0.812041	0.0732037	0.026683	0.0880725	0.32448			0.112305			0.130897	0.0596103	0.0687894	0.0690885	0.0981078	0.0482499	0.0968288	0.0446528	0.103061	0.0577795	1	aneuploidy	aneuploidy	0.9039	aneuploidy	1	0.812	HeH	Passed control
ALL_1	HeH	design	0.864633	0.708427	0.108173	0.0654712	0.117929	0.385175			0.075338			0.196721	0.0594625	0.271096	0.0573053	0.159959	0.0861114	0.123328	0.0468611	0.141759	0.0527904	1	aneuploidy	aneuploidy	0.8646	aneuploidy	1	0.7084	HeH	Passed control
ALL_138	HeH	design	0.482251					0.266488			0.110394			0.121179	0.0597615	0.0718616	0.0680188	0.0976446	0.0623785	0.0976466	0.0281254	0.123234	0.233639	0	no_class	no_class	<0.5	no_class	0	<0.5	no_class	No class prediction
ALL_578	ETV6::RUNX1	design	0.113505					0.236981			0.915238	0.800683	0.199317	0.112956	0.0603124	0.0699432	0.0456346	0.0976498	0.0751954	0.0964722	0.027644	0.110251	0.0527244	1	ETV6-group	ETV6-group	0.9152	ETV6-group	1	0.8007	ETV6::RUNX1	Passed control
ALL_66	T-ALL	design	0.149452					0.237366			0.140819			0.882312	0.059424	0.153734	0.0636265	0.0975735	0.0665687	0.100563	0.0296612	0.133153	0.0919369	1	T-ALL	T-ALL	0.8823	T-ALL	1	0.8823	T-ALL	Passed control
ALL_194	BCR::ABL1	design	0.164622					0.650582	0.815122	0.184878	0.0852604			0.112885	0.0599086	0.16984	0.0789027	0.122241	0.0647768	0.129265	0.03843	0.150065	0.108397	1	ph-group	ph-group	0.6506	ph-group	1	0.8151	BCR::ABL1	Passed control
ALL_569	DUX4-r	design	0.185123					0.369585			0.212201			0.11313	0.936879	0.128107	0.104555	0.1126	0.0945271	0.319274	0.0456502	0.255231	0.165423	1	DUX4-r	DUX4-r	0.9369	DUX4-r	1	0.9369	DUX4-r	Passed control
ALL_198	ETV6::RUNX1	design	0.109142					0.250156			0.909604	0.79361	0.20639	0.113455	0.0603411	0.0732306	0.0472624	0.098176	0.0472346	0.096106	0.0280491	0.131601	0.0609011	1	ETV6-group	ETV6-group	0.9096	ETV6-group	1	0.7936	ETV6::RUNX1	Passed control
ALL_574	ETV6::RUNX1	design	0.198983					0.259982			0.925452	0.82081	0.17919	0.113573	0.0699146	0.195548	0.0495851	0.144383	0.0496552	0.108253	0.0559279	0.171865	0.0528397	1	ETV6-group	ETV6-group	0.9255	ETV6-group	1	0.8208	ETV6::RUNX1	Passed control
ALL_168	BCR::ABL1	design	0.158938					0.589308	0.7878	0.2122	0.0900832			0.158061	0.0619247	0.0738828	0.0719594	0.122326	0.0690716	0.0986632	0.0294058	0.104674	0.200372	1	ph-group	ph-group	0.5893	ph-group	1	0.7878	BCR::ABL1	Passed control
ALL_545	HeH	design	0.892653	0.84502	0.0632173	0.01905	0.0727131	0.237122			0.0825164			0.113389	0.0602162	0.0884572	0.059296	0.0980672	0.0500909	0.112189	0.0291612	0.113506	0.0542421	1	aneuploidy	aneuploidy	0.8927	aneuploidy	1	0.845	HeH	Passed control
ALL_195	HeH	design	0.904163	0.765548	0.107696	0.0453535	0.081402	0.303328			0.0761534			0.113299	0.0610036	0.223096	0.0514997	0.0978417	0.0707509	0.0964753	0.0313452	0.228319	0.0529105	1	aneuploidy	aneuploidy	0.9042	aneuploidy	1	0.7655	HeH	Passed control
ALL_234	TCF3::PBX1	design	0.162045					0.235166			0.15681			0.113461	0.0597332	0.266308	0.094935	0.0992288	0.954557	0.297371	0.0962035	0.411291	0.0593239	1	TCF3::PBX1	TCF3::PBX1	0.9546	TCF3::PBX1	1	0.9546	TCF3::PBX1	Passed control
ALL_355	HeH	design	0.887725	0.80111	0.0897056	0.0241883	0.0849962	0.322574			0.0763069			0.113694	0.0754728	0.0870019	0.0608647	0.158857	0.0564767	0.0975237	0.0374506	0.14211	0.0789917	1	aneuploidy	aneuploidy	0.8877	aneuploidy	1	0.8011	HeH	Passed control
ALL_20	T-ALL	design	0.150948					0.293796			0.123866			0.838563	0.0706111	0.146499	0.0820347	0.0978522	0.0772603	0.159161	0.0337582	0.136306	0.0649931	1	T-ALL	T-ALL	0.8386	T-ALL	1	0.8386	T-ALL	Passed control
ALL_17	KMT2A-r	design	0.149765					0.236778			0.0931765			0.11361	0.0814993	0.129981	0.92207	0.111533	0.0550362	0.194283	0.0404982	0.179536	0.0788813	1	KMT2A-r	KMT2A-r	0.9221	KMT2A-r	1	0.9221	KMT2A-r	Passed control
ALL_541	ETV6::RUNX1	design	0.100204					0.336862			0.891823	0.766342	0.233658	0.112978	0.0616568	0.159249	0.0521495	0.100287	0.0742284	0.106082	0.0278062	0.147647	0.0528296	1	ETV6-group	ETV6-group	0.8918	ETV6-group	1	0.7663	ETV6::RUNX1	Passed control
ALL_524	HeH	design	0.904196	0.776983	0.0982133	0.0399771	0.0848271	0.418826			0.105971			0.112944	0.0625442	0.190372	0.0558412	0.108519	0.102246	0.096673	0.0312847	0.184566	0.0532222	1	aneuploidy	aneuploidy	0.9042	aneuploidy	1	0.777	HeH	Passed control
ALL_404	T-ALL	design	0.118998					0.242083			0.0937518			0.871154	0.059509	0.103088	0.053739	0.0978663	0.0493829	0.0963457	0.02758	0.116984	0.546228	2	multiclass	T-ALL, Control	0.8712, 0.5462	T-ALL	1	0.8712	T-ALL	Passed control
ALL_148	TCF3::PBX1	design	0.0969577					0.316118			0.144355			0.113464	0.0595323	0.195988	0.0965822	0.0979809	0.947913	0.150493	0.0496451	0.252898	0.0696426	1	TCF3::PBX1	TCF3::PBX1	0.9479	TCF3::PBX1	1	0.9479	TCF3::PBX1	Passed control
ALL_222	ETV6::RUNX1	design	0.144483					0.282706			0.91967	0.849488	0.150512	0.113839	0.0596246	0.0645607	0.0726716	0.167902	0.0574705	0.0960631	0.0376645	0.174432	0.0529306	1	ETV6-group	ETV6-group	0.9197	ETV6-group	1	0.8495	ETV6::RUNX1	Passed control
ALL_342	KMT2A-r	design	0.171625					0.268055			0.166727			0.144753	0.0611684	0.240165	0.503988	0.100607	0.0593453	0.0978997	0.0448522	0.14836	0.0784637	1	KMT2A-r	KMT2A-r	0.504	KMT2A-r	1	0.504	KMT2A-r	Manual check is required
ALL_253	T-ALL	design	0.147392					0.260522			0.143653			0.881112	0.0613957	0.0852918	0.0620744	0.0980705	0.070205	0.101216	0.030881	0.103294	0.12326	1	T-ALL	T-ALL	0.8811	T-ALL	1	0.8811	T-ALL	Passed control
ALL_304	PAX5alt	design	0.27899					0.486845			0.0958359			0.115095	0.0599067	0.871979	0.131617	0.156394	0.140721	0.171391	0.122456	0.164995	0.0541259	1	PAX5alt	PAX5alt	0.872	PAX5alt	1	0.872	PAX5alt	Passed control
ALL_375	T-ALL	design	0.0957766					0.237533			0.309871			0.885877	0.0856061	0.224058	0.0776479	0.208641	0.0883383	0.100296	0.0369592	0.229297	0.0528367	1	T-ALL	T-ALL	0.8859	T-ALL	1	0.8859	T-ALL	Passed control
ALL_306	TCF3::PBX1	design	0.101455					0.290647			0.126234			0.112895	0.0597117	0.0816547	0.0757432	0.0998371	0.923996	0.173274	0.0363448	0.145632	0.416969	1	TCF3::PBX1	TCF3::PBX1	0.924	TCF3::PBX1	1	0.924	TCF3::PBX1	Passed control
ALL_287	ETV6::RUNX1	design	0.114024					0.245718			0.797546	0.789961	0.210039	0.113245	0.0600603	0.0684745	0.0477753	0.0975269	0.0660934	0.120699	0.0270452	0.102557	0.0966472	1	ETV6-group	ETV6-group	0.7975	ETV6-group	1	0.79	ETV6::RUNX1	Passed control
ALL_179	T-ALL	design	0.215062					0.270187			0.141732			0.737094	0.0600365	0.105441	0.0890916	0.0995614	0.0583677	0.176203	0.0508933	0.103699	0.0878027	1	T-ALL	T-ALL	0.7371	T-ALL	1	0.7371	T-ALL	Passed control
ALL_165	T-ALL	design	0.125637					0.237056			0.124616			0.881633	0.0716111	0.182218	0.0837608	0.1212	0.0584865	0.0966161	0.0269432	0.14543	0.0529968	1	T-ALL	T-ALL	0.8816	T-ALL	1	0.8816	T-ALL	Passed control
ALL_323	HeH	design	0.90111	0.841655	0.0672268	0.0192374	0.0718809	0.252859			0.07674			0.113465	0.0605188	0.0963419	0.0470763	0.0977965	0.0672669	0.096827	0.0355803	0.164043	0.0527107	1	aneuploidy	aneuploidy	0.9011	aneuploidy	1	0.8417	HeH	Passed control
ALL_331	T-ALL	design	0.182798					0.23762			0.106216			0.783005	0.127905	0.110604	0.106143	0.0987887	0.0922152	0.113463	0.0282633	0.187921	0.180562	1	T-ALL	T-ALL	0.783	T-ALL	1	0.783	T-ALL	Passed control
ALL_311	T-ALL	design	0.101287					0.23523			0.247921			0.886137	0.059844	0.134895	0.176202	0.206884	0.0824091	0.0964058	0.0264851	0.110622	0.0527386	1	T-ALL	T-ALL	0.8861	T-ALL	1	0.8861	T-ALL	Passed control
ALL_250	ETV6::RUNX1	design	0.212263					0.358825			0.925046	0.791902	0.208098	0.113	0.0599035	0.162663	0.049866	0.0978645	0.0589285	0.10636	0.0349209	0.180236	0.0528355	1	ETV6-group	ETV6-group	0.925	ETV6-group	1	0.7919	ETV6::RUNX1	Passed control
ALL_294	ETV6::RUNX1	design	0.119759					0.234593			0.859204	0.84117	0.15883	0.114385	0.0630536	0.0807116	0.0520246	0.100019	0.051455	0.0971675	0.0269731	0.139755	0.0705669	1	ETV6-group	ETV6-group	0.8592	ETV6-group	1	0.8412	ETV6::RUNX1	Passed control
ALL_270	ETV6::RUNX1	design	0.157192					0.248666			0.824277	0.715513	0.284487	0.113019	0.0606296	0.080452	0.0470293	0.0987595	0.0689806	0.0966667	0.0314181	0.120624	0.0841876	1	ETV6-group	ETV6-group	0.8243	ETV6-group	1	0.7155	ETV6::RUNX1	Passed control
ALL_162	HeH	design	0.888259	0.84023	0.0682953	0.0202913	0.071183	0.240245			0.0877717			0.113061	0.0596756	0.0733533	0.0557587	0.108669	0.0624808	0.0961577	0.0528685	0.139855	0.0548712	1	aneuploidy	aneuploidy	0.8883	aneuploidy	1	0.8402	HeH	Passed control
ALL_161	T-ALL	design	0.111357					0.235109			0.0784838			0.822305	0.0600227	0.0988783	0.0719173	0.0979264	0.0515191	0.111775	0.0270002	0.118432	0.114669	1	T-ALL	T-ALL	0.8223	T-ALL	1	0.8223	T-ALL	Passed control
ALL_582	ETV6::RUNX1	design	0.137077					0.243872			0.907064	0.840457	0.159543	0.114868	0.0607795	0.0693698	0.0470126	0.102107	0.0610795	0.0979471	0.0288632	0.109337	0.0528659	1	ETV6-group	ETV6-group	0.9071	ETV6-group	1	0.8405	ETV6::RUNX1	Passed control
ALL_400	ETV6::RUNX1	design	0.162862					0.23761			0.904985	0.840567	0.159433	0.117112	0.0603176	0.11226	0.0598847	0.105814	0.0712288	0.0971507	0.0297386	0.143255	0.0582738	1	ETV6-group	ETV6-group	0.905	ETV6-group	1	0.8406	ETV6::RUNX1	Passed control
ALL_594	KMT2A-r	design	0.112728					0.250955			0.157464			0.123065	0.0597249	0.131379	0.915207	0.101482	0.0856228	0.204525	0.0640439	0.238824	0.0549375	1	KMT2A-r	KMT2A-r	0.9152	KMT2A-r	1	0.9152	KMT2A-r	Passed control
ALL_511	ETV6::RUNX1	design	0.128668					0.361651			0.866827	0.795905	0.204095	0.193934	0.0599988	0.0765263	0.0494869	0.126797	0.0637719	0.113805	0.0291779	0.162536	0.0567895	1	ETV6-group	ETV6-group	0.8668	ETV6-group	1	0.7959	ETV6::RUNX1	Passed control
ALL_447	HeH	design	0.844893	0.823874	0.0728462	0.023791	0.0794889	0.253516			0.0765216			0.113361	0.0693437	0.100008	0.0493101	0.192429	0.0542549	0.103238	0.0284348	0.102381	0.0620568	1	aneuploidy	aneuploidy	0.8449	aneuploidy	1	0.8239	HeH	Passed control
ALL_452	PAX5alt	design	0.18999					0.356087			0.0810229			0.11427	0.0597624	0.884144	0.130487	0.15064	0.0810928	0.165687	0.0767031	0.143144	0.0572504	1	PAX5alt	PAX5alt	0.8841	PAX5alt	1	0.8841	PAX5alt	Passed control
ALL_583	ETV6::RUNX1	design	0.109015					0.253017			0.851625	0.762919	0.237081	0.118313	0.0598269	0.128792	0.0531289	0.0987128	0.0607743	0.115664	0.0382502	0.149118	0.0539508	1	ETV6-group	ETV6-group	0.8516	ETV6-group	1	0.7629	ETV6::RUNX1	Passed control
ALL_394	ETV6::RUNX1	design	0.107108					0.236895			0.905796	0.839888	0.160112	0.115149	0.0615957	0.0650657	0.0488019	0.0990128	0.0473104	0.0986751	0.0361507	0.12274	0.0551268	1	ETV6-group	ETV6-group	0.9058	ETV6-group	1	0.8399	ETV6::RUNX1	Passed control
ALL_593	KMT2A-r	design	0.115736					0.237112			0.0764882			0.133964	0.0595163	0.0988928	0.934318	0.145198	0.0821515	0.101298	0.0286537	0.286712	0.0964632	1	KMT2A-r	KMT2A-r	0.9343	KMT2A-r	1	0.9343	KMT2A-r	Passed control
ALL_586	ETV6::RUNX1	design	0.211504					0.235659			0.91943	0.775989	0.224011	0.113057	0.0599575	0.173446	0.0481382	0.120205	0.073043	0.134735	0.0713339	0.183208	0.0526871	1	ETV6-group	ETV6-group	0.9194	ETV6-group	1	0.776	ETV6::RUNX1	Passed control
ALL_718	DUX4-r	design	0.155111					0.39812			0.233337			0.2245	0.936697	0.200006	0.12905	0.195851	0.125716	0.259781	0.0630846	0.226529	0.0920344	1	DUX4-r	DUX4-r	0.9367	DUX4-r	1	0.9367	DUX4-r	Passed control
ALL_370	HeH	design	0.903302	0.774385	0.124243	0.030537	0.0708345	0.245108			0.102431			0.113221	0.0881235	0.0848272	0.0473221	0.120357	0.0540667	0.0975695	0.053653	0.109503	0.0527495	1	aneuploidy	aneuploidy	0.9033	aneuploidy	1	0.7744	HeH	Passed control
ALL_709	ETV6::RUNX1	design	0.107263					0.293853			0.881155	0.72259	0.27741	0.115134	0.0606251	0.0710255	0.0466684	0.0991055	0.060936	0.0961936	0.0338744	0.14331	0.0606751	1	ETV6-group	ETV6-group	0.8812	ETV6-group	1	0.7226	ETV6::RUNX1	Passed control
ALL_710	T-ALL	design	0.106208					0.265365			0.122771			0.886126	0.0601894	0.122869	0.0623778	0.1006	0.0544319	0.101044	0.0295903	0.106657	0.056704	1	T-ALL	T-ALL	0.8861	T-ALL	1	0.8861	T-ALL	Passed control
ALL_720	ETV6::RUNX1	design	0.0967477					0.26289			0.905426	0.821358	0.178642	0.113375	0.0594087	0.0790763	0.0675419	0.0995424	0.0719715	0.0975072	0.0336245	0.112706	0.0528463	1	ETV6-group	ETV6-group	0.9054	ETV6-group	1	0.8214	ETV6::RUNX1	Passed control
ALL_719	T-ALL	design	0.138389					0.24415			0.112911			0.869722	0.0608085	0.0660423	0.0671126	0.103979	0.0464277	0.0958958	0.0270421	0.152686	0.0605629	1	T-ALL	T-ALL	0.8697	T-ALL	1	0.8697	T-ALL	Passed control
ALL_673	ETV6::RUNX1	design	0.0985422					0.247881			0.733155	0.761576	0.238424	0.115382	0.0602566	0.0936566	0.0550124	0.0981005	0.0695496	0.0971066	0.0292037	0.118677	0.11056	1	ETV6-group	ETV6-group	0.7332	ETV6-group	1	0.7616	ETV6::RUNX1	Passed control
ALL_70	HeH	design	0.859822	0.764328	0.101307	0.0347519	0.0996125	0.243672			0.0777407			0.11413	0.0598749	0.0780522	0.062246	0.123845	0.0524555	0.109081	0.0451891	0.118289	0.0543816	1	aneuploidy	aneuploidy	0.8598	aneuploidy	1	0.7643	HeH	Passed control
ALL_677	PAX5alt	design	0.243399					0.340567			0.086587			0.11357	0.0805156	0.87408	0.0950653	0.106921	0.0504212	0.0968362	0.0387186	0.1237	0.0527949	1	PAX5alt	PAX5alt	0.8741	PAX5alt	1	0.8741	PAX5alt	Passed control
ALL_727	ETV6::RUNX1	design	0.123563					0.354272			0.922667	0.799801	0.200199	0.113513	0.0600101	0.0736388	0.0609216	0.0984376	0.0556399	0.127011	0.0264961	0.139403	0.052774	1	ETV6-group	ETV6-group	0.9227	ETV6-group	1	0.7998	ETV6::RUNX1	Passed control
ALL_332	HeH	design	0.876996	0.789711	0.0898881	0.0309001	0.0895007	0.2657			0.112615			0.11443	0.0635499	0.0889722	0.0515841	0.098317	0.053656	0.0964664	0.0389363	0.137039	0.0566839	1	aneuploidy	aneuploidy	0.877	aneuploidy	1	0.7897	HeH	Passed control
ALL_653	HeH	design	0.804917	0.741082	0.127808	0.0344147	0.0966951	0.351596			0.076289			0.116002	0.0600212	0.120897	0.0601739	0.100923	0.0443991	0.0962938	0.0265873	0.115997	0.052644	1	aneuploidy	aneuploidy	0.8049	aneuploidy	1	0.7411	HeH	Passed control
ALL_326	ETV6::RUNX1	design	0.112956					0.242159			0.767526	0.784211	0.215789	0.13323	0.0621539	0.072503	0.0865527	0.0985935	0.0566799	0.0986814	0.0415759	0.164618	0.0891865	1	ETV6-group	ETV6-group	0.7675	ETV6-group	1	0.7842	ETV6::RUNX1	Passed control
ALL_252	HeH	design	0.872094	0.716394	0.115564	0.0445675	0.123475	0.362499			0.101048			0.112996	0.0673598	0.127269	0.0540523	0.0985066	0.0526616	0.13744	0.0266004	0.113025	0.0528378	1	aneuploidy	aneuploidy	0.8721	aneuploidy	1	0.7164	HeH	Passed control
ALL_31	HeH	design	0.844612	0.774751	0.100705	0.0364739	0.0880699	0.254874			0.168046			0.116584	0.0598177	0.111935	0.0950503	0.0997751	0.0469672	0.101682	0.0298962	0.12558	0.0546259	1	aneuploidy	aneuploidy	0.8446	aneuploidy	1	0.7748	HeH	Passed control
ALL_305	ETV6::RUNX1	design	0.15665					0.250806			0.899852	0.840369	0.159631	0.11446	0.0706798	0.0758841	0.0726478	0.128445	0.051334	0.106947	0.0304105	0.237609	0.0534611	1	ETV6-group	ETV6-group	0.8999	ETV6-group	1	0.8404	ETV6::RUNX1	Passed control
ALL_51	PAX5alt	design	0.168487					0.460141			0.0975043			0.120538	0.0861485	0.637895	0.0618315	0.0981247	0.0913881	0.0989891	0.0336846	0.151191	0.193405	1	PAX5alt	PAX5alt	0.6379	PAX5alt	1	0.6379	PAX5alt	Manual check is required
ALL_405	HeH	design	0.903411	0.742968	0.0833397	0.0362065	0.137486	0.327899			0.0957621			0.113616	0.0605113	0.111441	0.0573728	0.105553	0.050044	0.102785	0.0343385	0.158444	0.116976	1	aneuploidy	aneuploidy	0.9034	aneuploidy	1	0.743	HeH	Passed control
ALL_256	HeH	design	0.846925	0.788879	0.0705503	0.0254448	0.115125	0.270544			0.0777895			0.115798	0.0595936	0.066881	0.0870249	0.0987363	0.0485564	0.0959402	0.0359251	0.121036	0.0735364	1	aneuploidy	aneuploidy	0.8469	aneuploidy	1	0.7889	HeH	Passed control
ALL_144	T-ALL	design	0.113366					0.250894			0.121194			0.223433	0.0627403	0.0781865	0.0697229	0.0981166	0.0614248	0.103529	0.0278267	0.114213	0.576203	1	Control	Control	0.5762	Control	1	0.5762	Control	Manual check is required
ALL_266	T-ALL	design	0.100324					0.235889			0.121911			0.885803	0.0601908	0.0753111	0.0735227	0.0985092	0.059167	0.0959726	0.028656	0.102774	0.294278	1	T-ALL	T-ALL	0.8858	T-ALL	1	0.8858	T-ALL	Passed control
ALL_65	BCR::ABL1-like	design	0.492884					0.537852	0.272207	0.727793	0.123139			0.129079	0.0618395	0.146312	0.0578071	0.0986327	0.0552955	0.0985159	0.0366994	0.131261	0.193255	1	ph-group	ph-group	0.5379	ph-group	1	0.7278	BCR::ABL1-like	Passed control
ALL_133	HeH	design	0.70716	0.654685	0.0886544	0.0409931	0.215668	0.272411			0.0799191			0.127922	0.0670167	0.0871591	0.0508261	0.151187	0.0481104	0.109047	0.0296987	0.130595	0.155016	1	aneuploidy	aneuploidy	0.7072	aneuploidy	1	0.6547	HeH	Manual check is required
ALL_73	ETV6::RUNX1	design	0.109047					0.267785			0.79886	0.769081	0.230919	0.114047	0.0610407	0.067956	0.0592218	0.10105	0.0552132	0.0998855	0.0314213	0.10368	0.108825	1	ETV6-group	ETV6-group	0.7989	ETV6-group	1	0.7691	ETV6::RUNX1	Passed control
ALL_129	HeH	design	0.247812					0.246381			0.0946414			0.140136	0.059796	0.0658635	0.0531255	0.0981996	0.0549076	0.0989503	0.0271807	0.116962	0.441951	0	no_class	no_class	<0.5	no_class	0	<0.5	no_class	No class prediction
ALL_145	T-ALL	design	0.103168					0.254689			0.118385			0.78611	0.0899065	0.133144	0.0541381	0.0998653	0.0590402	0.0959724	0.0307263	0.112859	0.105989	1	T-ALL	T-ALL	0.7861	T-ALL	1	0.7861	T-ALL	Passed control
ALL_109	ETV6::RUNX1	design	0.13133					0.240927			0.922654	0.824375	0.175625	0.122247	0.0599455	0.0641465	0.0504031	0.098682	0.0623826	0.0962403	0.043565	0.186532	0.0529577	1	ETV6-group	ETV6-group	0.9227	ETV6-group	1	0.8244	ETV6::RUNX1	Passed control
ALL_19	ETV6::RUNX1	design	0.105788					0.238246			0.922162	0.787782	0.212218	0.113584	0.0603363	0.0849332	0.0500664	0.100814	0.0525392	0.111636	0.0273522	0.105582	0.0525612	1	ETV6-group	ETV6-group	0.9222	ETV6-group	1	0.7878	ETV6::RUNX1	Passed control
ALL_35	HeH	design	0.831233	0.609235	0.166819	0.0813145	0.142632	0.440295			0.0886059			0.113321	0.0664227	0.166033	0.0469261	0.128475	0.0713446	0.0965092	0.0364885	0.120337	0.0542135	1	aneuploidy	aneuploidy	0.8312	aneuploidy	1	0.6092	HeH	Manual check is required
ALL_562	TCF3::PBX1	design	0.112112					0.261456			0.0898622			0.11334	0.0613464	0.112739	0.0544849	0.100256	0.953906	0.186626	0.0302726	0.237791	0.188642	1	TCF3::PBX1	TCF3::PBX1	0.9539	TCF3::PBX1	1	0.9539	TCF3::PBX1	Passed control
ALL_36	HeH	design	0.509698	0.4239	0.100483	0.0582201	0.417398	0.306944			0.172458			0.118274	0.0643481	0.0680659	0.0621774	0.0986703	0.0490916	0.106806	0.0265703	0.12471	0.420776	1	aneuploidy	aneuploidy	0.5097	aneuploidy	1	0.4239	HeH	Manual check is required
ALL_40	ETV6::RUNX1	design	0.171791					0.236266			0.866922	0.707531	0.292469	0.116564	0.0629912	0.0768323	0.0540615	0.122266	0.0541808	0.120231	0.0410585	0.130242	0.0806945	1	ETV6-group	ETV6-group	0.8669	ETV6-group	1	0.7075	ETV6::RUNX1	Passed control
ALL_590	ETV6::RUNX1	design	0.118173					0.282751			0.871615	0.790183	0.209817	0.116289	0.0601794	0.0667967	0.0656673	0.0989056	0.0825701	0.134812	0.0338252	0.102319	0.0531402	1	ETV6-group	ETV6-group	0.8716	ETV6-group	1	0.7902	ETV6::RUNX1	Passed control
ALL_41	HeH	design	0.711088	0.773019	0.0914793	0.0300292	0.105472	0.239099			0.0835851			0.115481	0.0653398	0.0725826	0.0547923	0.11665	0.0528864	0.114451	0.0409058	0.127656	0.0874572	1	aneuploidy	aneuploidy	0.7111	aneuploidy	1	0.773	HeH	Passed control
ALL_59	HeH	design	0.538637	0.779467	0.0819893	0.027869	0.110675	0.271438			0.0884162			0.114077	0.0603521	0.0708615	0.0728605	0.0991986	0.0651184	0.0973043	0.0263752	0.152477	0.0916895	1	aneuploidy	aneuploidy	0.5386	aneuploidy	1	0.7795	HeH	Passed control
ALL_443	HeH	design	0.57507	0.602864	0.102774	0.0601049	0.234258	0.295175			0.0769882			0.128585	0.0607423	0.136434	0.0559546	0.152512	0.0776232	0.102745	0.0494243	0.159382	0.159072	1	aneuploidy	aneuploidy	0.5751	aneuploidy	1	0.6029	HeH	Manual check is required
ALL_354	ETV6::RUNX1	design	0.098279					0.239447			0.874395	0.831762	0.168238	0.113663	0.0779606	0.119045	0.0540465	0.0984668	0.0625576	0.0973255	0.034225	0.104698	0.0535872	1	ETV6-group	ETV6-group	0.8744	ETV6-group	1	0.8318	ETV6::RUNX1	Passed control
ALL_228	ETV6::RUNX1	design	0.099627					0.294145			0.524325	0.712875	0.287125	0.158294	0.0635847	0.0729767	0.0512349	0.102199	0.0558717	0.117403	0.034475	0.124449	0.271519	1	ETV6-group	ETV6-group	0.5243	ETV6-group	1	0.7129	ETV6::RUNX1	Passed control
ALL_384	ETV6::RUNX1	design	0.113915					0.307016			0.901727	0.851276	0.148724	0.114277	0.0920574	0.0947928	0.0587963	0.0995618	0.0606386	0.121251	0.042533	0.120811	0.0562797	1	ETV6-group	ETV6-group	0.9017	ETV6-group	1	0.8513	ETV6::RUNX1	Passed control
ALL_272	HeH	design	0.740209	0.811529	0.0715522	0.0219756	0.0949428	0.279293			0.075847			0.117301	0.0681063	0.119779	0.0670872	0.108991	0.0443722	0.0977627	0.0375692	0.144093	0.106968	1	aneuploidy	aneuploidy	0.7402	aneuploidy	1	0.8115	HeH	Passed control
ALL_288	HeH	design	0.642207	0.771952	0.071225	0.0241419	0.132682	0.238225			0.0758848			0.118576	0.0608321	0.0836888	0.0716042	0.0986132	0.0503484	0.0985367	0.0279114	0.115331	0.106005	1	aneuploidy	aneuploidy	0.6422	aneuploidy	1	0.772	HeH	Passed control
ALL_45	HeH	design	0.897557	0.442458	0.25887	0.164856	0.133817	0.429787			0.12071			0.113376	0.0622254	0.225722	0.0655915	0.104254	0.0974944	0.0975298	0.10178	0.157867	0.0534349	1	aneuploidy	aneuploidy	0.8976	aneuploidy	1	0.4425	HeH	Manual check is required
ALL_339	TCF3::PBX1	design	0.128773					0.28447			0.0906441			0.114102	0.061696	0.155397	0.0787541	0.104612	0.941096	0.172827	0.0467308	0.244695	0.126725	1	TCF3::PBX1	TCF3::PBX1	0.9411	TCF3::PBX1	1	0.9411	TCF3::PBX1	Passed control
ALL_44	HeH	design	0.486625					0.293263			0.0977567			0.126078	0.0597494	0.0821768	0.0523281	0.0984941	0.0601633	0.10584	0.0285188	0.114789	0.186713	0	no_class	no_class	<0.5	no_class	0	<0.5	no_class	No class prediction
ALL_9	ETV6::RUNX1	design	0.101729					0.240592			0.924899	0.822879	0.177121	0.114368	0.061254	0.18275	0.0530652	0.104069	0.0675161	0.118967	0.0462833	0.129346	0.0529566	1	ETV6-group	ETV6-group	0.9249	ETV6-group	1	0.8229	ETV6::RUNX1	Passed control
ALL_76	iAMP21	design	0.904384	0.122549	0.154812	0.649212	0.0734271	0.655444	0.688935	0.311065	0.0759108			0.113428	0.0608836	0.18286	0.0704289	0.13618	0.108391	0.0983678	0.0825349	0.180486	0.0529385	2	multiclass	aneuploidy, ph-group	0.9044, 0.6554	aneuploidy	1	0.6492	iAMP21	Manual check is required
ALL_90	ETV6::RUNX1	design	0.121059					0.239018			0.891854	0.810916	0.189084	0.113187	0.0612075	0.160789	0.0496891	0.100977	0.061868	0.0987373	0.0386209	0.124562	0.054192	1	ETV6-group	ETV6-group	0.8919	ETV6-group	1	0.8109	ETV6::RUNX1	Passed control
ALL_238	ETV6::RUNX1	design	0.111951					0.265524			0.805737	0.752542	0.247458	0.118829	0.0607708	0.0789417	0.0584402	0.100958	0.0629428	0.114771	0.0483964	0.118993	0.12684	1	ETV6-group	ETV6-group	0.8057	ETV6-group	1	0.7525	ETV6::RUNX1	Passed control
ALL_203	HeH	design	0.62098	0.705996	0.138384	0.0476899	0.10793	0.375589			0.11072			0.113126	0.0599312	0.144612	0.0628557	0.109679	0.0695513	0.097023	0.035494	0.116339	0.0528537	1	aneuploidy	aneuploidy	0.621	aneuploidy	1	0.706	HeH	Passed control
ALL_501	DUX4-r	design	0.107717					0.392534			0.194383			0.112948	0.934705	0.130442	0.119918	0.129018	0.0997556	0.238667	0.0290797	0.235368	0.131323	1	DUX4-r	DUX4-r	0.9347	DUX4-r	1	0.9347	DUX4-r	Passed control
ALL_604	ZNF384-r	design	0.233883					0.459907			0.0784583			0.114002	0.0605312	0.0881531	0.0859346	0.755673	0.0672486	0.143413	0.0450125	0.190808	0.0532534	1	ZNF384-r	ZNF384-r	0.7557	ZNF384-r	1	0.7557	ZNF384-r	Passed control
ALL_170	HeH	design	0.900707	0.833922	0.0777167	0.0227508	0.0656107	0.286415			0.0784312			0.113656	0.0606156	0.150571	0.0520641	0.221595	0.0452872	0.102223	0.0356063	0.138004	0.0528525	1	aneuploidy	aneuploidy	0.9007	aneuploidy	1	0.8339	HeH	Passed control
ALL_107	HeH	design	0.514525	0.517586	0.199411	0.0758599	0.207143	0.497215			0.0773704			0.112961	0.0598293	0.0984609	0.0758118	0.125843	0.0488301	0.0965288	0.0292867	0.16174	0.0539961	1	aneuploidy	aneuploidy	0.5145	aneuploidy	1	0.5176	HeH	Manual check is required
ALL_189	T-ALL	design	0.212643					0.245137			0.145834			0.880127	0.108635	0.168646	0.0517574	0.10263	0.0877239	0.100635	0.0433997	0.11242	0.107898	1	T-ALL	T-ALL	0.8801	T-ALL	1	0.8801	T-ALL	Passed control
ALL_398	ETV6::RUNX1	design	0.102377					0.235408			0.728703	0.781288	0.218712	0.113082	0.0608432	0.0661167	0.0576643	0.102508	0.0659848	0.09631	0.0351177	0.155112	0.111272	1	ETV6-group	ETV6-group	0.7287	ETV6-group	1	0.7813	ETV6::RUNX1	Passed control
ALL_318	HeH	design	0.770385	0.557439	0.156084	0.145797	0.140679	0.347926			0.0776658			0.112802	0.0607304	0.236637	0.0474465	0.108577	0.0546099	0.0989193	0.0265408	0.120499	0.0528801	1	aneuploidy	aneuploidy	0.7704	aneuploidy	1	0.5574	HeH	Manual check is required
ALL_48	HeH	design	0.887391	0.831798	0.0841333	0.0241144	0.0599547	0.23987			0.0777446			0.113647	0.0631918	0.129601	0.0717372	0.0983651	0.0641633	0.150241	0.0385857	0.139558	0.0555815	1	aneuploidy	aneuploidy	0.8874	aneuploidy	1	0.8318	HeH	Passed control
ALL_500	ETV6::RUNX1	design	0.131775					0.235788			0.836057	0.816389	0.183611	0.114605	0.0603434	0.0706185	0.0485803	0.0980972	0.0685508	0.108964	0.0310715	0.116372	0.0599411	1	ETV6-group	ETV6-group	0.8361	ETV6-group	1	0.8164	ETV6::RUNX1	Passed control
ALL_46	HeH	design	0.495118					0.266787			0.139779			0.123709	0.0627233	0.115271	0.051586	0.0994749	0.0648415	0.129713	0.0506175	0.19223	0.170475	0	no_class	no_class	<0.5	no_class	0	<0.5	no_class	No class prediction
ALL_184	T-ALL	design	0.0991827					0.236858			0.0996795			0.641317	0.0677383	0.0657481	0.073674	0.0990474	0.0568567	0.0999091	0.0263431	0.1195	0.139992	1	T-ALL	T-ALL	0.6413	T-ALL	1	0.6413	T-ALL	Manual check is required
ALL_280	KMT2A-r	design	0.190043					0.272139			0.0758723			0.11597	0.073431	0.0904073	0.937779	0.221108	0.0470873	0.169491	0.0404995	0.159845	0.105693	1	KMT2A-r	KMT2A-r	0.9378	KMT2A-r	1	0.9378	KMT2A-r	Passed control
ALL_220	ETV6::RUNX1	design	0.108058					0.257722			0.559328	0.67972	0.32028	0.118677	0.0597195	0.0675475	0.0515266	0.101688	0.0488501	0.0988739	0.0281916	0.138866	0.181311	1	ETV6-group	ETV6-group	0.5593	ETV6-group	1	0.6797	ETV6::RUNX1	Manual check is required
ALL_88	ETV6::RUNX1	design	0.0968857					0.283025			0.922832	0.799639	0.200361	0.112959	0.0597245	0.0925272	0.0479606	0.0983819	0.086692	0.103201	0.0265474	0.107333	0.0532041	1	ETV6-group	ETV6-group	0.9228	ETV6-group	1	0.7996	ETV6::RUNX1	Passed control
ALL_134	T-ALL	design	0.0957401					0.235231			0.158961			0.886098	0.0604007	0.209992	0.0535659	0.101351	0.074925	0.0962537	0.0318149	0.1436	0.0529293	1	T-ALL	T-ALL	0.8861	T-ALL	1	0.8861	T-ALL	Passed control
ALL_123	HeH	design	0.414861					0.275906			0.077015			0.116699	0.0608123	0.0770429	0.0531063	0.0979889	0.0502097	0.0969995	0.0283425	0.127411	0.285914	0	no_class	no_class	<0.5	no_class	0	<0.5	no_class	No class prediction
ALL_345	T-ALL	design	0.0977218					0.234319			0.121501			0.86963	0.0682462	0.136	0.0476171	0.0981944	0.0490249	0.0966647	0.0364389	0.186174	0.0858855	1	T-ALL	T-ALL	0.8696	T-ALL	1	0.8696	T-ALL	Passed control
ALL_validation_08	HeH	design	0.8757	0.825405	0.0868173	0.0264624	0.061315	0.247168			0.112391			0.113925	0.0660448	0.106851	0.0524658	0.0993428	0.060252	0.10244	0.0291239	0.129992	0.0537656	1	aneuploidy	aneuploidy	0.8757	aneuploidy	1	0.8254	HeH	Passed control
ALL_validation_05	HeH	design	0.890969	0.534092	0.233257	0.101344	0.131308	0.400615			0.109985			0.218912	0.0957229	0.103861	0.0889481	0.11139	0.0724957	0.097186	0.0299154	0.129542	0.0537352	1	aneuploidy	aneuploidy	0.891	aneuploidy	1	0.5341	HeH	Manual check is required
ALL_validation_25	ETV6::RUNX1	design	0.129742					0.244953			0.815103	0.743375	0.256625	0.117538	0.0708181	0.0910868	0.0565542	0.101226	0.0880442	0.108571	0.0325304	0.122684	0.145328	1	ETV6-group	ETV6-group	0.8151	ETV6-group	1	0.7434	ETV6::RUNX1	Passed control
ALL_validation_11	HeH	design	0.8983	0.773042	0.0793028	0.036525	0.111131	0.374093			0.0777723			0.117296	0.0702581	0.0920288	0.053695	0.099613	0.0539516	0.0983682	0.0348864	0.136156	0.0558373	1	aneuploidy	aneuploidy	0.8983	aneuploidy	1	0.773	HeH	Passed control
ALL_validation_10	HeH	design	0.902987	0.793921	0.0814201	0.0274021	0.0972573	0.295942			0.136654			0.115534	0.0637896	0.0905712	0.0510649	0.0998669	0.0598313	0.133147	0.039288	0.156605	0.0579993	1	aneuploidy	aneuploidy	0.903	aneuploidy	1	0.7939	HeH	Passed control
ALL_validation_03	T-ALL	design	0.0963671					0.237523			0.154357			0.752826	0.0753045	0.0819479	0.273067	0.205633	0.125822	0.0974674	0.0264781	0.175002	0.0534571	1	T-ALL	T-ALL	0.7528	T-ALL	1	0.7528	T-ALL	Passed control
ALL_validation_17	HeH	design	0.860208	0.735214	0.129815	0.0367702	0.0982012	0.348403			0.0770066			0.125849	0.0608489	0.09751	0.0525448	0.102011	0.062431	0.0991024	0.0518575	0.135144	0.0564151	1	aneuploidy	aneuploidy	0.8602	aneuploidy	1	0.7352	HeH	Passed control
ALL_validation_28	ETV6::RUNX1	design	0.104483					0.274691			0.841593	0.820283	0.179717	0.116917	0.0635212	0.0881873	0.0572456	0.0988868	0.0770684	0.103798	0.0351217	0.157148	0.0555553	1	ETV6-group	ETV6-group	0.8416	ETV6-group	1	0.8203	ETV6::RUNX1	Passed control
ALL_validation_04	T-ALL	design	0.1772					0.244072			0.0760521			0.78766	0.0646046	0.0813096	0.0965468	0.0987765	0.0833078	0.0986247	0.0271822	0.213904	0.053311	1	T-ALL	T-ALL	0.7877	T-ALL	1	0.7877	T-ALL	Passed control
ALL_validation_22	ETV6::RUNX1	design	0.268959					0.239661			0.920038	0.809442	0.190558	0.120614	0.0647769	0.0975407	0.0557648	0.09961	0.0884362	0.113659	0.068669	0.109251	0.0537272	1	ETV6-group	ETV6-group	0.92	ETV6-group	1	0.8094	ETV6::RUNX1	Passed control
ALL_validation_18	HeH	design	0.562595	0.603027	0.10416	0.0463756	0.246437	0.242292			0.0932301			0.12755	0.0636891	0.0724667	0.0558879	0.0980605	0.0660343	0.0995593	0.0333943	0.122533	0.253296	1	aneuploidy	aneuploidy	0.5626	aneuploidy	1	0.603	HeH	Manual check is required
ALL_validation_29	ETV6::RUNX1	design	0.0966087					0.236036			0.756603	0.758752	0.241248	0.121667	0.0639203	0.0676975	0.048851	0.100194	0.0623188	0.123837	0.0314848	0.122158	0.144776	1	ETV6-group	ETV6-group	0.7566	ETV6-group	1	0.7588	ETV6::RUNX1	Passed control
ALL_validation_35	ETV6::RUNX1	design	0.132712					0.262999			0.620238	0.723375	0.276625	0.120068	0.0623863	0.0756932	0.047809	0.0982	0.054901	0.11088	0.0317327	0.117063	0.177946	1	ETV6-group	ETV6-group	0.6202	ETV6-group	1	0.7234	ETV6::RUNX1	Passed control
ALL_validation_01	T-ALL	design	0.103064					0.235201			0.163612			0.841411	0.0619585	0.109681	0.0670682	0.0999617	0.0732304	0.0984993	0.0274048	0.102346	0.0556132	1	T-ALL	T-ALL	0.8414	T-ALL	1	0.8414	T-ALL	Passed control
ALL_validation_26	ETV6::RUNX1	design	0.147262					0.246582			0.907731	0.808308	0.191692	0.11503	0.0701673	0.0684893	0.0494582	0.103483	0.0582088	0.104256	0.0370469	0.124749	0.053516	1	ETV6-group	ETV6-group	0.9077	ETV6-group	1	0.8083	ETV6::RUNX1	Passed control
ALL_validation_09	HeH	design	0.903225	0.804533	0.0809601	0.0362109	0.0782958	0.241669			0.101264			0.118763	0.0642552	0.118586	0.0602523	0.0982659	0.0483274	0.131123	0.0899032	0.118332	0.0535259	1	aneuploidy	aneuploidy	0.9032	aneuploidy	1	0.8045	HeH	Passed control
ALL_validation_30	ETV6::RUNX1	design	0.119477					0.265743			0.921769	0.837204	0.162796	0.118306	0.078599	0.0638114	0.0733221	0.127539	0.0710211	0.0991362	0.04074	0.134058	0.0533901	1	ETV6-group	ETV6-group	0.9218	ETV6-group	1	0.8372	ETV6::RUNX1	Passed control
ALL_Validation_20	NUTM1-r	design	0.158642					0.320278			0.256183			0.114336	0.0703095	0.248262	0.444076	0.0984152	0.0905178	0.0992327	0.100343	0.840362	0.299071	1	NUTM1-r	NUTM1-r	0.8404	NUTM1-r	1	0.8404	NUTM1-r	Passed control
ALL_validation_38	TCF3::PBX1	design	0.0979665					0.342785			0.102951			0.113378	0.0623771	0.194783	0.107962	0.0982044	0.95241	0.21316	0.037121	0.155358	0.0554625	1	TCF3::PBX1	TCF3::PBX1	0.9524	TCF3::PBX1	1	0.9524	TCF3::PBX1	Passed control
ALL_validation_07	HeH	design	0.90341	0.809622	0.0794918	0.0300987	0.0807872	0.370187			0.0963971			0.114509	0.0615285	0.0937416	0.0505266	0.100159	0.0703521	0.183156	0.0289327	0.167004	0.0533241	1	aneuploidy	aneuploidy	0.9034	aneuploidy	1	0.8096	HeH	Passed control
ALL_validation_34	ETV6::RUNX1	design	0.109422					0.288801			0.901222	0.752102	0.247898	0.115307	0.0621101	0.123962	0.0482206	0.0989057	0.0479777	0.0974647	0.0356173	0.148493	0.0531727	1	ETV6-group	ETV6-group	0.9012	ETV6-group	1	0.7521	ETV6::RUNX1	Passed control
ALL_validation_27	ETV6::RUNX1	design	0.105401					0.276564			0.87582	0.824609	0.175391	0.127658	0.0683841	0.0795027	0.0629048	0.109881	0.0497526	0.121821	0.0325098	0.19282	0.0626859	1	ETV6-group	ETV6-group	0.8758	ETV6-group	1	0.8246	ETV6::RUNX1	Passed control
ALL_validation_23	ETV6::RUNX1	design	0.245269					0.308503			0.726938	0.667308	0.332692	0.244603	0.193738	0.27616	0.243736	0.157349	0.100647	0.45842	0.132617	0.332065	0.098092	1	ETV6-group	ETV6-group	0.7269	ETV6-group	1	0.6673	ETV6::RUNX1	Manual check is required
ALL_validation_31	ETV6::RUNX1	design	0.132399					0.259861			0.920052	0.81415	0.18585	0.115875	0.0614763	0.0767027	0.0780764	0.103082	0.0534428	0.0973889	0.0290321	0.107754	0.0535453	1	ETV6-group	ETV6-group	0.9201	ETV6-group	1	0.8141	ETV6::RUNX1	Passed control
ALL_validation_14	HeH	design	0.801097	0.560836	0.202671	0.0698695	0.166624	0.588371	0.756975	0.243025	0.14157			0.116435	0.0668717	0.146848	0.0931232	0.101246	0.0648215	0.140398	0.06692	0.282847	0.0530552	2	multiclass	aneuploidy, ph-group	0.8011, 0.5884	aneuploidy	1	0.5608	HeH	Manual check is required
ALL_validation_33	ETV6::RUNX1	design	0.0978745					0.238474			0.917341	0.842946	0.157054	0.117329	0.0605239	0.0754489	0.0497119	0.099835	0.0628336	0.0991817	0.0324335	0.130675	0.0533784	1	ETV6-group	ETV6-group	0.9173	ETV6-group	1	0.8429	ETV6::RUNX1	Passed control
ALL_validation_36	KMT2A-r	design	0.163673					0.342328			0.196929			0.12101	0.0798084	0.229815	0.807734	0.127774	0.179309	0.252068	0.207737	0.352842	0.0558528	1	KMT2A-r	KMT2A-r	0.8077	KMT2A-r	1	0.8077	KMT2A-r	Passed control
ALL_validation_32	ETV6::RUNX1	design	0.127528					0.32448			0.920324	0.798541	0.201459	0.116357	0.0613426	0.0933637	0.0522716	0.125907	0.0700481	0.0995366	0.047118	0.115031	0.0543817	1	ETV6-group	ETV6-group	0.9203	ETV6-group	1	0.7985	ETV6::RUNX1	Passed control
ALL_validation_02	T-ALL	design	0.10296					0.238971			0.123913			0.757835	0.0645688	0.0877332	0.14739	0.134673	0.0783692	0.0985185	0.0460512	0.139374	0.18057	1	T-ALL	T-ALL	0.7578	T-ALL	1	0.7578	T-ALL	Passed control
ALL_validation_19	HeH	design	0.699446	0.441816	0.146325	0.0672053	0.344653	0.395187			0.0782969			0.120228	0.0754219	0.0737612	0.053585	0.103165	0.0623581	0.150421	0.035588	0.148304	0.641699	2	multiclass	aneuploidy, Control	0.6994, 0.6417	aneuploidy	1	0.4418	HeH	Manual check is required
ALL_validation_15	HeH	design	0.864342	0.769963	0.109484	0.0319237	0.0886302	0.299962			0.0816353			0.116896	0.0610346	0.0684353	0.0848356	0.102935	0.0489162	0.120959	0.0273201	0.159166	0.0717013	1	aneuploidy	aneuploidy	0.8643	aneuploidy	1	0.77	HeH	Passed control
ALL_validation_13	HeH	design	0.881839	0.805717	0.0812954	0.0272901	0.0856971	0.323749			0.0768599			0.120342	0.0606757	0.0858343	0.0578025	0.101436	0.0658516	0.0974049	0.029069	0.117203	0.0560816	1	aneuploidy	aneuploidy	0.8818	aneuploidy	1	0.8057	HeH	Passed control
ALL_validation_16	HeH	design	0.877081	0.762964	0.106543	0.0360819	0.0944107	0.324386			0.0881763			0.119352	0.0665116	0.113273	0.047669	0.0992331	0.0711598	0.0984503	0.0451292	0.124766	0.0737713	1	aneuploidy	aneuploidy	0.8771	aneuploidy	1	0.763	HeH	Passed control
ALL_883	ETV6::RUNX1	design	0.117028					0.265173			0.916472	0.850056	0.149944	0.204891	0.0605599	0.0654559	0.0546973	0.0987346	0.0770647	0.0963134	0.026722	0.127798	0.0528678	1	ETV6-group	ETV6-group	0.9165	ETV6-group	1	0.8501	ETV6::RUNX1	Passed control
ALL_887	ETV6::RUNX1	design	0.13675					0.239698			0.91043	0.763898	0.236102	0.11332	0.0625741	0.0704059	0.0543334	0.0983961	0.0768617	0.0970975	0.0293444	0.11303	0.0536014	1	ETV6-group	ETV6-group	0.9104	ETV6-group	1	0.7639	ETV6::RUNX1	Passed control
ALL_885	HeH	design	0.305962					0.250159			0.079791			0.126327	0.0666942	0.0661036	0.0641033	0.0985391	0.0702371	0.0968558	0.0276965	0.112189	0.48614	0	no_class	no_class	<0.5	no_class	0	<0.5	no_class	No class prediction
ALL_888	NUTM1-r	design	0.453624					0.365009			0.157656			0.113734	0.0597689	0.120912	0.0967408	0.807275	0.0586239	0.0959796	0.0352299	0.591489	0.0530598	2	multiclass	ZNF384-r, NUTM1-r	0.8073, 0.5915	ZNF384-r	1	0.8073	ZNF384-r	Passed control
ALL_899	PAX5alt	design	0.192846					0.280629			0.150156			0.113325	0.0639191	0.743689	0.0616659	0.20095	0.062734	0.100102	0.0344424	0.145463	0.0532533	1	PAX5alt	PAX5alt	0.7437	PAX5alt	1	0.7437	PAX5alt	Passed control
ALL_900	BCR::ABL1	design	0.161229					0.693291	0.628837	0.371163	0.186881			0.113239	0.0598072	0.34448	0.0539334	0.111065	0.107056	0.170105	0.0627484	0.10258	0.141817	1	ph-group	ph-group	0.6933	ph-group	1	0.6288	BCR::ABL1	Manual check is required
ALL_753	BCR::ABL1-like	design	0.246411					0.675073	0.237772	0.762228	0.283344			0.115463	0.0608512	0.0999588	0.0756447	0.0993724	0.0538784	0.0966465	0.0396668	0.121529	0.0550868	1	ph-group	ph-group	0.6751	ph-group	1	0.7622	BCR::ABL1-like	Passed control
ALL_948	HeH	design	0.889149	0.75674	0.13814	0.0343816	0.0707388	0.296491			0.123521			0.113801	0.0649141	0.164254	0.0693879	0.111556	0.0907999	0.0968656	0.030073	0.197521	0.0528392	1	aneuploidy	aneuploidy	0.8891	aneuploidy	1	0.7567	HeH	Passed control
ALL_949	ETV6::RUNX1	design	0.137972					0.259842			0.8707	0.835082	0.164918	0.114153	0.0595829	0.0658867	0.0462943	0.0989876	0.0513568	0.0965535	0.0562614	0.147402	0.0528391	1	ETV6-group	ETV6-group	0.8707	ETV6-group	1	0.8351	ETV6::RUNX1	Passed control
ALL_946	HeH	design	0.9025	0.643887	0.197982	0.0540535	0.104077	0.342597			0.0918235			0.114068	0.0787331	0.158876	0.0500511	0.112405	0.0831096	0.0962449	0.0939477	0.166623	0.0529215	1	aneuploidy	aneuploidy	0.9025	aneuploidy	1	0.6439	HeH	Manual check is required
ALL_950	HeH	design	0.754972	0.545146	0.228946	0.103284	0.122625	0.382311			0.337627			0.113119	0.0629267	0.180607	0.0652407	0.101201	0.0938287	0.0969833	0.0385543	0.189813	0.0528512	1	aneuploidy	aneuploidy	0.755	aneuploidy	1	0.5451	HeH	Manual check is required
ALL_947	HeH	design	0.611219	0.669673	0.171125	0.0606102	0.0985917	0.442609			0.171095			0.114115	0.0757939	0.455193	0.0589169	0.0996618	0.104089	0.202372	0.0507433	0.11749	0.0531548	1	aneuploidy	aneuploidy	0.6112	aneuploidy	1	0.6697	HeH	Manual check is required
ALL_951	HeH	design	0.858759	0.819203	0.0904958	0.0225521	0.067749	0.323759			0.143399			0.115639	0.0599703	0.170648	0.0565093	0.0978801	0.0532213	0.112942	0.0401769	0.1107	0.0528175	1	aneuploidy	aneuploidy	0.8588	aneuploidy	1	0.8192	HeH	Passed control
ALL_921	KMT2A-r	design	0.119428					0.236053			0.075381			0.318817	0.0603175	0.069306	0.619898	0.139767	0.055121	0.097278	0.0298335	0.159366	0.0674208	1	KMT2A-r	KMT2A-r	0.6199	KMT2A-r	1	0.6199	KMT2A-r	Manual check is required
ALL_928	ETV6::RUNX1	design	0.109251					0.240656			0.909684	0.787595	0.212405	0.118127	0.0596231	0.0945801	0.0489291	0.0981951	0.0602	0.113094	0.02767	0.117235	0.0550065	1	ETV6-group	ETV6-group	0.9097	ETV6-group	1	0.7876	ETV6::RUNX1	Passed control
ALL_929	HeH	design	0.637403	0.730674	0.0805314	0.035032	0.153762	0.271782			0.192792			0.125264	0.0646063	0.072968	0.0537565	0.0980575	0.0750158	0.0971132	0.0303699	0.105459	0.0691945	1	aneuploidy	aneuploidy	0.6374	aneuploidy	1	0.7307	HeH	Passed control
ALL_924	HeH	design	0.228017					0.248437			0.133278			0.125347	0.0632733	0.109194	0.0606429	0.316627	0.0505579	0.0970329	0.0274597	0.117974	0.0777947	0	no_class	no_class	<0.5	no_class	0	<0.5	no_class	No class prediction
ALL_931	low HeH	design	0.814513	0.0945991	0.804121	0.0601871	0.0410928	0.519559	0.372681	0.627319	0.0787397			0.114109	0.0705124	0.171392	0.0485721	0.100464	0.0595481	0.115437	0.0381435	0.129858	0.0529007	2	multiclass	aneuploidy, ph-group	0.8145, 0.5196	aneuploidy	1	0.8041	low HeH	Passed control
ALL_932	HeH	design	0.903901	0.758784	0.114809	0.0438957	0.0825111	0.278903			0.0937355			0.114018	0.0766546	0.102506	0.0606399	0.114607	0.0646753	0.0970234	0.0483269	0.113159	0.0648531	1	aneuploidy	aneuploidy	0.9039	aneuploidy	1	0.7588	HeH	Passed control
ALL_927	HeH	design	0.859612	0.832977	0.0599403	0.022463	0.0846201	0.241921			0.0767083			0.115078	0.0614666	0.0646419	0.0664838	0.109425	0.0443928	0.0965318	0.0265853	0.113681	0.0553403	1	aneuploidy	aneuploidy	0.8596	aneuploidy	1	0.833	HeH	Passed control
ALL_933	ETV6::RUNX1	design	0.113357					0.286041			0.909474	0.824385	0.175615	0.115431	0.0598203	0.0641008	0.0538826	0.099461	0.08352	0.100563	0.039461	0.116486	0.0539841	1	ETV6-group	ETV6-group	0.9095	ETV6-group	1	0.8244	ETV6::RUNX1	Passed control
ALL_957	HeH	design	0.759523	0.702372	0.12131	0.0327932	0.143525	0.239309			0.106916			0.114356	0.0829976	0.0650915	0.0656636	0.104899	0.0637937	0.132262	0.0301557	0.143366	0.0552836	1	aneuploidy	aneuploidy	0.7595	aneuploidy	1	0.7024	HeH	Passed control
ALL_954	HeH	design	0.342365					0.250229			0.0928511			0.127869	0.0633783	0.0683195	0.0552779	0.098469	0.06165	0.101146	0.0289777	0.112748	0.24302	0	no_class	no_class	<0.5	no_class	0	<0.5	no_class	No class prediction
ALL_958	ETV6::RUNX1	design	0.100998					0.241872			0.720465	0.731104	0.268896	0.135157	0.0629294	0.0656317	0.0499427	0.0987801	0.049228	0.0964575	0.027688	0.109619	0.101281	1	ETV6-group	ETV6-group	0.7205	ETV6-group	1	0.7311	ETV6::RUNX1	Passed control
ALL_960	HeH	design	0.900377	0.615417	0.148045	0.0526262	0.183912	0.284186			0.0814592			0.115637	0.0602171	0.0744428	0.0930426	0.1182	0.0742407	0.112746	0.0271513	0.167015	0.0729381	1	aneuploidy	aneuploidy	0.9004	aneuploidy	1	0.6154	HeH	Manual check is required
ALL_908	HeH	design	0.891113	0.821382	0.0787216	0.0279813	0.0719151	0.276436			0.0925099			0.113712	0.0614725	0.159025	0.085367	0.0979036	0.0554257	0.108659	0.0478554	0.105746	0.0528924	1	aneuploidy	aneuploidy	0.8911	aneuploidy	1	0.8214	HeH	Passed control
ALL_914	PAX5alt	design	0.240288					0.286228			0.176116			0.113428	0.0612789	0.895168	0.102542	0.211143	0.106478	0.0983868	0.0473579	0.151436	0.0532229	1	PAX5alt	PAX5alt	0.8952	PAX5alt	1	0.8952	PAX5alt	Passed control
ALL_909	PAX5alt	design	0.300003					0.354553			0.171817			0.1134	0.0596434	0.923775	0.096019	0.109298	0.0897134	0.146454	0.0411712	0.112139	0.0527161	1	PAX5alt	PAX5alt	0.9238	PAX5alt	1	0.9238	PAX5alt	Passed control
ALL_915	ETV6::RUNX1	design	0.0964483					0.246334			0.319924			0.148584	0.0597584	0.0658699	0.0490714	0.100167	0.052112	0.0965572	0.0265843	0.122613	0.297961	0	no_class	no_class	<0.5	no_class	0	<0.5	no_class	No class prediction
ALL_916	ETV6::RUNX1	design	0.105069					0.248			0.896262	0.787592	0.212408	0.11349	0.0611227	0.0723473	0.0550918	0.107599	0.0600783	0.0965302	0.0354259	0.110669	0.0527249	1	ETV6-group	ETV6-group	0.8963	ETV6-group	1	0.7876	ETV6::RUNX1	Passed control
ALL_918	iAMP21	design	0.812469	0.046923	0.0708139	0.83151	0.0507532	0.492195			0.0765221			0.113608	0.0802414	0.222377	0.0521034	0.09864	0.121075	0.0959415	0.0526384	0.178858	0.052892	1	aneuploidy	aneuploidy	0.8125	aneuploidy	1	0.8315	iAMP21	Passed control
ALL_912	HeH	design	0.883111	0.714115	0.170763	0.0390329	0.0760894	0.250529			0.19104			0.113508	0.0622741	0.227889	0.117335	0.0983022	0.083029	0.112501	0.0509745	0.124774	0.0530673	1	aneuploidy	aneuploidy	0.8831	aneuploidy	1	0.7141	HeH	Passed control
ALL_919	HeH	design	0.82798	0.656246	0.140501	0.0569413	0.146312	0.510128	0.622357	0.377643	0.0754584			0.113573	0.0617424	0.109245	0.0548491	0.104811	0.114492	0.10559	0.0369661	0.150034	0.0557508	2	multiclass	aneuploidy, ph-group	0.828, 0.5101	aneuploidy	1	0.6562	HeH	Manual check is required
ALL_913	DUX4-r	design	0.189771					0.435322			0.192615			0.115062	0.930937	0.114019	0.138185	0.154887	0.0546517	0.194305	0.0275435	0.229331	0.126378	1	DUX4-r	DUX4-r	0.9309	DUX4-r	1	0.9309	DUX4-r	Passed control
ALL_920	HeH	design	0.90349	0.518993	0.199751	0.123191	0.158065	0.434245			0.0799985			0.115744	0.0632035	0.327105	0.0951614	0.212232	0.0901086	0.214455	0.110911	0.22596	0.0528924	1	aneuploidy	aneuploidy	0.9035	aneuploidy	1	0.519	HeH	Manual check is required
ALL_935	TCF3::PBX1	design	0.198679					0.324816			0.0763147			0.120341	0.0639885	0.124064	0.0911699	0.102142	0.949844	0.136602	0.0691427	0.240173	0.0659682	1	TCF3::PBX1	TCF3::PBX1	0.9498	TCF3::PBX1	1	0.9498	TCF3::PBX1	Passed control
ALL_940	HeH	design	0.869721	0.807302	0.0777724	0.0294499	0.0854759	0.239392			0.0801234			0.116174	0.0839417	0.070118	0.0545022	0.101459	0.0526295	0.0972808	0.0380275	0.1882	0.0529538	1	aneuploidy	aneuploidy	0.8697	aneuploidy	1	0.8073	HeH	Passed control
ALL_936	ETV6::RUNX1	design	0.0961685					0.238493			0.32971			0.138306	0.060316	0.0661645	0.0595432	0.0979511	0.0512622	0.101129	0.0280654	0.109448	0.325038	0	no_class	no_class	<0.5	no_class	0	<0.5	no_class	No class prediction
ALL_938	TCF3::PBX1	design	0.0996569					0.260093			0.0830367			0.122629	0.0609395	0.0653756	0.060186	0.0989995	0.555761	0.100684	0.0290265	0.134809	0.431136	1	TCF3::PBX1	TCF3::PBX1	0.5558	TCF3::PBX1	1	0.5558	TCF3::PBX1	Manual check is required
ALL_943	ETV6::RUNX1	design	0.10604					0.259198			0.909762	0.684492	0.315508	0.115969	0.0644426	0.131754	0.0519995	0.098726	0.0569117	0.0968218	0.0355784	0.118621	0.0533609	1	ETV6-group	ETV6-group	0.9098	ETV6-group	1	0.6845	ETV6::RUNX1	Manual check is required
ALL_939	ETV6::RUNX1	design	0.128643					0.240508			0.869912	0.845249	0.154751	0.114668	0.0604389	0.0668711	0.0529097	0.123793	0.0551283	0.0969011	0.0320499	0.164876	0.0612869	1	ETV6-group	ETV6-group	0.8699	ETV6-group	1	0.8452	ETV6::RUNX1	Passed control
ALL_944	iAMP21	design	0.883393	0.0834497	0.0973497	0.746184	0.0730169	0.508711	0.456416	0.543584	0.108517			0.11536	0.0602108	0.18216	0.0465254	0.144036	0.0670969	0.12061	0.071585	0.140097	0.0613879	2	multiclass	aneuploidy, ph-group	0.8834, 0.5087	aneuploidy	1	0.7462	iAMP21	Passed control
ALL_889	HeH	design	0.902189	0.798495	0.0890401	0.0301933	0.0822716	0.249468			0.0940848			0.113632	0.0756801	0.144886	0.0610995	0.0993354	0.0665182	0.11735	0.0455072	0.139211	0.0530446	1	aneuploidy	aneuploidy	0.9022	aneuploidy	1	0.7985	HeH	Passed control
ALL_895	ETV6::RUNX1	design	0.0966026					0.251223			0.870348	0.807068	0.192932	0.121188	0.0596197	0.0788025	0.0535949	0.097759	0.0725048	0.0988285	0.0301537	0.109454	0.0527353	1	ETV6-group	ETV6-group	0.8703	ETV6-group	1	0.8071	ETV6::RUNX1	Passed control
ALL_890	ETV6::RUNX1	design	0.124548					0.242336			0.917877	0.837711	0.162289	0.117028	0.0746668	0.0697391	0.062311	0.101965	0.0536196	0.0974708	0.0455302	0.10359	0.0530356	1	ETV6-group	ETV6-group	0.9179	ETV6-group	1	0.8377	ETV6::RUNX1	Passed control
ALL_891	BCR::ABL1	design	0.795243	0.264056	0.32361	0.245585	0.166749	0.637455	0.712731	0.287269	0.15628			0.113204	0.0662421	0.420343	0.0800837	0.0992397	0.140559	0.191571	0.0501172	0.102759	0.0527158	2	multiclass	aneuploidy, ph-group	0.7952, 0.6375	aneuploidy	1	0.3236	low HeH	Manual check is required
ALL_893	ETV6::RUNX1	design	0.156743					0.236872			0.920556	0.829073	0.170927	0.113198	0.0632679	0.135123	0.0495005	0.120731	0.0670672	0.109469	0.0380128	0.181056	0.0531204	1	ETV6-group	ETV6-group	0.9206	ETV6-group	1	0.8291	ETV6::RUNX1	Passed control
ALL_897	KMT2A-r	design	0.109401					0.236787			0.0909544			0.149409	0.0602196	0.130312	0.910002	0.124106	0.0542916	0.0997293	0.0340303	0.170855	0.0557511	1	KMT2A-r	KMT2A-r	0.91	KMT2A-r	1	0.91	KMT2A-r	Passed control
ALL_894	HeH	design	0.877051	0.700996	0.106403	0.0419507	0.150651	0.257365			0.101795			0.11481	0.0612562	0.0918162	0.0600275	0.124303	0.0539358	0.0969684	0.0290905	0.114029	0.054854	1	aneuploidy	aneuploidy	0.8771	aneuploidy	1	0.701	HeH	Passed control
ALL_961	HeH	design	0.903945	0.779258	0.0955921	0.0308812	0.0942682	0.298635			0.0907574			0.114052	0.0637167	0.0721936	0.0603019	0.109279	0.0493842	0.0995536	0.0292397	0.167609	0.0610099	1	aneuploidy	aneuploidy	0.9039	aneuploidy	1	0.7793	HeH	Passed control
ALL_962	DUX4-r	design	0.148986					0.316736			0.257621			0.20187	0.930121	0.163124	0.107247	0.200698	0.111866	0.240419	0.047041	0.228032	0.100317	1	DUX4-r	DUX4-r	0.9301	DUX4-r	1	0.9301	DUX4-r	Passed control
ALL_1197	hypodiploidy	design	0.87826	0.172965	0.107383	0.0882283	0.631424	0.41064			0.26657			0.113748	0.0601546	0.134149	0.159439	0.327773	0.0635114	0.0966802	0.0769071	0.320791	0.0530295	1	aneuploidy	aneuploidy	0.8783	aneuploidy	1	0.6314	hypodiploidy	Manual check is required
ALL_963	ETV6::RUNX1	design	0.158173					0.24436			0.895172	0.823771	0.176229	0.113762	0.0604592	0.065528	0.0466635	0.0988021	0.0634446	0.12021	0.0330301	0.10645	0.0529984	1	ETV6-group	ETV6-group	0.8952	ETV6-group	1	0.8238	ETV6::RUNX1	Passed control
ALL_965	HeH	design	0.436505					0.260152			0.0815133			0.133625	0.0614163	0.11399	0.0694812	0.106971	0.0668673	0.0968379	0.035962	0.178236	0.189132	0	no_class	no_class	<0.5	no_class	0	<0.5	no_class	No class prediction
ALL_1007	HeH	design	0.679473	0.735748	0.107381	0.0338122	0.123059	0.282432			0.0871261			0.185098	0.0604861	0.101739	0.0575844	0.0993682	0.0547549	0.0966988	0.0279548	0.159648	0.0551965	1	aneuploidy	aneuploidy	0.6795	aneuploidy	1	0.7357	HeH	Passed control
ALL_1011	HeH	design	0.898657	0.645239	0.186918	0.067624	0.100219	0.32634			0.321657			0.114052	0.0944894	0.180957	0.0876725	0.128361	0.108748	0.149606	0.243263	0.248366	0.0532795	1	aneuploidy	aneuploidy	0.8987	aneuploidy	1	0.6452	HeH	Manual check is required
ALL_1008	HeH	design	0.350967					0.237463			0.114925			0.124117	0.0607734	0.064857	0.0545134	0.0979357	0.0564735	0.0969685	0.0265001	0.117215	0.121797	0	no_class	no_class	<0.5	no_class	0	<0.5	no_class	No class prediction
ALL_1012	ETV6::RUNX1	design	0.108006					0.245345			0.922785	0.813697	0.186303	0.114054	0.0645566	0.136192	0.0642633	0.102744	0.0600218	0.114005	0.0645305	0.104338	0.0528174	1	ETV6-group	ETV6-group	0.9228	ETV6-group	1	0.8137	ETV6::RUNX1	Passed control
ALL_1009	HeH	design	0.894159	0.762057	0.104577	0.0338643	0.099502	0.36092			0.0761112			0.114359	0.0654657	0.0963588	0.0461912	0.177516	0.051832	0.100667	0.0537781	0.144824	0.0529984	1	aneuploidy	aneuploidy	0.8942	aneuploidy	1	0.7621	HeH	Passed control
ALL_991	HeH	design	0.900014	0.577687	0.0929582	0.0453484	0.284007	0.252299			0.0771785			0.117904	0.0605904	0.070928	0.0542695	0.10463	0.0542624	0.12401	0.0306968	0.106128	0.104651	1	aneuploidy	aneuploidy	0.9	aneuploidy	1	0.5777	HeH	Manual check is required
ALL_997	ETV6::RUNX1	design	0.242145					0.352068			0.923902	0.770278	0.229722	0.113988	0.0610299	0.119636	0.054957	0.099157	0.0575455	0.192813	0.0353917	0.269445	0.0527099	1	ETV6-group	ETV6-group	0.9239	ETV6-group	1	0.7703	ETV6::RUNX1	Passed control
ALL_992	HeH	design	0.879194	0.817531	0.0907107	0.023427	0.0683311	0.244894			0.0976394			0.117067	0.0623839	0.152257	0.0610276	0.101551	0.0624071	0.0982693	0.0588977	0.139664	0.0529936	1	aneuploidy	aneuploidy	0.8792	aneuploidy	1	0.8175	HeH	Passed control
ALL_998	ETV6::RUNX1	design	0.103654					0.244564			0.736119	0.706403	0.293597	0.122107	0.0704214	0.120395	0.0659067	0.0992928	0.0480726	0.0958084	0.0345764	0.123769	0.103604	1	ETV6-group	ETV6-group	0.7361	ETV6-group	1	0.7064	ETV6::RUNX1	Passed control
ALL_993	KMT2A-r	design	0.122618					0.261069			0.109703			0.143935	0.0633443	0.267628	0.840168	0.0988358	0.127167	0.105358	0.0648163	0.329243	0.0527806	1	KMT2A-r	KMT2A-r	0.8402	KMT2A-r	1	0.8402	KMT2A-r	Passed control
ALL_999	HeH	design	0.902051	0.704048	0.134854	0.0380605	0.123037	0.302297			0.0852744			0.114611	0.079548	0.105363	0.0654107	0.115408	0.0564028	0.122153	0.0328527	0.12735	0.0533203	1	aneuploidy	aneuploidy	0.9021	aneuploidy	1	0.704	HeH	Passed control
ALL_981	ETV6::RUNX1	design	0.0964759					0.26533			0.919771	0.834804	0.165196	0.114218	0.0599574	0.127994	0.047169	0.100316	0.0450188	0.0966226	0.0324615	0.142168	0.0527728	1	ETV6-group	ETV6-group	0.9198	ETV6-group	1	0.8348	ETV6::RUNX1	Passed control
ALL_986	PAX5alt	design	0.314585					0.514607	0.66527	0.33473	0.109148			0.112984	0.124177	0.911029	0.108411	0.152092	0.120936	0.139178	0.0449677	0.140595	0.0528842	2	multiclass	ph-group, PAX5alt	0.5146, 0.911	PAX5alt	1	0.911	PAX5alt	Passed control
ALL_983	ETV6::RUNX1	design	0.114584					0.240049			0.660122	0.685039	0.314961	0.123114	0.0682587	0.070218	0.0629486	0.0978591	0.0555984	0.098211	0.0300653	0.132258	0.131828	1	ETV6-group	ETV6-group	0.6601	ETV6-group	1	0.685	ETV6::RUNX1	Manual check is required
ALL_1196	hypodiploidy	design	0.171302					0.245661			0.0888337			0.133355	0.0649554	0.0713235	0.0593362	0.0976341	0.0494399	0.0973748	0.0279255	0.115182	0.694128	1	Control	Control	0.6941	Control	1	0.6941	Control	Manual check is required
ALL_967	PAX5alt	design	0.428987					0.476346			0.211714			0.113176	0.116622	0.913745	0.150888	0.134859	0.396212	0.250026	0.171025	0.220897	0.0533051	1	PAX5alt	PAX5alt	0.9137	PAX5alt	1	0.9137	PAX5alt	Passed control
ALL_968	TCF3::PBX1	design	0.111158					0.252111			0.156945			0.159209	0.0620981	0.103313	0.0913552	0.0986651	0.854951	0.152581	0.0339173	0.201165	0.0948958	1	TCF3::PBX1	TCF3::PBX1	0.855	TCF3::PBX1	1	0.855	TCF3::PBX1	Passed control
ALL_976	BCR::ABL1-like	design	0.135866					0.687697	0.216004	0.783996	0.081707			0.113001	0.0613337	0.117536	0.0530859	0.099588	0.0517501	0.0962101	0.0277981	0.103198	0.210437	1	ph-group	ph-group	0.6877	ph-group	1	0.784	BCR::ABL1-like	Passed control
ALL_972	ETV6::RUNX1	design	0.148794					0.306859			0.923196	0.76936	0.23064	0.113962	0.0680724	0.134845	0.0686664	0.127104	0.0467839	0.161308	0.0354036	0.192675	0.052717	1	ETV6-group	ETV6-group	0.9232	ETV6-group	1	0.7694	ETV6::RUNX1	Passed control
ALL_974	KMT2A-r	design	0.169394					0.238665			0.116414			0.129797	0.0605198	0.126968	0.927026	0.165871	0.061685	0.118405	0.0462353	0.203381	0.0645085	1	KMT2A-r	KMT2A-r	0.927	KMT2A-r	1	0.927	KMT2A-r	Passed control
ALL_1024	ETV6::RUNX1	design	0.133135					0.236064			0.882444	0.782584	0.217416	0.113514	0.0632896	0.0747196	0.0657232	0.0981429	0.0526171	0.0966873	0.0292172	0.103689	0.0536592	1	ETV6-group	ETV6-group	0.8824	ETV6-group	1	0.7826	ETV6::RUNX1	Passed control
ALL_1026	PAX5alt	design	0.645364	0.0784207	0.234254	0.582196	0.105129	0.383411			0.176372			0.113439	0.10563	0.880253	0.156829	0.127833	0.429962	0.257166	0.175389	0.394932	0.0579347	2	multiclass	aneuploidy, PAX5alt	0.6454, 0.8803	PAX5alt	1	0.8803	PAX5alt	Passed control
ALL_1030	ETV6::RUNX1	design	0.128453					0.290287			0.82619	0.774612	0.225388	0.11952	0.0600172	0.0890127	0.0489698	0.182328	0.048051	0.126621	0.0373424	0.119804	0.0611475	1	ETV6-group	ETV6-group	0.8262	ETV6-group	1	0.7746	ETV6::RUNX1	Passed control
ALL_1028	HeH	design	0.891963	0.827088	0.0725472	0.0241376	0.0762269	0.245941			0.0823266			0.115822	0.0639991	0.0649702	0.0642346	0.0988213	0.045283	0.100454	0.0291585	0.172606	0.0530645	1	aneuploidy	aneuploidy	0.892	aneuploidy	1	0.8271	HeH	Passed control
ALL_1029	HeH	design	0.684238	0.661584	0.183138	0.0430379	0.112239	0.281841			0.0756022			0.115468	0.0727227	0.153764	0.0674861	0.0997435	0.0720248	0.0978048	0.0352365	0.145163	0.0535761	1	aneuploidy	aneuploidy	0.6842	aneuploidy	1	0.6616	HeH	Manual check is required
ALL_1193	hypodiploidy	design	0.831643	0.125014	0.0691777	0.0566393	0.749169	0.403002			0.0859538			0.120017	0.065205	0.10345	0.0911547	0.181837	0.0830142	0.0972347	0.0580753	0.185239	0.218915	1	aneuploidy	aneuploidy	0.8316	aneuploidy	1	0.7492	hypodiploidy	Passed control
ALL_762	PAX5alt	design	0.158471					0.248424			0.0774726			0.114545	0.0680121	0.688159	0.0775912	0.160965	0.0852735	0.102931	0.0506886	0.102389	0.0531463	1	PAX5alt	PAX5alt	0.6882	PAX5alt	1	0.6882	PAX5alt	Manual check is required
ALL_1032	ETV6::RUNX1	design	0.154062					0.256669			0.901795	0.833872	0.166128	0.122708	0.060345	0.0659822	0.0615685	0.0999636	0.0546436	0.0964807	0.0332923	0.193392	0.052677	1	ETV6-group	ETV6-group	0.9018	ETV6-group	1	0.8339	ETV6::RUNX1	Passed control
ALL_1038	HeH	design	0.863796	0.79357	0.084508	0.0284885	0.0934337	0.278917			0.0783144			0.117346	0.0602021	0.0911663	0.0564623	0.0986026	0.0684824	0.0969542	0.0436662	0.107685	0.0684089	1	aneuploidy	aneuploidy	0.8638	aneuploidy	1	0.7936	HeH	Passed control
ALL_1194	hypodiploidy	design	0.103203					0.373352			0.0757378			0.126724	0.0653636	0.0703794	0.109272	0.0985444	0.0797851	0.0986594	0.040133	0.122108	0.475988	0	no_class	no_class	<0.5	no_class	0	<0.5	no_class	No class prediction
ALL_1039	BCR::ABL1	design	0.2377					0.629716	0.670864	0.329136	0.140926			0.120331	0.0650826	0.0713496	0.0699953	0.170601	0.0658884	0.0971563	0.0305719	0.104119	0.204941	1	ph-group	ph-group	0.6297	ph-group	1	0.6709	BCR::ABL1	Manual check is required
ALL_1035	HeH	design	0.893969	0.765568	0.1042	0.0354562	0.094776	0.277285			0.106426			0.11376	0.0596552	0.0810392	0.0593681	0.188528	0.0601252	0.0969675	0.0329437	0.11995	0.0529587	1	aneuploidy	aneuploidy	0.894	aneuploidy	1	0.7656	HeH	Passed control
ALL_1036	HeH	design	0.222849					0.277777			0.12851			0.122128	0.061064	0.0755245	0.074499	0.100063	0.0649165	0.0967936	0.0272236	0.144203	0.228105	0	no_class	no_class	<0.5	no_class	0	<0.5	no_class	No class prediction
ALL_1037	HeH	design	0.901609	0.71214	0.103316	0.043363	0.141181	0.302506			0.105559			0.114408	0.0600418	0.0821416	0.0465507	0.0979113	0.0468176	0.0975019	0.0319725	0.116408	0.0557249	1	aneuploidy	aneuploidy	0.9016	aneuploidy	1	0.7121	HeH	Passed control
ALL_1014	ETV6::RUNX1	design	0.412605					0.271645			0.886922	0.76469	0.23531	0.113047	0.0597342	0.196312	0.0865113	0.110043	0.116004	0.152881	0.101478	0.186255	0.0547214	1	ETV6-group	ETV6-group	0.8869	ETV6-group	1	0.7647	ETV6::RUNX1	Passed control
ALL_1020	ETV6::RUNX1	design	0.176628					0.296495			0.820245	0.811897	0.188103	0.114051	0.0798541	0.0641372	0.049758	0.0985112	0.0533806	0.127547	0.0307731	0.102418	0.0716704	1	ETV6-group	ETV6-group	0.8202	ETV6-group	1	0.8119	ETV6::RUNX1	Passed control
ALL_1016	HeH	design	0.817868	0.68026	0.133678	0.0603873	0.125675	0.469745			0.0764965			0.113046	0.061462	0.117258	0.0711905	0.235079	0.0691921	0.0970496	0.0352187	0.134596	0.0530096	1	aneuploidy	aneuploidy	0.8179	aneuploidy	1	0.6803	HeH	Manual check is required
ALL_761	ETV6::RUNX1-like	design	0.0971573					0.238535			0.706698	0.347485	0.652515	0.119345	0.0615056	0.0854126	0.0542856	0.0988244	0.0487908	0.098871	0.0551613	0.144228	0.177553	1	ETV6-group	ETV6-group	0.7067	ETV6-group	1	0.6525	ETV6::RUNX1-like	Manual check is required
ALL_1022	HeH	design	0.79105	0.613926	0.100523	0.0458679	0.239683	0.345057			0.202573			0.113221	0.063217	0.0690464	0.0507874	0.118785	0.0661703	0.0977724	0.0483801	0.140322	0.230971	1	aneuploidy	aneuploidy	0.7911	aneuploidy	1	0.6139	HeH	Manual check is required
ALL_1018	TCF3::PBX1	design	0.173512					0.26916			0.0767459			0.113382	0.0599626	0.0941154	0.130416	0.0978462	0.910234	0.169908	0.0328314	0.142972	0.0771512	1	TCF3::PBX1	TCF3::PBX1	0.9102	TCF3::PBX1	1	0.9102	TCF3::PBX1	Passed control
ALL_1023	ETV6::RUNX1	design	0.103839					0.244227			0.91362	0.71919	0.28081	0.115646	0.0648288	0.075365	0.0482879	0.115453	0.0647445	0.0976657	0.0349693	0.108157	0.0530297	1	ETV6-group	ETV6-group	0.9136	ETV6-group	1	0.7192	ETV6::RUNX1	Passed control
ALL_1042	ETV6::RUNX1	design	0.0973523					0.253529			0.190302			0.134252	0.0698061	0.0670824	0.0607662	0.0980703	0.0580479	0.099481	0.0273339	0.112867	0.474603	0	no_class	no_class	<0.5	no_class	0	<0.5	no_class	No class prediction
ALL_1043	PAX5alt	design	0.144588					0.238937			0.222688			0.11622	0.0621686	0.63378	0.101029	0.0978576	0.101568	0.146168	0.0300575	0.108767	0.0640343	1	PAX5alt	PAX5alt	0.6338	PAX5alt	1	0.6338	PAX5alt	Manual check is required
ALL_1054	BCR::ABL1	design	0.259759					0.687679	0.688682	0.311318	0.103769			0.116446	0.0684737	0.10057	0.0513199	0.11182	0.0480602	0.0993498	0.0332146	0.124837	0.151529	1	ph-group	ph-group	0.6877	ph-group	1	0.6887	BCR::ABL1	Manual check is required
ALL_1044	KMT2A-r	design	0.0985273					0.260348			0.0791607			0.13072	0.0628201	0.0884763	0.843952	0.115706	0.138736	0.136379	0.0295787	0.256939	0.173842	1	KMT2A-r	KMT2A-r	0.844	KMT2A-r	1	0.844	KMT2A-r	Passed control
ALL_1045	HeH	design	0.799128	0.845742	0.0663991	0.0216855	0.0661737	0.339094			0.0765977			0.114709	0.0634005	0.125189	0.0618436	0.0984325	0.0583593	0.0970353	0.0319913	0.115248	0.0534082	1	aneuploidy	aneuploidy	0.7991	aneuploidy	1	0.8457	HeH	Passed control
ALL_1056	MEF2D-r	design	0.387473					0.279353			0.227458			0.117513	0.108105	0.228269	0.17024	0.292313	0.359991	0.898272	0.0647632	0.260826	0.116096	1	MEF2D-r	MEF2D-r	0.8983	MEF2D-r	1	0.8983	MEF2D-r	Passed control
ALL_1049	HeH	design	0.15887					0.267119			0.120256			0.139409	0.0626099	0.0830864	0.0637068	0.100094	0.0534068	0.0972782	0.0277168	0.118244	0.365882	0	no_class	no_class	<0.5	no_class	0	<0.5	no_class	No class prediction
ALL_1057	low HeH	design	0.858891	0.0879497	0.802157	0.0639315	0.0459619	0.483867			0.104962			0.115078	0.0701015	0.111536	0.0513644	0.0983365	0.06946	0.100371	0.0334052	0.140966	0.0538379	1	aneuploidy	aneuploidy	0.8589	aneuploidy	1	0.8022	low HeH	Passed control
ALL_1062	MEF2D-r	design	0.100815					0.354344			0.169685			0.143125	0.0773353	0.216567	0.123746	0.413128	0.33878	0.846947	0.0468487	0.445095	0.0706702	1	MEF2D-r	MEF2D-r	0.8469	MEF2D-r	1	0.8469	MEF2D-r	Passed control
ALL_1075	HeH	design	0.904479	0.619489	0.193913	0.0673839	0.119214	0.315215			0.143028			0.113257	0.0718821	0.107638	0.0866094	0.116456	0.0631252	0.108988	0.0862051	0.250002	0.053162	1	aneuploidy	aneuploidy	0.9045	aneuploidy	1	0.6195	HeH	Manual check is required
ALL_1079	HeH	design	0.869569	0.372691	0.340065	0.156435	0.130809	0.455578			0.127			0.113576	0.0674354	0.271725	0.052754	0.103179	0.076274	0.0966986	0.0354643	0.170495	0.0528562	1	aneuploidy	aneuploidy	0.8696	aneuploidy	1	0.3727	HeH	Manual check is required
ALL_1068	KMT2A-r	design	0.103463					0.239362			0.0761125			0.133909	0.078844	0.200308	0.934424	0.182472	0.0616116	0.171279	0.0440943	0.310315	0.0629372	1	KMT2A-r	KMT2A-r	0.9344	KMT2A-r	1	0.9344	KMT2A-r	Passed control
ALL_1081	TCF3::PBX1	design	0.143539					0.288647			0.170052			0.114553	0.0756011	0.312879	0.0928356	0.132595	0.921518	0.209179	0.0429469	0.226538	0.0545763	1	TCF3::PBX1	TCF3::PBX1	0.9215	TCF3::PBX1	1	0.9215	TCF3::PBX1	Passed control
ALL_1082	KMT2A-r	design	0.20284					0.26777			0.0769465			0.167144	0.0650845	0.206643	0.936665	0.126233	0.060466	0.193736	0.0448581	0.163385	0.053475	1	KMT2A-r	KMT2A-r	0.9367	KMT2A-r	1	0.9367	KMT2A-r	Passed control
ALL_1071	ETV6::RUNX1	design	0.129065					0.244206			0.909763	0.823571	0.176429	0.114092	0.0601783	0.0755891	0.047566	0.0983902	0.0566081	0.10029	0.0320519	0.136911	0.0527806	1	ETV6-group	ETV6-group	0.9098	ETV6-group	1	0.8236	ETV6::RUNX1	Passed control
ALL_1083	KMT2A-r	design	0.136688					0.241136			0.0785817			0.121137	0.0636789	0.141134	0.906644	0.102843	0.0584145	0.097101	0.0474169	0.227089	0.0535291	1	KMT2A-r	KMT2A-r	0.9066	KMT2A-r	1	0.9066	KMT2A-r	Passed control
ALL_1074	HeH	design	0.881372	0.644608	0.162466	0.0493848	0.143541	0.25287			0.0860024			0.114951	0.0620072	0.0770763	0.0712799	0.0981741	0.0722949	0.124023	0.0296919	0.169844	0.143058	1	aneuploidy	aneuploidy	0.8814	aneuploidy	1	0.6446	HeH	Manual check is required
ALL_1084	PAX5alt	design	0.288573					0.522156	0.525661	0.474339	0.219556			0.113301	0.0812	0.846444	0.0741517	0.107688	0.0978668	0.123882	0.0837225	0.130083	0.0528519	2	multiclass	ph-group, PAX5alt	0.5222, 0.8464	PAX5alt	1	0.8464	PAX5alt	Passed control
ALL_995	ETV6::RUNX1	design	0.169708					0.244902			0.924416	0.777617	0.222383	0.113901	0.0884995	0.105117	0.0637937	0.129629	0.0895424	0.158911	0.0603877	0.104574	0.0554615	1	ETV6-group	ETV6-group	0.9244	ETV6-group	1	0.7776	ETV6::RUNX1	Passed control
ALL_1021	ETV6::RUNX1	design	0.128999					0.241163			0.852171	0.731628	0.268372	0.114282	0.0795878	0.108531	0.0594253	0.0985088	0.0751986	0.0984037	0.0464988	0.140469	0.0617313	1	ETV6-group	ETV6-group	0.8522	ETV6-group	1	0.7316	ETV6::RUNX1	Passed control
ALL_1002	HeH	design	0.49503					0.24171			0.251045			0.11411	0.0704312	0.0734489	0.116673	0.0986442	0.0472961	0.101568	0.0347708	0.133066	0.0589817	0	no_class	no_class	<0.5	no_class	0	<0.5	no_class	No class prediction
ALL_1025	ETV6::RUNX1	design	0.158199					0.280317			0.829893	0.824739	0.175261	0.121964	0.0670499	0.0832755	0.0790066	0.105812	0.0509463	0.115882	0.0354397	0.128864	0.0745813	1	ETV6-group	ETV6-group	0.8299	ETV6-group	1	0.8247	ETV6::RUNX1	Passed control
ALL_1027	ETV6::RUNX1	design	0.114177					0.307033			0.922397	0.845276	0.154724	0.118607	0.0650909	0.0765429	0.0544585	0.162057	0.0478041	0.099707	0.0436632	0.118596	0.0551686	1	ETV6-group	ETV6-group	0.9224	ETV6-group	1	0.8453	ETV6::RUNX1	Passed control
ALL_1005	MEF2D-r	design	0.12442					0.36926			0.252068			0.130175	0.0953399	0.302745	0.167319	0.324161	0.254938	0.798817	0.0401653	0.138714	0.0584746	1	MEF2D-r	MEF2D-r	0.7988	MEF2D-r	1	0.7988	MEF2D-r	Passed control
ALL_937	ETV6::RUNX1	design	0.181387					0.251265			0.820985	0.70916	0.29084	0.141863	0.121358	0.100985	0.126854	0.177736	0.100602	0.166311	0.0504413	0.122575	0.054972	1	ETV6-group	ETV6-group	0.821	ETV6-group	1	0.7092	ETV6::RUNX1	Passed control
ALL_917	ETV6::RUNX1	design	0.155014					0.242987			0.889188	0.839531	0.160469	0.119504	0.0898855	0.0734142	0.102954	0.121589	0.0681817	0.129538	0.0426014	0.118436	0.0594915	1	ETV6-group	ETV6-group	0.8892	ETV6-group	1	0.8395	ETV6::RUNX1	Passed control
ALL_955	ETV6::RUNX1	design	0.104679					0.263669			0.4887			0.156346	0.106105	0.0793887	0.0924631	0.122304	0.0885131	0.101699	0.0340209	0.128538	0.151052	0	no_class	no_class	<0.5	no_class	0	<0.5	no_class	No class prediction
ALL_934	HeH	design	0.895458	0.67954	0.131177	0.0463255	0.142958	0.30593			0.0905499			0.138823	0.0728147	0.15497	0.127857	0.167194	0.0757271	0.106078	0.0628302	0.129144	0.0710818	1	aneuploidy	aneuploidy	0.8955	aneuploidy	1	0.6795	HeH	Manual check is required
ALL_956	HeH	design	0.90382	0.669793	0.164625	0.0460417	0.11954	0.297323			0.0924151			0.131499	0.151688	0.179832	0.0849622	0.195829	0.0777569	0.19166	0.0441863	0.148445	0.0706235	1	aneuploidy	aneuploidy	0.9038	aneuploidy	1	0.6698	HeH	Manual check is required
ALL_1085	ETV6::RUNX1	design	0.249212					0.275858			0.901406	0.803868	0.196132	0.115325	0.0747875	0.0918224	0.0785871	0.101523	0.0788252	0.130602	0.0428899	0.202271	0.0536799	1	ETV6-group	ETV6-group	0.9014	ETV6-group	1	0.8039	ETV6::RUNX1	Passed control
ALL_979	ETV6::RUNX1	design	0.203439					0.253694			0.88258	0.829609	0.170391	0.12096	0.0823805	0.0817572	0.0897076	0.129269	0.0709537	0.0991562	0.0510623	0.129906	0.0629448	1	ETV6-group	ETV6-group	0.8826	ETV6-group	1	0.8296	ETV6::RUNX1	Passed control
ALL_970	ETV6::RUNX1	design	0.156527					0.261756			0.850821	0.790809	0.209191	0.11722	0.0873568	0.266763	0.0721738	0.10109	0.061636	0.0976343	0.0281509	0.1347	0.0587387	1	ETV6-group	ETV6-group	0.8508	ETV6-group	1	0.7908	ETV6::RUNX1	Passed control
ALL_989	ETV6::RUNX1	design	0.102442					0.260905			0.440365			0.133422	0.0719757	0.0735552	0.076696	0.098885	0.0627391	0.0992919	0.0332596	0.143779	0.15202	0	no_class	no_class	<0.5	no_class	0	<0.5	no_class	No class prediction
ALL_971	ETV6::RUNX1	design	0.131317					0.241518			0.838849	0.779825	0.220175	0.126828	0.081768	0.0900293	0.0714581	0.12274	0.0577556	0.0961534	0.042052	0.14523	0.0748767	1	ETV6-group	ETV6-group	0.8388	ETV6-group	1	0.7798	ETV6::RUNX1	Passed control
ALL_990	KMT2A-r	design	0.162171					0.261957			0.07714			0.136244	0.0794707	0.167166	0.88434	0.137458	0.07176	0.243651	0.106503	0.168799	0.175598	1	KMT2A-r	KMT2A-r	0.8843	KMT2A-r	1	0.8843	KMT2A-r	Passed control
ALL_973	HeH	design	0.900719	0.737877	0.130071	0.0425259	0.0895266	0.303179			0.081636			0.124162	0.120642	0.2103	0.112004	0.131868	0.11386	0.11383	0.0454445	0.152689	0.0742086	1	aneuploidy	aneuploidy	0.9007	aneuploidy	1	0.7379	HeH	Passed control
ALL_1086	ZNF384-r	design	0.170502					0.369749			0.108592			0.19687	0.0776921	0.0899361	0.123018	0.830398	0.0550726	0.113876	0.027014	0.185466	0.0530759	1	ZNF384-r	ZNF384-r	0.8304	ZNF384-r	1	0.8304	ZNF384-r	Passed control
ALL_881	ETV6::RUNX1	design	0.104403					0.258957			0.765135	0.761775	0.238225	0.126767	0.0676232	0.0733303	0.0481133	0.105953	0.0568946	0.0975935	0.0445089	0.114819	0.100925	1	ETV6-group	ETV6-group	0.7651	ETV6-group	1	0.7618	ETV6::RUNX1	Passed control
ALL_1064	HeH	design	0.557984	0.66172	0.110569	0.0523797	0.175331	0.239994			0.085453			0.133406	0.0682751	0.0982136	0.0675187	0.100258	0.0653226	0.0968459	0.027689	0.139617	0.186335	1	aneuploidy	aneuploidy	0.558	aneuploidy	1	0.6617	HeH	Manual check is required
ALL_1093	PAX5alt	design	0.163454					0.368893			0.133376			0.123661	0.0632593	0.801995	0.0958508	0.102534	0.0763878	0.123784	0.0803574	0.125468	0.0543609	1	PAX5alt	PAX5alt	0.802	PAX5alt	1	0.802	PAX5alt	Passed control
ALL_1111	BCR::ABL1-like	design	0.214363					0.676318	0.204827	0.795173	0.135571			0.113458	0.0634462	0.118556	0.108079	0.180085	0.0485625	0.0968797	0.0429374	0.115345	0.0649976	1	ph-group	ph-group	0.6763	ph-group	1	0.7952	BCR::ABL1-like	Passed control
ALL_1117	HeH	design	0.899896	0.785743	0.097351	0.0299158	0.0869902	0.310223			0.0849104			0.11431	0.0630502	0.0939529	0.0478507	0.0982293	0.0481462	0.135614	0.0318629	0.147519	0.056241	1	aneuploidy	aneuploidy	0.8999	aneuploidy	1	0.7857	HeH	Passed control
ALL_1113	HeH	design	0.904644	0.741394	0.124045	0.0421008	0.09246	0.261474			0.1058			0.113172	0.0687275	0.10108	0.0780166	0.107589	0.0504261	0.0968936	0.0364301	0.107303	0.0527619	1	aneuploidy	aneuploidy	0.9046	aneuploidy	1	0.7414	HeH	Passed control
ALL_1118	DUX4-r	design	0.131768					0.413321			0.241857			0.114911	0.865127	0.0966557	0.105313	0.114601	0.0692407	0.172371	0.026743	0.142598	0.170699	1	DUX4-r	DUX4-r	0.8651	DUX4-r	1	0.8651	DUX4-r	Passed control
ALL_1115	ETV6::RUNX1	design	0.173481					0.311946			0.91369	0.84978	0.15022	0.113295	0.05979	0.0784927	0.0762251	0.100291	0.055149	0.096646	0.0293801	0.105128	0.0528122	1	ETV6-group	ETV6-group	0.9137	ETV6-group	1	0.8498	ETV6::RUNX1	Passed control
ALL_1102	BCR::ABL1	design	0.182857					0.682435	0.683214	0.316786	0.119206			0.119034	0.0616001	0.140496	0.0650124	0.0991357	0.0512036	0.099147	0.044577	0.142548	0.309013	1	ph-group	ph-group	0.6824	ph-group	1	0.6832	BCR::ABL1	Manual check is required
ALL_1096	ZNF384-r	design	0.245606					0.418796			0.0865126			0.113503	0.0627677	0.110585	0.123209	0.894683	0.0823726	0.113339	0.046547	0.313751	0.0530244	1	ZNF384-r	ZNF384-r	0.8947	ZNF384-r	1	0.8947	ZNF384-r	Passed control
ALL_1098	ETV6::RUNX1	design	0.115685					0.238949			0.758311	0.619108	0.380892	0.118123	0.0715485	0.0935722	0.0576402	0.0984594	0.0868777	0.102971	0.0404792	0.102861	0.086992	1	ETV6-group	ETV6-group	0.7583	ETV6-group	1	0.6191	ETV6::RUNX1	Manual check is required
ALL_1105	HeH	design	0.893495	0.815408	0.0705349	0.0248251	0.0892316	0.27107			0.0767319			0.117147	0.0610688	0.0693143	0.0595048	0.0988312	0.0582698	0.12467	0.0277829	0.150062	0.0568146	1	aneuploidy	aneuploidy	0.8935	aneuploidy	1	0.8154	HeH	Passed control
ALL_1100	PAX5 P80R	design	0.5275	0.179264	0.243069	0.384782	0.192885	0.367059			0.13992			0.114475	0.0698458	0.651032	0.129284	0.153191	0.102276	0.267742	0.961896	0.262578	0.0529724	3	multiclass	aneuploidy, PAX5alt, PAX5 P80R	0.5275, 0.651, 0.9619	PAX5 P80R	1	0.9619	PAX5 P80R	Passed control
ALL_1107	iAMP21	design	0.271516					0.426531			0.0975984			0.138991	0.0611777	0.11924	0.0587364	0.0991253	0.0807085	0.0973598	0.0319526	0.126491	0.221934	0	no_class	no_class	<0.5	no_class	0	<0.5	no_class	No class prediction
ALL_1101	HeH	design	0.856011	0.529026	0.138934	0.0833527	0.248687	0.310546			0.0796934			0.120796	0.0793056	0.12379	0.0489946	0.114717	0.0744621	0.129482	0.0814894	0.210626	0.144279	1	aneuploidy	aneuploidy	0.856	aneuploidy	1	0.529	HeH	Manual check is required
ALL_860	ETV6::RUNX1	design	0.172312					0.259345			0.914473	0.806101	0.193899	0.113427	0.0621772	0.0642973	0.0566056	0.0986724	0.0540356	0.0970653	0.0411397	0.11588	0.0529938	1	ETV6-group	ETV6-group	0.9145	ETV6-group	1	0.8061	ETV6::RUNX1	Passed control
ALL_865	HeH	design	0.714764	0.734094	0.0837548	0.0292751	0.152877	0.237137			0.0779479			0.125821	0.0634593	0.0640856	0.0554302	0.098081	0.0499766	0.106004	0.0297627	0.107619	0.106706	1	aneuploidy	aneuploidy	0.7148	aneuploidy	1	0.7341	HeH	Passed control
ALL_862	ETV6::RUNX1	design	0.102995					0.23803			0.425001			0.127729	0.0664376	0.0662234	0.0553012	0.0979632	0.0660234	0.105258	0.0280378	0.110154	0.332499	0	no_class	no_class	<0.5	no_class	0	<0.5	no_class	No class prediction
ALL_866	KMT2A-r	design	0.130636					0.256006			0.0759469			0.172296	0.0612573	0.0813532	0.899092	0.14107	0.0769455	0.120225	0.0300365	0.140604	0.106399	1	KMT2A-r	KMT2A-r	0.8991	KMT2A-r	1	0.8991	KMT2A-r	Passed control
ALL_867	ETV6::RUNX1	design	0.133729					0.262615			0.78434	0.741563	0.258437	0.115072	0.0735351	0.10211	0.047635	0.110914	0.0546866	0.122449	0.0307275	0.176594	0.0638325	1	ETV6-group	ETV6-group	0.7843	ETV6-group	1	0.7416	ETV6::RUNX1	Passed control
ALL_868	ETV6::RUNX1	design	0.111585					0.240107			0.865854	0.840593	0.159407	0.119292	0.0781797	0.0931677	0.0493477	0.0995228	0.0621962	0.0991205	0.0319098	0.129761	0.107902	1	ETV6-group	ETV6-group	0.8659	ETV6-group	1	0.8406	ETV6::RUNX1	Passed control
ALL_869	PAX5alt	design	0.481027					0.428709			0.140247			0.113392	0.0874682	0.851442	0.0790594	0.129548	0.238225	0.239301	0.0570197	0.272192	0.0528931	1	PAX5alt	PAX5alt	0.8514	PAX5alt	1	0.8514	PAX5alt	Passed control
ALL_871	ETV6::RUNX1	design	0.0956968					0.236681			0.876244	0.836149	0.163851	0.114083	0.0626817	0.0830553	0.0485557	0.100136	0.064362	0.123264	0.029841	0.109767	0.0553883	1	ETV6-group	ETV6-group	0.8762	ETV6-group	1	0.8361	ETV6::RUNX1	Passed control
ALL_850	KMT2A-r	design	0.11011					0.255338			0.0749213			0.125158	0.060749	0.068747	0.863427	0.141683	0.0504771	0.142961	0.0453238	0.151222	0.24253	1	KMT2A-r	KMT2A-r	0.8634	KMT2A-r	1	0.8634	KMT2A-r	Passed control
ALL_851	ETV6::RUNX1	design	0.121116					0.23713			0.86445	0.77248	0.22752	0.120484	0.0654838	0.0797188	0.0484513	0.098674	0.0552027	0.0968065	0.0307088	0.117767	0.0631814	1	ETV6-group	ETV6-group	0.8645	ETV6-group	1	0.7725	ETV6::RUNX1	Passed control
ALL_852	HeH	design	0.903583	0.799793	0.0884794	0.0284952	0.0832325	0.361975			0.0924767			0.115892	0.0729194	0.112743	0.0465978	0.0985498	0.0594941	0.114529	0.03547	0.177695	0.0580406	1	aneuploidy	aneuploidy	0.9036	aneuploidy	1	0.7998	HeH	Passed control
ALL_853	iAMP21	design	0.841748	0.0412297	0.0566559	0.850091	0.0520238	0.55354	0.556262	0.443738	0.0785268			0.114523	0.0634116	0.38769	0.0464151	0.124114	0.113253	0.127305	0.0639283	0.185318	0.052756	2	multiclass	aneuploidy, ph-group	0.8417, 0.5535	aneuploidy	1	0.8501	iAMP21	Passed control
ALL_857	HeH	design	0.362463					0.237747			0.114141			0.115365	0.0614414	0.0716676	0.0640088	0.108077	0.0610186	0.1004	0.0386831	0.152499	0.0920593	0	no_class	no_class	<0.5	no_class	0	<0.5	no_class	No class prediction
ALL_858	ETV6::RUNX1	design	0.101735					0.239337			0.493349			0.13991	0.0652295	0.0668576	0.0535684	0.0979372	0.0535426	0.0971501	0.0319714	0.108616	0.190796	0	no_class	no_class	<0.5	no_class	0	<0.5	no_class	No class prediction
ALL_859	ETV6::RUNX1	design	0.097101					0.237203			0.274858			0.131293	0.0638657	0.0651056	0.0567483	0.0981522	0.0536536	0.0973797	0.0274702	0.11465	0.468676	0	no_class	no_class	<0.5	no_class	0	<0.5	no_class	No class prediction
ALL_1040	HeH	design	0.893124	0.640396	0.154911	0.0985149	0.106178	0.446184			0.0768662			0.114533	0.0690757	0.134758	0.0558787	0.136134	0.143313	0.0987322	0.0511391	0.127531	0.053011	1	aneuploidy	aneuploidy	0.8931	aneuploidy	1	0.6404	HeH	Manual check is required
ALL_1059	HeH	design	0.809326	0.764185	0.0803695	0.033985	0.121461	0.257372			0.0832043			0.114427	0.0633967	0.0696573	0.0562545	0.111134	0.0504996	0.0974838	0.0370297	0.115469	0.0739324	1	aneuploidy	aneuploidy	0.8093	aneuploidy	1	0.7642	HeH	Passed control
ALL_1078	HeH	design	0.90251	0.703973	0.14519	0.0419226	0.108915	0.280085			0.077318			0.115037	0.0678112	0.180531	0.0474853	0.192292	0.0493489	0.0977536	0.035419	0.152844	0.052789	1	aneuploidy	aneuploidy	0.9025	aneuploidy	1	0.704	HeH	Passed control
ALL_1041	KMT2A-r	design	0.208528					0.240557			0.116607			0.122137	0.0610912	0.235665	0.948056	0.138484	0.0753332	0.193447	0.0520801	0.140846	0.0530328	1	KMT2A-r	KMT2A-r	0.9481	KMT2A-r	1	0.9481	KMT2A-r	Passed control
ALL_1060	ETV6::RUNX1	design	0.109439					0.315226			0.921871	0.792302	0.207698	0.114478	0.0617124	0.17302	0.0571775	0.0984609	0.0765432	0.119131	0.0686238	0.109651	0.0530376	1	ETV6-group	ETV6-group	0.9219	ETV6-group	1	0.7923	ETV6::RUNX1	Passed control
ALL_1069	ETV6::RUNX1	design	0.0993864					0.236693			0.411592			0.123661	0.0643394	0.0673948	0.0631757	0.0988715	0.0554309	0.0972127	0.0284023	0.1134	0.307612	0	no_class	no_class	<0.5	no_class	0	<0.5	no_class	No class prediction
ALL_1047	ETV6::RUNX1-like	design	0.200251					0.240222			0.919589	0.482101	0.517899	0.119823	0.0808344	0.075434	0.0787298	0.110042	0.0571775	0.115835	0.0473714	0.13625	0.0532654	1	ETV6-group	ETV6-group	0.9196	ETV6-group	1	0.5179	ETV6::RUNX1-like	Manual check is required
ALL_1061	PAX5alt	design	0.25801					0.535171	0.701669	0.298331	0.133822			0.116435	0.0636801	0.87645	0.133036	0.231476	0.164692	0.134912	0.0367854	0.160543	0.0527497	2	multiclass	ph-group, PAX5alt	0.5352, 0.8765	PAX5alt	1	0.8765	PAX5alt	Passed control
ALL_1070	HeH	design	0.891058	0.698234	0.11836	0.0537438	0.129662	0.311849			0.11554			0.113436	0.0608661	0.0904237	0.111541	0.132831	0.0592539	0.0987727	0.0405006	0.116518	0.0544969	1	aneuploidy	aneuploidy	0.8911	aneuploidy	1	0.6982	HeH	Manual check is required
ALL_1087	HeH	design	0.903057	0.608537	0.130633	0.0581207	0.20271	0.460422			0.0875132			0.113667	0.0778042	0.0921095	0.0923294	0.101404	0.0584104	0.09824	0.0364349	0.132607	0.182637	1	aneuploidy	aneuploidy	0.9031	aneuploidy	1	0.6085	HeH	Manual check is required
ALL_1048	PAX5alt	design	0.480792					0.4616			0.10158			0.114564	0.0635615	0.785361	0.0948162	0.100674	0.157301	0.160909	0.500274	0.163502	0.0539954	2	multiclass	PAX5alt, PAX5 P80R	0.7854, 0.5003	PAX5alt	1	0.7854	PAX5alt	Passed control
ALL_1063	KMT2A-r	design	0.105313					0.260269			0.112076			0.178692	0.0610063	0.230832	0.922478	0.139014	0.0488098	0.108214	0.0319617	0.158305	0.052941	1	KMT2A-r	KMT2A-r	0.9225	KMT2A-r	1	0.9225	KMT2A-r	Passed control
ALL_1072	BCR::ABL1-like	design	0.159348					0.696552	0.339352	0.660648	0.116651			0.11382	0.0646818	0.287964	0.0463571	0.0992335	0.115011	0.0972481	0.0305798	0.104321	0.0560703	1	ph-group	ph-group	0.6966	ph-group	1	0.6606	BCR::ABL1-like	Manual check is required
ALL_1088	TCF3::PBX1	design	0.0966814					0.280928			0.15251			0.118736	0.0601228	0.0980261	0.105666	0.0990778	0.921852	0.117729	0.0275509	0.229105	0.0696329	1	TCF3::PBX1	TCF3::PBX1	0.9219	TCF3::PBX1	1	0.9219	TCF3::PBX1	Passed control
ALL_1073	KMT2A-r	design	0.158537					0.236877			0.0851392			0.167013	0.0734163	0.195477	0.946655	0.308634	0.063678	0.136686	0.0392759	0.184426	0.0528972	1	KMT2A-r	KMT2A-r	0.9467	KMT2A-r	1	0.9467	KMT2A-r	Passed control
ALL_1053	HeH	design	0.903398	0.766364	0.0956847	0.0288698	0.109081	0.303406			0.0836022			0.113911	0.0598129	0.128237	0.0506515	0.0986208	0.0507585	0.097938	0.0458663	0.161141	0.0530779	1	aneuploidy	aneuploidy	0.9034	aneuploidy	1	0.7664	HeH	Passed control
ALL_1067	HeH	design	0.425763					0.370129			0.0881231			0.120942	0.0601836	0.131839	0.0490595	0.098471	0.0563803	0.103407	0.0300245	0.10899	0.194443	0	no_class	no_class	<0.5	no_class	0	<0.5	no_class	No class prediction
ALL_1076	KMT2A-r	design	0.11787					0.240723			0.107155			0.137932	0.061546	0.0740995	0.69185	0.122293	0.0527063	0.128205	0.0313429	0.127555	0.303933	1	KMT2A-r	KMT2A-r	0.6919	KMT2A-r	1	0.6919	KMT2A-r	Manual check is required
ALL_1077	ETV6::RUNX1	design	0.150476					0.286718			0.884478	0.822014	0.177986	0.113282	0.0628158	0.0992706	0.0798262	0.219005	0.0616907	0.112499	0.0578496	0.161074	0.0527605	1	ETV6-group	ETV6-group	0.8845	ETV6-group	1	0.822	ETV6::RUNX1	Passed control
ALL_1189	TCF3::PBX1	design	0.097952					0.249663			0.10879			0.129356	0.0634275	0.0682218	0.0754703	0.0982022	0.354319	0.101808	0.0305348	0.151822	0.301871	0	no_class	no_class	<0.5	no_class	0	<0.5	no_class	No class prediction
ALL_1190	iAMP21	design	0.788662	0.0361303	0.0836999	0.83513	0.0450399	0.44506			0.320175			0.114733	0.0730624	0.199331	0.0743454	0.13984	0.0990691	0.126794	0.0915869	0.108112	0.0529996	1	aneuploidy	aneuploidy	0.7887	aneuploidy	1	0.8351	iAMP21	Passed control
ALL_1191	ETV6::RUNX1	design	0.123463					0.254846			0.917136	0.836278	0.163722	0.114387	0.0622825	0.0886008	0.0510084	0.0979839	0.0454899	0.0985613	0.0461754	0.108395	0.0527262	1	ETV6-group	ETV6-group	0.9171	ETV6-group	1	0.8363	ETV6::RUNX1	Passed control
ALL_1192	ETV6::RUNX1	design	0.0987454					0.235407			0.901439	0.79042	0.20958	0.113702	0.0611224	0.068312	0.0517605	0.099827	0.0825964	0.126093	0.028446	0.119392	0.0565755	1	ETV6-group	ETV6-group	0.9014	ETV6-group	1	0.7904	ETV6::RUNX1	Passed control
ALL_1141	KMT2A-r	design	0.151439					0.25943			0.076566			0.144754	0.0612106	0.137933	0.929322	0.12214	0.0584404	0.204917	0.0476337	0.136257	0.0583598	1	KMT2A-r	KMT2A-r	0.9293	KMT2A-r	1	0.9293	KMT2A-r	Passed control
ALL_1147	ETV6::RUNX1	design	0.211648					0.254203			0.925282	0.750264	0.249736	0.116329	0.0644149	0.0877852	0.0465102	0.202768	0.0521925	0.0971162	0.030983	0.113605	0.0528247	1	ETV6-group	ETV6-group	0.9253	ETV6-group	1	0.7503	ETV6::RUNX1	Passed control
ALL_1142	HeH	design	0.90272	0.782929	0.0917125	0.0400418	0.0853169	0.411823			0.079676			0.113945	0.0659297	0.121902	0.0481828	0.0982574	0.0545574	0.101464	0.0286126	0.121682	0.0530683	1	aneuploidy	aneuploidy	0.9027	aneuploidy	1	0.7829	HeH	Passed control
ALL_1143	ETV6::RUNX1	design	0.147238					0.246895			0.923313	0.829442	0.170558	0.114497	0.0623761	0.0946153	0.0468336	0.0997401	0.0660571	0.10638	0.0349343	0.127138	0.053794	1	ETV6-group	ETV6-group	0.9233	ETV6-group	1	0.8294	ETV6::RUNX1	Passed control
ALL_1149	KMT2A-r	design	0.128655					0.237325			0.0860564			0.143857	0.064992	0.170089	0.867084	0.131884	0.127823	0.0986245	0.0404325	0.259275	0.0539673	1	KMT2A-r	KMT2A-r	0.8671	KMT2A-r	1	0.8671	KMT2A-r	Passed control
ALL_1144	ETV6::RUNX1	design	0.174114					0.30334			0.920408	0.851893	0.148107	0.113445	0.0808893	0.0657551	0.046355	0.0984869	0.0528104	0.141237	0.0310211	0.103847	0.0528101	1	ETV6-group	ETV6-group	0.9204	ETV6-group	1	0.8519	ETV6::RUNX1	Passed control
ALL_1145	iAMP21	design	0.851666	0.0790503	0.0782556	0.771027	0.0716675	0.482004			0.0761139			0.115528	0.0626022	0.161765	0.0488362	0.105198	0.0801336	0.0975887	0.0337423	0.117915	0.0530005	1	aneuploidy	aneuploidy	0.8517	aneuploidy	1	0.771	iAMP21	Passed control
ALL_1152	TCF3::PBX1	design	0.0974953					0.31504			0.0750581			0.114204	0.0680561	0.110985	0.0939576	0.099123	0.947191	0.201518	0.0342782	0.146702	0.0554312	1	TCF3::PBX1	TCF3::PBX1	0.9472	TCF3::PBX1	1	0.9472	TCF3::PBX1	Passed control
ALL_1176	KMT2A-r	design	0.105978					0.250994			0.0778376			0.115355	0.0615389	0.103153	0.892218	0.10328	0.0624373	0.105925	0.0299662	0.195801	0.144587	1	KMT2A-r	KMT2A-r	0.8922	KMT2A-r	1	0.8922	KMT2A-r	Passed control
ALL_1183	HeH	design	0.9004	0.681309	0.135222	0.049752	0.133717	0.428388			0.0795411			0.115072	0.0924814	0.069835	0.0497591	0.0986001	0.0574985	0.0993117	0.0345929	0.134166	0.0595739	1	aneuploidy	aneuploidy	0.9004	aneuploidy	1	0.6813	HeH	Manual check is required
ALL_1177	HeH	design	0.899167	0.800666	0.0836107	0.0266013	0.0891218	0.241236			0.0976334			0.113725	0.0881774	0.0834796	0.0750299	0.0994412	0.0543881	0.10754	0.026888	0.145885	0.0693642	1	aneuploidy	aneuploidy	0.8992	aneuploidy	1	0.8007	HeH	Passed control
ALL_1186	ETV6::RUNX1	design	0.189008					0.272783			0.922662	0.84737	0.15263	0.112968	0.0622398	0.131493	0.0492311	0.119171	0.0684655	0.144269	0.0613709	0.105801	0.0533652	1	ETV6-group	ETV6-group	0.9227	ETV6-group	1	0.8474	ETV6::RUNX1	Passed control
ALL_1181	ETV6::RUNX1	design	0.13619					0.350692			0.919258	0.806652	0.193348	0.114282	0.065258	0.0965457	0.0506593	0.0984935	0.0772743	0.096651	0.0360334	0.116961	0.0531302	1	ETV6-group	ETV6-group	0.9193	ETV6-group	1	0.8067	ETV6::RUNX1	Passed control
ALL_1187	PAX5alt	design	0.17816					0.324715			0.133495			0.114633	0.0600951	0.727523	0.0600198	0.138974	0.0849285	0.0966319	0.0329591	0.143652	0.0528399	1	PAX5alt	PAX5alt	0.7275	PAX5alt	1	0.7275	PAX5alt	Passed control
ALL_1182	ETV6::RUNX1	design	0.0989166					0.268251			0.910244	0.748269	0.251731	0.11649	0.0603885	0.081036	0.0465675	0.133573	0.0457161	0.129398	0.0268443	0.115334	0.0538132	1	ETV6-group	ETV6-group	0.9102	ETV6-group	1	0.7483	ETV6::RUNX1	Passed control
ALL_1188	HeH	design	0.867497	0.758423	0.118582	0.0344934	0.0885016	0.381577			0.168697			0.113824	0.0703301	0.202767	0.0584886	0.212609	0.0936945	0.0968576	0.0560089	0.209961	0.0531028	1	aneuploidy	aneuploidy	0.8675	aneuploidy	1	0.7584	HeH	Passed control
ALL_1172	ETV6::RUNX1	design	0.0982984					0.253685			0.924816	0.83014	0.16986	0.174781	0.0607769	0.127186	0.0563154	0.0989682	0.0734751	0.0985454	0.0368904	0.180301	0.0526504	1	ETV6-group	ETV6-group	0.9248	ETV6-group	1	0.8301	ETV6::RUNX1	Passed control
ALL_validation_12	HeH	design	0.86493	0.750682	0.114872	0.0392917	0.095155	0.40294			0.0779788			0.11309	0.0716816	0.152133	0.0670065	0.225517	0.0710959	0.0996299	0.0300687	0.124543	0.055215	1	aneuploidy	aneuploidy	0.8649	aneuploidy	1	0.7507	HeH	Passed control
ALL_1174	HeH	design	0.499648					0.254003			0.0855588			0.12398	0.0616762	0.0677276	0.0569571	0.130998	0.0461829	0.098998	0.0310851	0.107463	0.138007	0	no_class	no_class	<0.5	no_class	0	<0.5	no_class	No class prediction
ALL_1171	ETV6::RUNX1	design	0.0999124					0.24251			0.750375	0.742931	0.257069	0.113202	0.0652917	0.065888	0.0524076	0.0984503	0.0567375	0.0973062	0.028898	0.13879	0.090792	1	ETV6-group	ETV6-group	0.7504	ETV6-group	1	0.7429	ETV6::RUNX1	Passed control
ALL_1175	TCF3::PBX1	design	0.100159					0.240293			0.0863762			0.114833	0.0611942	0.103082	0.0861292	0.102277	0.876249	0.129827	0.0332354	0.136089	0.288138	1	TCF3::PBX1	TCF3::PBX1	0.8762	TCF3::PBX1	1	0.8762	TCF3::PBX1	Passed control
ALL_1157	HeH	design	0.901194	0.785241	0.0992793	0.0298754	0.0856046	0.245586			0.143164			0.117931	0.0636003	0.121017	0.069506	0.0979191	0.0599014	0.0981252	0.049133	0.148759	0.0594988	1	aneuploidy	aneuploidy	0.9012	aneuploidy	1	0.7852	HeH	Passed control
ALL_1153	KMT2A-r	design	0.14015					0.241739			0.0762574			0.198725	0.0673767	0.201456	0.910321	0.185565	0.0489236	0.101177	0.0599369	0.184625	0.0527807	1	KMT2A-r	KMT2A-r	0.9103	KMT2A-r	1	0.9103	KMT2A-r	Passed control
ALL_1154	PAX5alt	design	0.227224					0.492926			0.0889489			0.113416	0.0849513	0.880757	0.099381	0.194677	0.11006	0.0970058	0.0426733	0.21937	0.0533457	1	PAX5alt	PAX5alt	0.8808	PAX5alt	1	0.8808	PAX5alt	Passed control
ALL_1155	HeH	design	0.671677	0.740769	0.07707	0.0323723	0.149789	0.286469			0.0790281			0.124741	0.0678911	0.0747647	0.0485471	0.105887	0.0553376	0.0977358	0.0282246	0.119831	0.157136	1	aneuploidy	aneuploidy	0.6717	aneuploidy	1	0.7408	HeH	Passed control
ALL_1156	HeH	design	0.852099	0.799809	0.101287	0.0258748	0.0730301	0.44846			0.10217			0.113832	0.063455	0.247351	0.0898749	0.0984006	0.0524791	0.123941	0.0518019	0.108593	0.0526346	1	aneuploidy	aneuploidy	0.8521	aneuploidy	1	0.7998	HeH	Passed control
ALL_1162	PAX5alt	design	0.163613					0.567432	0.489562	0.510438	0.0898257			0.114962	0.0626006	0.898556	0.0881966	0.373841	0.204395	0.155175	0.0782112	0.221367	0.101412	2	multiclass	ph-group, PAX5alt	0.5674, 0.8986	PAX5alt	1	0.8986	PAX5alt	Passed control
ALL_1163	ETV6::RUNX1	design	0.112989					0.248859			0.363704			0.132592	0.0689117	0.0678388	0.0531297	0.111599	0.0543976	0.110849	0.0277299	0.113617	0.356314	0	no_class	no_class	<0.5	no_class	0	<0.5	no_class	No class prediction
ALL_1119	ETV6::RUNX1	design	0.0963702					0.259365			0.905495	0.629063	0.370937	0.113539	0.063452	0.177367	0.050207	0.0983943	0.070956	0.0978804	0.0707832	0.145049	0.0596384	1	ETV6-group	ETV6-group	0.9055	ETV6-group	1	0.6291	ETV6::RUNX1	Manual check is required
ALL_1126	ETV6::RUNX1	design	0.146375					0.256421			0.918267	0.853208	0.146792	0.113441	0.0630018	0.083302	0.0510385	0.0987101	0.0590764	0.110996	0.0289033	0.105551	0.0532117	1	ETV6-group	ETV6-group	0.9183	ETV6-group	1	0.8532	ETV6::RUNX1	Passed control
ALL_1120	ETV6::RUNX1	design	0.102441					0.236316			0.730828	0.759689	0.240311	0.125997	0.0600323	0.0934721	0.0477741	0.0979896	0.0485371	0.106247	0.0278051	0.17262	0.0876508	1	ETV6-group	ETV6-group	0.7308	ETV6-group	1	0.7597	ETV6::RUNX1	Passed control
ALL_1122	HeH	design	0.649934	0.663424	0.111345	0.0358127	0.189419	0.437822			0.103327			0.113031	0.0601646	0.064665	0.0809826	0.0978943	0.0538159	0.0969542	0.0294258	0.149123	0.0529566	1	aneuploidy	aneuploidy	0.6499	aneuploidy	1	0.6634	HeH	Manual check is required
ALL_1128	MEF2D-r	design	0.218848					0.282824			0.169984			0.116262	0.0723004	0.134799	0.0741936	0.261786	0.370169	0.884267	0.0408706	0.197903	0.0947377	1	MEF2D-r	MEF2D-r	0.8843	MEF2D-r	1	0.8843	MEF2D-r	Passed control
ALL_1123	ETV6::RUNX1	design	0.158601					0.315062			0.860651	0.805463	0.194537	0.118208	0.0616541	0.0649574	0.0478611	0.101748	0.0709992	0.125162	0.0545547	0.150851	0.0567465	1	ETV6-group	ETV6-group	0.8607	ETV6-group	1	0.8055	ETV6::RUNX1	Passed control
ALL_1129	HeH	design	0.903638	0.784143	0.102083	0.0351745	0.078599	0.347489			0.0976551			0.113549	0.0604735	0.0803958	0.0550995	0.115508	0.0683133	0.199184	0.0366304	0.193158	0.0529529	1	aneuploidy	aneuploidy	0.9036	aneuploidy	1	0.7841	HeH	Passed control
ALL_1124	HeH	design	0.80238	0.588746	0.173881	0.057883	0.179489	0.303022			0.0821468			0.118066	0.059824	0.150435	0.0735379	0.117071	0.0530323	0.128855	0.0346405	0.127094	0.0543938	1	aneuploidy	aneuploidy	0.8024	aneuploidy	1	0.5887	HeH	Manual check is required
ALL_1131	DUX4-r	design	0.384492					0.347829			0.173903			0.113488	0.918689	0.156623	0.0862586	0.199643	0.119839	0.163588	0.0605131	0.269768	0.483862	1	DUX4-r	DUX4-r	0.9187	DUX4-r	1	0.9187	DUX4-r	Passed control
ALL_1135	PAX5 P80R	design	0.556705	0.277862	0.485064	0.122618	0.114456	0.345544			0.173517			0.115294	0.1012	0.355912	0.142741	0.204878	0.158863	0.0996408	0.955674	0.128678	0.0552638	2	multiclass	aneuploidy, PAX5 P80R	0.5567, 0.9557	PAX5 P80R	1	0.9557	PAX5 P80R	Passed control
ALL_1132	TCF3::PBX1	design	0.136664					0.246961			0.0776526			0.116961	0.0655084	0.152802	0.0640453	0.0995823	0.808226	0.237418	0.0361928	0.227638	0.131115	1	TCF3::PBX1	TCF3::PBX1	0.8082	TCF3::PBX1	1	0.8082	TCF3::PBX1	Passed control
ALL_1137	TCF3::PBX1	design	0.101326					0.276644			0.11937			0.183279	0.0616787	0.0940628	0.0940368	0.103223	0.935285	0.129461	0.0374274	0.172006	0.128439	1	TCF3::PBX1	TCF3::PBX1	0.9353	TCF3::PBX1	1	0.9353	TCF3::PBX1	Passed control
ALL_1133	ETV6::RUNX1	design	0.0977306					0.252542			0.555314	0.582824	0.417176	0.121165	0.0608423	0.0670684	0.0476033	0.0981112	0.0586692	0.096816	0.0278863	0.114438	0.198156	1	ETV6-group	ETV6-group	0.5553	ETV6-group	1	0.5828	ETV6::RUNX1	Manual check is required
ALL_1138	iAMP21	design	0.800023	0.0470474	0.0467595	0.849843	0.0563501	0.53946	0.685685	0.314315	0.0783143			0.1148	0.0651209	0.219829	0.077656	0.0984492	0.119767	0.0966677	0.0427489	0.102897	0.139282	2	multiclass	aneuploidy, ph-group	0.8, 0.5395	aneuploidy	1	0.8498	iAMP21	Passed control
ALL_1139	MEF2D-r	design	0.167598					0.321723			0.213488			0.196106	0.0598688	0.200047	0.112947	0.232345	0.261439	0.881291	0.0309694	0.135517	0.0563585	1	MEF2D-r	MEF2D-r	0.8813	MEF2D-r	1	0.8813	MEF2D-r	Passed control
ALL_1134	ETV6::RUNX1	design	0.141307					0.270752			0.915867	0.716976	0.283024	0.114284	0.0959021	0.0678868	0.063906	0.106911	0.0631414	0.127408	0.0542614	0.109157	0.054505	1	ETV6-group	ETV6-group	0.9159	ETV6-group	1	0.717	ETV6::RUNX1	Passed control
ALL_1140	HeH	design	0.902669	0.753575	0.0892894	0.0440158	0.11312	0.417317			0.0908954			0.115102	0.0617385	0.225726	0.0558415	0.231068	0.0596901	0.0972891	0.042939	0.128959	0.052909	1	aneuploidy	aneuploidy	0.9027	aneuploidy	1	0.7536	HeH	Passed control
ALL_1125	ETV6::RUNX1	design	0.195691					0.362429			0.901575	0.792514	0.207486	0.11451	0.0596427	0.112367	0.0466117	0.101702	0.0510774	0.096883	0.0270588	0.13154	0.0528244	1	ETV6-group	ETV6-group	0.9016	ETV6-group	1	0.7925	ETV6::RUNX1	Passed control
ALL_1148	HeH	design	0.883361	0.78029	0.0966712	0.0277077	0.0953307	0.273004			0.0887872			0.11593	0.0676656	0.0642178	0.064902	0.0991031	0.0497474	0.136961	0.0325626	0.208247	0.0545801	1	aneuploidy	aneuploidy	0.8834	aneuploidy	1	0.7803	HeH	Passed control
ALL_1130	HeH	design	0.369339					0.244845			0.0920543			0.158508	0.061024	0.0686559	0.0487683	0.0998916	0.049657	0.100031	0.0270273	0.123347	0.29471	0	no_class	no_class	<0.5	no_class	0	<0.5	no_class	No class prediction
ALL_1151	HeH	design	0.833112	0.742464	0.0995077	0.0468072	0.111221	0.339869			0.0910371			0.127477	0.0611168	0.133291	0.0726316	0.157088	0.0547994	0.123672	0.0416578	0.181304	0.0650384	1	aneuploidy	aneuploidy	0.8331	aneuploidy	1	0.7425	HeH	Passed control
ALL_1199	hypodiploidy	design	0.10146					0.335018			0.0982691			0.146214	0.0613785	0.0722188	0.0733068	0.112467	0.0743637	0.113197	0.0314907	0.13911	0.370177	0	no_class	no_class	<0.5	no_class	0	<0.5	no_class	No class prediction
ALL_1158	ETV6::RUNX1	design	0.100691					0.238409			0.917272	0.764584	0.235416	0.116603	0.0597744	0.261351	0.0701392	0.100948	0.0692438	0.0968176	0.0279366	0.127918	0.0528221	1	ETV6-group	ETV6-group	0.9173	ETV6-group	1	0.7646	ETV6::RUNX1	Passed control
ALL_1136	NUTM1-r	design	0.152542					0.37787			0.142984			0.12807	0.0596236	0.139973	0.162234	0.209398	0.18008	0.0967353	0.0337473	0.811088	0.0827178	1	NUTM1-r	NUTM1-r	0.8111	NUTM1-r	1	0.8111	NUTM1-r	Passed control
ALL_1159	low HeH	design	0.729392	0.443031	0.334442	0.090512	0.132015	0.424244			0.162524			0.114251	0.073362	0.15806	0.0969585	0.100841	0.0678303	0.0972894	0.0514318	0.182357	0.0585894	1	aneuploidy	aneuploidy	0.7294	aneuploidy	1	0.443	HeH	Manual check is required
ALL_1146	ETV6::RUNX1	design	0.189967					0.23948			0.916189	0.774394	0.225606	0.116788	0.0721236	0.224054	0.0493885	0.103104	0.0611779	0.109193	0.0501742	0.121218	0.0529714	1	ETV6-group	ETV6-group	0.9162	ETV6-group	1	0.7744	ETV6::RUNX1	Passed control
ALL_1161	HeH	design	0.895966	0.817439	0.0780221	0.0226371	0.0819018	0.28262			0.0848959			0.118105	0.065361	0.0784887	0.0561342	0.102747	0.0587003	0.190496	0.0487037	0.169142	0.0532596	1	aneuploidy	aneuploidy	0.896	aneuploidy	1	0.8174	HeH	Passed control
ALL_847	HeH	design	0.695253	0.795641	0.0730212	0.0245741	0.106764	0.310241			0.0856201			0.119938	0.0599931	0.077456	0.0664976	0.106731	0.0480093	0.0966465	0.0267984	0.137848	0.0580306	1	aneuploidy	aneuploidy	0.6953	aneuploidy	1	0.7956	HeH	Passed control
ALL_848	HeH	design	0.896569	0.75272	0.0796463	0.046267	0.121367	0.321851			0.0756579			0.116184	0.0612764	0.186514	0.0519841	0.129792	0.05835	0.0972175	0.0374244	0.156061	0.053455	1	aneuploidy	aneuploidy	0.8966	aneuploidy	1	0.7527	HeH	Passed control
ALL_1051	ETV6::RUNX1	design	0.122971					0.235607			0.872927	0.824078	0.175922	0.125222	0.0602618	0.0892439	0.0488773	0.0999702	0.0612209	0.0968981	0.0408591	0.129719	0.0604898	1	ETV6-group	ETV6-group	0.8729	ETV6-group	1	0.8241	ETV6::RUNX1	Passed control
ALL_1108	HeH	design	0.893818	0.794115	0.0686987	0.0352057	0.101981	0.336461			0.0762261			0.120912	0.0596922	0.0754771	0.0511392	0.171788	0.0446277	0.0971932	0.0267164	0.140226	0.0549091	1	aneuploidy	aneuploidy	0.8938	aneuploidy	1	0.7941	HeH	Passed control
ALL_1052	ETV6::RUNX1	design	0.0952537					0.242422			0.347464			0.163311	0.0623008	0.0683881	0.0544748	0.0993598	0.0524561	0.0971931	0.0275898	0.116471	0.347504	0	no_class	no_class	<0.5	no_class	0	<0.5	no_class	No class prediction
ALL_1112	ETV6::RUNX1	design	0.140425					0.25749			0.912008	0.80688	0.19312	0.118665	0.0603099	0.0830335	0.0469052	0.101183	0.0457504	0.119645	0.0316403	0.224941	0.0528185	1	ETV6-group	ETV6-group	0.912	ETV6-group	1	0.8069	ETV6::RUNX1	Passed control
ALL_1097	PAX5alt	design	0.162401					0.516768	0.511428	0.488572	0.102196			0.115256	0.0643619	0.67138	0.0619377	0.100906	0.0793916	0.0997312	0.053893	0.129816	0.113567	2	multiclass	ph-group, PAX5alt	0.5168, 0.6714	PAX5alt	1	0.6714	PAX5alt	Manual check is required
ALL_1121	HeH	design	0.900193	0.79084	0.0770042	0.0335924	0.0985635	0.359396			0.0762582			0.115126	0.0782236	0.0714573	0.052323	0.0994188	0.0715392	0.0972133	0.0335702	0.139904	0.0531124	1	aneuploidy	aneuploidy	0.9002	aneuploidy	1	0.7908	HeH	Passed control
ALL_849	KMT2A-r	design	0.129283					0.252983			0.0763141			0.114314	0.0594601	0.145942	0.79454	0.128799	0.0742593	0.0974778	0.0364622	0.217103	0.26112	1	KMT2A-r	KMT2A-r	0.7945	KMT2A-r	1	0.7945	KMT2A-r	Passed control
ALL_1165	TCF3::PBX1	design	0.0966013					0.27933			0.105404			0.121796	0.0599565	0.136106	0.098814	0.123685	0.940988	0.172022	0.0490891	0.216807	0.0569307	1	TCF3::PBX1	TCF3::PBX1	0.941	TCF3::PBX1	1	0.941	TCF3::PBX1	Passed control
ALL_1166	HeH	design	0.904253	0.66335	0.195942	0.0411103	0.0995971	0.262188			0.106299			0.119721	0.0610471	0.0872491	0.0623582	0.0995938	0.0671852	0.124779	0.0401022	0.136135	0.0557946	1	aneuploidy	aneuploidy	0.9043	aneuploidy	1	0.6634	HeH	Manual check is required
ALL_1167	HeH	design	0.891619	0.674262	0.159451	0.0523887	0.113899	0.348141			0.162978			0.117672	0.0602878	0.162771	0.0570327	0.0998993	0.0514027	0.0964998	0.0375997	0.126306	0.0527151	1	aneuploidy	aneuploidy	0.8916	aneuploidy	1	0.6743	HeH	Manual check is required
ALL_845	HeH	design	0.888905	0.576158	0.179997	0.0903894	0.153455	0.404011			0.0783206			0.116136	0.0595421	0.235844	0.0540802	0.106647	0.0684709	0.0972475	0.0267531	0.170562	0.0533636	1	aneuploidy	aneuploidy	0.8889	aneuploidy	1	0.5762	HeH	Manual check is required
ALL_1180	ETV6::RUNX1	design	0.182492					0.32643			0.904903	0.813162	0.186838	0.11392	0.0596449	0.0751824	0.0734255	0.099547	0.0486729	0.0962046	0.0375016	0.119444	0.0527496	1	ETV6-group	ETV6-group	0.9049	ETV6-group	1	0.8132	ETV6::RUNX1	Passed control
ALL_1184	ETV6::RUNX1	design	0.146327					0.259742			0.92197	0.752233	0.247767	0.114762	0.0631317	0.10359	0.051602	0.100954	0.0851078	0.108375	0.0373886	0.124638	0.0529903	1	ETV6-group	ETV6-group	0.922	ETV6-group	1	0.7522	ETV6::RUNX1	Passed control
ALL_854	HeH	design	0.813479	0.803149	0.0899823	0.0246239	0.0822452	0.265557			0.0775748			0.11773	0.0598811	0.0677752	0.098022	0.101748	0.0615895	0.123683	0.0291404	0.182283	0.0586179	1	aneuploidy	aneuploidy	0.8135	aneuploidy	1	0.8031	HeH	Passed control
ALL_872	HeH	design	0.884178	0.834375	0.0705909	0.0201088	0.0749256	0.24046			0.0908431			0.119188	0.0693633	0.0921617	0.0495077	0.108656	0.0616633	0.0982722	0.0302155	0.181834	0.0527595	1	aneuploidy	aneuploidy	0.8842	aneuploidy	1	0.8344	HeH	Passed control
ALL_861	ETV6::RUNX1	design	0.14688					0.345329			0.919522	0.768281	0.231719	0.113479	0.0611929	0.0905423	0.0609063	0.12823	0.0815732	0.0974132	0.0323073	0.102521	0.0531061	1	ETV6-group	ETV6-group	0.9195	ETV6-group	1	0.7683	ETV6::RUNX1	Passed control
ALL_880	KMT2A-r	design	0.105782					0.236935			0.0977965			0.138031	0.0596411	0.215618	0.934569	0.221642	0.0528322	0.105121	0.0345051	0.169793	0.0535146	1	KMT2A-r	KMT2A-r	0.9346	KMT2A-r	1	0.9346	KMT2A-r	Passed control
ALL_864	HeH	design	0.858138	0.809383	0.0802352	0.0242212	0.0861608	0.261222			0.0860594			0.122722	0.064196	0.205806	0.0620155	0.161006	0.0910815	0.0978146	0.0285305	0.156771	0.059631	1	aneuploidy	aneuploidy	0.8581	aneuploidy	1	0.8094	HeH	Passed control
ALL_1046	HeH	design	0.467784					0.259254			0.0751936			0.142102	0.0610139	0.0776686	0.0608011	0.13267	0.0445566	0.101744	0.0266553	0.123624	0.118761	0	no_class	no_class	<0.5	no_class	0	<0.5	no_class	No class prediction

## Sheet: Supplementary Data 6
Supplementary Data 6: ALLIUM DNAm held-out samples subtype predictions (n = 152)
public_id	Subtype prior to ML classification	DNAm dataset	aneuploidy.classifier.proba	HeH.classifier.proba	low HeH.classifier.proba	iAMP21.classifier.proba	hypodiploidy.classifier.proba	ph-group.classifier.proba	BCR::ABL1.classifier.proba	BCR::ABL1-like.classifier.proba	ETV6-group.classifier.proba	ETV6::RUNX1.classifier.proba	ETV6::RUNX1-like.classifier.proba	T-ALL.classifier.proba	DUX4-r.classifier.proba	PAX5alt.classifier.proba	KMT2A-r.classifier.proba	ZNF384-r.classifier.proba	TCF3::PBX1.classifier.proba	MEF2D-r.classifier.proba	PAX5 P80R.classifier.proba	NUTM1-r.classifier.proba	Control.classifier.proba	#predicted.classes	DNAm_subtype_OK	Subtype detailed_v1	Probability detailed_v1	DNAm_subtype_groups	#classes.updated	DNAm_probability_V2	DNAm_subtype_V2	DNAm_subtype_comments
ALL_451	HeH	hold-out	0.869852	0.828766	0.0856593	0.0218009	0.0637733	0.281267			0.0784361			0.113563	0.0605145	0.0663578	0.0569589	0.100069	0.0528229	0.156984	0.0318951	0.141593	0.06208	1	aneuploidy	aneuploidy	0.8699	aneuploidy	1	0.8288	HeH	Passed control
ALL_464	HeH	hold-out	0.904347	0.757938	0.113619	0.0355293	0.0929146	0.244701			0.0947921			0.114383	0.0911021	0.0742922	0.058537	0.100088	0.0460178	0.151641	0.0286926	0.163134	0.057992	1	aneuploidy	aneuploidy	0.9043	aneuploidy	1	0.7579	HeH	Passed control
ALL_315	HeH	hold-out	0.898043	0.822194	0.0737268	0.0251921	0.0788875	0.241906			0.111436			0.113816	0.0620797	0.0711733	0.0519206	0.212781	0.0568511	0.0967741	0.0299534	0.131669	0.0527907	1	aneuploidy	aneuploidy	0.898	aneuploidy	1	0.8222	HeH	Passed control
ALL_416	hypodiploidy	hold-out	0.0968486					0.4106			0.136095			0.19569	0.0598691	0.18605	0.177125	0.125573	0.0892455	0.0968416	0.0265853	0.169217	0.0843826	0	no_class	no_class	<0.5	no_class	0	<0.5	no_class	No class prediction
ALL_124	ETV6::RUNX1	hold-out	0.164488					0.238282			0.917921	0.836913	0.163087	0.114518	0.0600308	0.0887957	0.0518926	0.10623	0.0683497	0.0988008	0.0796353	0.117929	0.054844	1	ETV6-group	ETV6-group	0.9179	ETV6-group	1	0.8369	ETV6::RUNX1	Passed control
ALL_171	T-ALL	hold-out	0.10467					0.384758			0.16427			0.885972	0.0995065	0.09562	0.091522	0.0984879	0.0589303	0.0988586	0.0483361	0.131526	0.0528223	1	T-ALL	T-ALL	0.886	T-ALL	1	0.886	T-ALL	Passed control
ALL_309	ETV6::RUNX1	hold-out	0.132176					0.243953			0.909872	0.852791	0.147209	0.113	0.0607083	0.0777437	0.0513522	0.0989617	0.0504522	0.107902	0.0370332	0.103358	0.0592168	1	ETV6-group	ETV6-group	0.9099	ETV6-group	1	0.8528	ETV6::RUNX1	Passed control
ALL_310	T-ALL	hold-out	0.104128					0.235615			0.0954458			0.874456	0.0597949	0.0742058	0.0773941	0.0976692	0.0764266	0.0983897	0.0263946	0.102006	0.378072	1	T-ALL	T-ALL	0.8745	T-ALL	1	0.8745	T-ALL	Passed control
ALL_385	T-ALL	hold-out	0.100436					0.235274			0.162406			0.886001	0.0708051	0.109541	0.132831	0.233021	0.0816699	0.124736	0.0294464	0.122402	0.06197	1	T-ALL	T-ALL	0.886	T-ALL	1	0.886	T-ALL	Passed control
ALL_458	ETV6::RUNX1	hold-out	0.114492					0.245316			0.923911	0.818467	0.181533	0.113166	0.0613674	0.067466	0.0515627	0.0982024	0.0552425	0.0974472	0.0375068	0.130058	0.0528509	1	ETV6-group	ETV6-group	0.9239	ETV6-group	1	0.8185	ETV6::RUNX1	Passed control
ALL_391	PAX5alt	hold-out	0.244566					0.251943			0.129943			0.11374	0.0595246	0.586287	0.0597182	0.129551	0.0548375	0.11127	0.0421296	0.144151	0.0530203	1	PAX5alt	PAX5alt	0.5863	PAX5alt	1	0.5863	PAX5alt	Manual check is required
ALL_537	PAX5alt	hold-out	0.25007					0.242934			0.199333			0.112818	0.0728415	0.902744	0.122698	0.101389	0.109093	0.125649	0.0596878	0.156732	0.0527596	1	PAX5alt	PAX5alt	0.9027	PAX5alt	1	0.9027	PAX5alt	Passed control
ALL_205	DUX4-r	hold-out	0.105475					0.405318			0.133902			0.113096	0.927564	0.0755553	0.110119	0.146072	0.0638282	0.218747	0.0295345	0.162609	0.195948	1	DUX4-r	DUX4-r	0.9276	DUX4-r	1	0.9276	DUX4-r	Passed control
ALL_466	T-ALL	hold-out	0.0954372					0.235489			0.0953719			0.846958	0.0602678	0.0640988	0.0754837	0.0989179	0.0530168	0.106282	0.03066	0.102122	0.258303	1	T-ALL	T-ALL	0.847	T-ALL	1	0.847	T-ALL	Passed control
ALL_259	ETV6::RUNX1-like	hold-out	0.15748					0.330963			0.723275	0.228336	0.771664	0.113015	0.0641094	0.163554	0.0513445	0.100052	0.0707111	0.127875	0.0419013	0.116402	0.064605	1	ETV6-group	ETV6-group	0.7233	ETV6-group	1	0.7717	ETV6::RUNX1-like	Passed control
ALL_299	ETV6::RUNX1	hold-out	0.134814					0.282905			0.922866	0.83538	0.16462	0.112923	0.0612055	0.111279	0.0523058	0.0990821	0.102807	0.121134	0.0305989	0.106554	0.0530227	1	ETV6-group	ETV6-group	0.9229	ETV6-group	1	0.8354	ETV6::RUNX1	Passed control
ALL_302	KMT2A-r	hold-out	0.1436					0.237306			0.134195			0.175408	0.0594876	0.242351	0.877867	0.139897	0.145432	0.0994881	0.0609247	0.360079	0.0532894	1	KMT2A-r	KMT2A-r	0.8779	KMT2A-r	1	0.8779	KMT2A-r	Passed control
ALL_707	PAX5alt	hold-out	0.294004					0.348526			0.078708			0.113156	0.101457	0.255355	0.0971846	0.142675	0.0829503	0.122206	0.0311296	0.18806	0.103454	0	no_class	no_class	<0.5	no_class	0	<0.5	no_class	No class prediction
[truncated: 134 more rows]

## Sheet: Supplementary Data 7
Supplementary Data 7: ALLIUM GEX design cohort subtype predictions (n = 207)
[truncated: 208 more rows]

## Sheet: Supplementary Data 8
Supplementary Data 8: ALLIUM GEX hold-out samples subtype predictions (n = 41)
[truncated: 42 more rows]

[truncated: 19 more sheets: Supplementary Data 9, Supplementary Data 10, Supplementary Data 11, Supplementary Data 12, Supplementary Data 13, Supplementary Data 14, Supplementary Data 15, Supplementary Data 16, Supplementary Data 17, Supplementary Data 18, Supplementary Data 19, Supplementary Data 20,  Supplementary Data 21, Supplementary Data 22, Supplementary Data 23, Supplementary Data 24, Supplementary Data 25, Supplementary Data 26, Supplementary Data 27]
